# Supplementary material for: Population-level single-cell genomics reveals conserved gene programs in systemic juvenile idiopathic arthritis
Source: J Clin Invest. 2023 Nov 15;133(22):e166741. doi: 10.1172/JCI166741 (PMC10645394; doi:10.1172/JCI166741)
Supplement: Supplemental tables 1-9 [file jci-133-166741-s077.xlsx]

## Sheet: S1.Sample cohort
Sample	Disease status	Age	Sex	Time in CID	Treatment	Systemic Features	Active arthritis	Fever	Notes
Control_1	Control	14	M	N/A	N/A	N/A	N/A	N/A
Control_2	Control	16	F	N/A	N/A	N/A	N/A	N/A
Control_3	Control	13	M	N/A	N/A	N/A	N/A	N/A
Control_4	Control	9	F	N/A	N/A	N/A	N/A	N/A
Control_5	Control	9	F	N/A	N/A	N/A	N/A	N/A
Inactive_1	Inactive SJIA	12	F	30 months	Tocilizumab	no	no	no
Inactive_2	Inactive SJIA	8	M	7 months	Canakinumab	no	no	no
Inactive_3	Inactive SJIA	6	F	2 months	Anakinra, Steroids	no	no	no
Inactive_4	Inactive SJIA	12	F	6 months	Anakinra	no	no	no
Inactive_5	Inactive SJIA	3	M	9 months	Tocilizumab	no	no	no
Active_1	Active SJIA	9	M	N/A	NSAIDs	yes	yes	yes	New onset
Active_2	Active SJIA	4	F	N/A	Steroids	no	yes	no	New onset
Active_3	Active SJIA	2	F	N/A	None (recently stopped steroids)	yes	yes	yes	New onset
Active_4	Active SJIA	3	M	N/A	Steriods	yes	yes	no	Improving on steroids
Active_5	Active SJIA	10	M	N/A	Steroids	yes	yes	yes
Active_6	Active SJIA	13	F	N/A	None (pre-treatment)	yes	yes	yes	Pre-treatment, newly diagnosed, subclinical MAS
Active_7	Active SJIA	2	M	N/A	Tocilizumab, Steroids	yes	no	no	After treatment initiation; continued rash
LungDisease_1	Lung disease	2	F	N/A	Anakinra, Steroids, CsA	no	no	no
LungDisease_2	Lung disease	5	F	N/A	Anakinra, Steroids, Abatacept, Cellcept	no	no	no
LungDisease_3	Lung disease	6	M	N/A	Anakinra, Steroids, CsA, Tadekinig	no	no	no
LungDisease_4	Lung disease	6	F	N/A	Anakinra, Steroids, Abatacept, Cellcept	yes	no	yes	Follow-up sample
LungDisease_5	Lung disease	3	M	N/A	Cellcept, CsA, Steroids	yes	no	yes
LungDisease_6	Lung disease	4	F	N/A	Tocilizumab, Steroids, Cellcept	yes	no	yes
LungDisease_7	Lung disease	2	F	N/A	Tofacitinib, Steroids, IVIG	yes	no	yes
MAS_1	MAS	10	M	N/A	Steriods	yes	yes	yes	New onset + MAS
MAS_2	MAS	1	F	N/A	Tocilizumab, Steroids	yes	no	yes	Chronic/persistent MAS
NSAIDs: Non-steroidal anti-inflammatory drugs, CID: Clinically inactive disease, CsA: Cyclosporin A, IVIG: Intravenous Immunoglobulin. Age indicates age at sampling time. N/A: not available

## Sheet: S2.Lab parameters
Sample	Ferritin	CXCL9	IL-18	CRP mg/dL	S100A8/A9 (ng/mL)	S100A12 (ng/mL)	ANC 1000x
Control_1	N/A	N/A	N/A			N/A	N/A
Control_2	N/A	N/A	N/A			N/A	N/A
Control_3	N/A	N/A	N/A			N/A	N/A
Control_4	N/A	N/A	N/A			N/A	N/A
Control_5	N/A	N/A	N/A			N/A	N/A
Inactive_1	25.2	31	45	<0.29	391	20	1.81
Inactive_2	39	40	<40	<0.5	413	20	ND
Inactive_3	16.3	36	1058	<0.29	541	46	1.41
Inactive_4	29	13	3729	<0.40	4337	612	5.07
Inactive_5	18	155	537	<0.29	1857	108	5.38
Active_1	2229.3	36	30888	10.2	60252	ND	14.6
Active_2	ND	<31	3051	2.8	9224	393	5.81
Active_3	286.4	63	46559	14.4	1997	90	14.78
Active_4	638.4	51	72409	7.2	87381	7546	31.53
Active_5	377	<31	21218	6.18	35791	3592	19.44
Active_6	6652	5576	223824	8.3	69640	9797	7.02
Active_7	134.1	336	172450	<0.40	5182	37070	21.63
LungDisease_1	ND	85	12324	ND	3799	142	ND
LungDisease_2	30.2	174	23630	0.97	2014	87	14.65
LungDisease_3	164.4	146	37923	<0.29	5802	231	9.41
LungDisease_4	853.8	146	45367	<0.29	1748	84	3.07
LungDisease_5	720	64	36302	4	23101	619	11
LungDisease_6	63	70	43755	<0.29	6574	543	7.6
LungDisease_7	39	229	32814	<0.29	1506	347	6.91
MAS_1	11048	1347	374643	8.7	63449	8671	13.54
MAS_2	47	781	149682	<0.40	1915	95	2.68
ND: No data. Italics represents labs taken on different day as sample collection. Cut-off for elevated markers: IL-18 (>540 pg/ml), Ferritin (>140 pg/ml), CXCL9 (>121 pg/ml), CRP (>0.4 mg/dl), S100A8/A9 (>3004 ng/mL), S100A12 (>385 ng/mL) and ANC 1000x (age 6mo-5 yrs 1500-8500, age 5ys-18ys 1700-7500).

## Sheet: S3.Cell Type Frequencies
Celltype Counts	Control-1	Control-2	Control-3	Control-4	Control-5	Inactive-1	Inactive-2	Inactive-3	Inactive-4	Inactive-5	Active-1	Active-2	Active-3	Active-4	Active-5	Active-6	Active-7	LungDisease-1	LungDisease-2	LungDisease-3	LungDisease-4	LungDisease-5	LungDisease-6	LungDisease-7	MAS-1	MAS-2
CD16 Mono	444	47	232	78	84	154	134	288	87	572	361	66	794	49	113	61	236	50	58	48	37	62	42	470	342	146
CD14 Mono	1035	127	785	690	230	793	733	471	1549	397	1236	337	865	324	255	1416	712	521	383	1335	221	901	350	466	230	479
Mono Un	276	17	199	100	52	104	195	116	415	135	413	75	170	124	39	602	292	281	65	80	22	105	62	132	116	177
Mono Inter	1071	116	713	651	159	645	695	522	1272	394	905	266	798	167	247	1214	435	421	284	887	153	511	218	583	365	434
preDCs	109	9	114	75	34	18	94	48	128	47	42	55	48	5	17	38	48	34	33	75	1	23	19	32	18	24
pDCs	64	5	56	25	23	56	40	34	16	56	27	20	22	109	12	34	7	14	51	31	27	9	18	29	24	10
NK CD56++	195	165	130	157	77	110	171	245	210	361	110	241	288	85	392	53	132	263	267	128	135	129	350	273	99	126
NK	916	566	582	787	407	509	615	745	932	475	508	1222	2210	338	1757	375	548	982	775	1703	815	1223	1547	1189	209	395
CD4 Naive	1675	915	1001	814	1748	1160	1902	1026	1264	1520	479	266	23	1115	459	569	2718	644	401	78	772	206	1415	280	127	764
CD4 T	45	40	27	20	59	12	79	41	29	86	14	24	9	22	23	12	360	48	27	12	70	15	57	40	14	55
CD4 TCM	857	441	1047	587	585	608	479	651	973	759	274	95	55	566	514	789	1156	874	324	263	464	355	724	492	98	372
CD4 Cyto	76	131	132	96	91	29	154	243	150	173	179	305	248	98	368	93	279	424	1232	228	282	402	127	370	38	111
CD8 Naive	829	602	488	693	1051	581	687	746	575	773	446	157	15	1230	351	502	1235	767	276	179	719	444	791	86	82	370
CD8 T	304	127	110	149	186	127	169	107	99	362	83	95	41	117	81	132	239	106	105	29	117	85	76	22	22	150
CD8 TEM	325	1065	751	744	629	201	290	271	144	251	121	223	101	80	294	351	205	1241	1651	195	1821	2138	721	285	162	338
CD8 Cyto N	180	281	242	336	142	268	853	777	233	713	591	313	50	236	211	207	245	409	859	95	318	192	257	127	23	286
T Reg	81	60	46	48	47	29	22	34	45	83	55	5	2	93	45	58	131	61	36	33	60	60	81	130	18	60
MAIT	616	425	782	443	546	393	369	459	228	494	91	156	34	147	330	387	387	517	428	73	518	324	459	465	151	197
dNT	38	18	11	10	26	12	26	44	31	126	19	15	3	58	38	19	109	126	20	8	27	31	23	141	195	36
Lymphoid	64	17	42	31	30	26	46	68	70	147	63	75	78	70	718	31	444	87	288	57	103	194	64	437	319	206
B Naive	439	749	224	408	385	439	472	284	168	580	523	806	436	2139	279	560	139	793	274	398	446	366	672	338	470	94
B_Memory	279	163	151	146	224	250	407	402	244	445	292	875	224	753	175	881	46	987	88	152	179	230	330	307	184	93
B Inter	41	2	17	24	5	23	21	68	10	54	17	118	47	66	30	99	2	274	14	4	9	45	79	206	62	25
B Diff	8	18	17	7	4	2	21	28	13	68	43	111	9	67	8	36	3	112	33	7	6	2	5	8	8	8
Plasmablast	75	29	23	14	17	8	34	23	137	193	20	53	38	92	183	107	40	19	5	8	7	125	5	408	71	105
Platelet Meg	90	33	139	53	40	115	71	159	67	112	906	38	193	128	165	645	715	651	10	8	31	360	465	237	85	376
Platelet	69	30	94	53	26	97	65	118	67	79	403	33	132	82	102	341	386	420	12	18	36	191	323	189	140	171
Eryth	17	6	10	4	8	7	21	26	5	34	38	0	2	14	3	45	126	19	3	4	2	10	12	9	2617	44
Eryth Im	0	1	0	1	1	0	0	0	0	3	1	24	29	115	0	152	1	0	4	0	1	7	0	4	0	27
HSPC	6	0	12	7	0	3	6	8	12	16	5	0	5	7	9	20	39	19	5	1	2	6	10	27	8	14
Celltype %	Control-1	Control-2	Control-3	Control-4	Control-5	Inactive-1	Inactive-2	Inactive-3	Inactive-4	Inactive-5	Active-1	Active-2	Active-3	Active-4	Active-5	Active-6	Active-7	LungDisease-1	LungDisease-2	LungDisease-3	LungDisease-4	LungDisease-5	LungDisease-6	LungDisease-7	MAS-1	MAS-2
CD16 Mono	0.0434272	0.00757454	0.0283723	0.0107571	0.0121457	0.0227172	0.0151054	0.0357675	0.00948436	0.0601599	0.0436782	0.0108749	0.113933	0.00576742	0.0156553	0.00620612	0.0206746	0.00447868	0.00724004	0.00782141	0.00499932	0.0070849	0.00451516	0.0603958	0.0543116	0.0256455
CD14 Mono	0.101232	0.0204674	0.096001	0.0951593	0.0332562	0.116979	0.0826288	0.0584948	0.168865	0.0417543	0.149546	0.0555281	0.124121	0.0381356	0.0353283	0.144063	0.0623741	0.0466679	0.0478093	0.217533	0.0298608	0.10296	0.0376263	0.0598818	0.0365253	0.0841384
Mono Un	0.0269953	0.00273973	0.0243366	0.0137912	0.0075188	0.0153415	0.0219817	0.0144064	0.0452415	0.0141986	0.0499698	0.0123579	0.0243937	0.0145951	0.00540316	0.0612473	0.0255804	0.0251702	0.00811384	0.0130357	0.00297257	0.0119986	0.00666523	0.0169622	0.0184215	0.0310908
Mono Inter	0.104754	0.0186946	0.0871958	0.0897807	0.0229902	0.0951468	0.0783452	0.0648286	0.138668	0.0414388	0.109498	0.0438293	0.114507	0.0196563	0.03422	0.123512	0.0381078	0.0377105	0.0354513	0.144533	0.0206729	0.0583933	0.0234358	0.0749165	0.0579641	0.076234
preDCs	0.0106612	0.00145044	0.0139415	0.0103434	0.00491614	0.00265526	0.0105963	0.00596125	0.013954	0.00494321	0.00508167	0.00906245	0.00688765	0.000588512	0.00235522	0.00386611	0.00420499	0.0030455	0.00411934	0.012221	0.000135117	0.00262827	0.00204257	0.00411205	0.0028585	0.0042157
pDCs	0.00625978	0.000805802	0.00684848	0.0034478	0.00332562	0.00826081	0.00450907	0.00422255	0.00174425	0.00588978	0.00326679	0.00329544	0.00315684	0.0128296	0.00166251	0.00345915	0.000613228	0.00125403	0.00636625	0.00505133	0.00364816	0.00102845	0.00193507	0.00372655	0.00381134	0.00175654
NK CD56++	0.0190728	0.0265915	0.0158983	0.0216522	0.0111336	0.0162266	0.0192763	0.0304272	0.0228933	0.037968	0.0133091	0.03971	0.0413259	0.0100047	0.0543087	0.00539221	0.0115637	0.0235579	0.0333292	0.0208571	0.0182408	0.0147412	0.0376263	0.035081	0.0157218	0.0221324
NK	0.0895931	0.0912168	0.0711752	0.108537	0.058849	0.0750848	0.069327	0.0925236	0.101603	0.0499579	0.061464	0.201351	0.317119	0.0397834	0.243419	0.0381524	0.048007	0.0879613	0.096742	0.277497	0.11012	0.139755	0.166308	0.152788	0.0331904	0.0693835
CD4 Naive	0.16383	0.147462	0.122417	0.11226	0.252747	0.171117	0.214406	0.127422	0.137796	0.159865	0.0579552	0.0438293	0.00330033	0.131238	0.063591	0.0578899	0.238108	0.0576854	0.0500562	0.0127098	0.10431	0.0235402	0.152118	0.0359805	0.0201683	0.1342
CD4 T	0.00440141	0.00644641	0.00330194	0.00275824	0.00853094	0.00177017	0.00890542	0.0050919	0.00316145	0.00904501	0.00169389	0.00395452	0.00129143	0.00258945	0.00318648	0.00122088	0.0315375	0.00429953	0.00337037	0.00195535	0.00945818	0.00171409	0.00612771	0.00514007	0.00222328	0.00966099
CD4 TCM	0.0838224	0.0710717	0.128042	0.0809544	0.0845865	0.0896887	0.0539962	0.0808495	0.106072	0.0798275	0.0331518	0.0156533	0.00789209	0.0666196	0.0712109	0.0802727	0.10127	0.0782874	0.0404444	0.0428548	0.0626942	0.0405668	0.0778327	0.0632228	0.015563	0.0653434
CD4 Cyto	0.00743349	0.021112	0.0161428	0.0132396	0.0131579	0.00427792	0.0173599	0.0301788	0.0163523	0.0181952	0.0216576	0.0502554	0.0355862	0.0115348	0.0509837	0.0094618	0.0244415	0.0379792	0.153789	0.0371517	0.038103	0.0459376	0.013653	0.0475456	0.00603462	0.0194976
CD8 Naive	0.0810837	0.0970185	0.0596796	0.095573	0.151966	0.0857059	0.0774434	0.0926478	0.062684	0.0813	0.0539625	0.0258692	0.00215239	0.144774	0.0486284	0.0510734	0.108191	0.068703	0.0344526	0.0291673	0.097149	0.0507371	0.0850355	0.0110511	0.0130221	0.0649921
CD8 T	0.029734	0.0204674	0.0134524	0.0205489	0.0268942	0.0187343	0.0190508	0.0132886	0.0107925	0.0380732	0.0100423	0.0156533	0.0058832	0.0137712	0.0112219	0.0134296	0.0209374	0.0094948	0.013107	0.00472544	0.0158087	0.00971318	0.00817029	0.00282704	0.00349373	0.0263481
CD8 TEM	0.0317879	0.171636	0.091843	0.102607	0.0909485	0.0296504	0.0326908	0.0336562	0.0156982	0.0263988	0.01464	0.0367441	0.0144928	0.0094162	0.0407315	0.0357107	0.0179588	0.111161	0.206092	0.0317745	0.246048	0.244315	0.0775102	0.036623	0.0257265	0.0593712
CD8 Cyto N	0.0176056	0.0452861	0.0295952	0.0463384	0.0205321	0.0395339	0.096156	0.0964978	0.0254006	0.0749895	0.0715064	0.0515736	0.00717463	0.0277778	0.0292325	0.0210601	0.021463	0.0366356	0.107228	0.0154799	0.0429672	0.0219403	0.0276285	0.0163197	0.00365253	0.0502371
T Reg	0.00792254	0.00966962	0.00562554	0.00661978	0.00679584	0.00427792	0.00247999	0.00422255	0.0049057	0.00872949	0.00665457	0.000823859	0.000286985	0.0109463	0.00623441	0.00590091	0.0114761	0.00546399	0.00449382	0.00537722	0.00810701	0.00685636	0.0087078	0.0167052	0.0028585	0.0105393
MAIT	0.0602504	0.0684932	0.0956341	0.061095	0.0789474	0.0579732	0.0415962	0.0570045	0.0248556	0.0519562	0.0110103	0.0257044	0.00487875	0.0173023	0.045719	0.0393733	0.0339028	0.0463096	0.0534265	0.0118951	0.0699905	0.0370243	0.0493442	0.0597533	0.0239797	0.0346039
dNT	0.00371674	0.00290089	0.00134524	0.00137912	0.0037594	0.00177017	0.0029309	0.00546448	0.00337948	0.013252	0.00229885	0.00247158	0.000430478	0.00682674	0.00526462	0.00193306	0.00954884	0.0112863	0.00249657	0.00130357	0.00364816	0.00354245	0.00247259	0.0181187	0.0309671	0.00632356
Lymphoid	0.00625978	0.00273973	0.00513636	0.00427527	0.00433777	0.00383537	0.00518544	0.00844511	0.00763109	0.0154607	0.0076225	0.0123579	0.0111924	0.00823917	0.0994735	0.00315393	0.0388962	0.00779291	0.0359506	0.00928793	0.013917	0.0221689	0.00688024	0.0561552	0.050659	0.0361848
B Naive	0.0429382	0.120709	0.0273939	0.0562681	0.055668	0.0647588	0.0532071	0.0352707	0.0183146	0.0610013	0.0632789	0.132806	0.0625628	0.251766	0.0386534	0.0569743	0.012177	0.0710319	0.034203	0.0648525	0.0602621	0.0418238	0.0722425	0.0434336	0.0746387	0.0165115
B_Memory	0.0272887	0.0262691	0.0184664	0.0201352	0.0323887	0.0368786	0.0458798	0.0499255	0.0265998	0.0468027	0.0353297	0.144175	0.0321423	0.0886299	0.0242449	0.0896327	0.00402979	0.0884092	0.0109849	0.0247678	0.0241859	0.0262827	0.0354762	0.03945	0.0292203	0.0163359
B Inter	0.00401017	0.000322321	0.002079	0.00330989	0.000722961	0.00339283	0.00236726	0.00844511	0.00109016	0.00567943	0.00205687	0.0194431	0.00674415	0.00776836	0.00415628	0.0100722	0.000175208	0.0245432	0.0017476	0.000651784	0.00121605	0.00514227	0.0084928	0.0264713	0.00984596	0.00439136
B Diff	0.000782473	0.00290089	0.002079	0.000965384	0.000578369	0.000295029	0.00236726	0.0034774	0.0014172	0.00715187	0.00520266	0.0182897	0.00129143	0.00788606	0.00110834	0.00366263	0.000262812	0.0100322	0.00411934	0.00114062	0.000810701	0.000228545	0.000537519	0.00102801	0.00127045	0.00140523
Plasmablast	0.00733568	0.00467365	0.00281277	0.00193077	0.00245807	0.00118012	0.00383271	0.00285643	0.0149351	0.0202987	0.00241984	0.0087329	0.00545272	0.0108286	0.0253533	0.0108862	0.00350416	0.0017019	0.000624142	0.00130357	0.000945818	0.0142841	0.000537519	0.0524287	0.0112752	0.0184437
Platelet Meg	0.00880282	0.00531829	0.0169989	0.00730934	0.00578369	0.0169642	0.00800361	0.0197466	0.00730404	0.0117796	0.109619	0.00626133	0.0276941	0.0150659	0.0228595	0.0656221	0.0626369	0.0583124	0.00124828	0.00130357	0.00418862	0.0411382	0.0499892	0.0304549	0.0134985	0.066046
Platelet	0.00674883	0.00483481	0.0114957	0.00730934	0.0037594	0.0143089	0.00732725	0.0146547	0.00730404	0.00830879	0.0487598	0.00543747	0.018941	0.0096516	0.0141313	0.0346933	0.0338152	0.0376209	0.00149794	0.00293303	0.00486421	0.0218261	0.0347237	0.0242868	0.0222328	0.0300369
Eryth	0.00166275	0.000966962	0.00122294	0.000551648	0.00115674	0.0010326	0.00236726	0.00322901	0.000545078	0.00357594	0.0045977	0	0.000286985	0.00164783	0.000415628	0.00457829	0.0110381	0.0017019	0.000374485	0.000651784	0.000270234	0.00114273	0.00129005	0.00115652	0.415595	0.00772879
Eryth Im	0	0.00016116	0	0.000137912	0.000144592	0	0	0	0	0.000315524	0.000120992	0.00395452	0.00416129	0.0135358	0	0.0154644	8.7604e-05	0	0.000499313	0	0.000135117	0.000799909	0	0.000514007	0	0.00474267
HSPC	0.000586854	0	0.00146753	0.000965384	0	0.000442543	0.000676361	0.000993542	0.00130819	0.00168279	0.000604961	0	0.000717463	0.000823917	0.00124688	0.00203479	0.00341656	0.0017019	0.000624142	0.000162946	0.000270234	0.000685636	0.00107504	0.00346955	0.00127045	0.00245916
	t-test p-value in Disease vs. Controls				% Difference in Disease vs. Control
Celltype statistics	Inactive	Active	LD	MAS	Inactive	Active	LD	MAS
CD16 Mono	0.488761	0.581851	0.55454	0.211951	0.00819149	0.0105146	-0.00666462	0.0195232
CD14 Mono	0.415876	0.525057	0.809264	0.790916	0.0245211	0.0177906	0.00825371	-0.00889138
Mono Un	0.371163	0.241892	0.577432	0.307626	0.00715761	0.0125733	-0.00294512	0.00967983
Mono Inter	0.458731	0.865921	0.74608	0.940458	0.0190025	0.00436424	-0.00823819	0.00241608
preDCs	0.837803	0.131954	0.128513	0.264096	-0.000640535	-0.00368446	-0.00421914	-0.00472544
pDCs	0.620957	0.962958	0.522683	0.511289	0.000787796	-9.69939e-05	-0.000850378	-0.00135356
NK CD56++	0.207261	0.509005	0.144586	0.990685	0.00648863	0.00621811	0.00733511	5.74541e-05
NK	0.634317	0.352811	0.0609536	0.118291	-0.006175	0.0517395	0.0634362	-0.0325873
CD4 Naive	0.937146	0.0967378	0.00958854	0.170023	0.00237798	-0.074613	-0.0974004	-0.0825591
CD4 T	0.787958	0.78829	0.742924	0.760855	0.000507003	0.00140851	-0.000507032	0.000854344
CD4 TCM	0.574668	0.072484	0.0177137	0.0673038	-0.00760858	-0.035971	-0.0317092	-0.0492422
CD4 Cyto	0.531399	0.0897888	0.0882156	0.789702	0.00305569	0.0149144	0.0392341	-0.00145103
CD8 Naive	0.318359	0.199562	0.0461323	0.101959	-0.0171081	-0.0349713	-0.0433077	-0.0580572
CD8 T	0.699075	0.0157125	0.00179254	0.386062	-0.00223144	-0.00922806	-0.0130984	-0.00729841
CD8 TEM	0.01428	0.00348851	0.428903	0.209025	-0.0701455	-0.0735223	0.0384532	-0.0552155
CD8 Cyto N	0.0597028	0.93259	0.683896	0.769527	0.0346441	0.000955359	0.00644262	-0.00492665
T Reg	0.0891455	0.548291	0.754412	0.798963	-0.00240353	-0.00128049	0.000632114	-0.000627779
MAIT	0.0199737	0.000297573	0.0267216	0.0123334	-0.0262069	-0.047471	-0.0260635	-0.0435922
dNT	0.234447	0.353018	0.248814	0.0590248	0.00273913	0.00149032	0.00350377	0.0160251
Lymphoid	0.127686	0.203658	0.0660869	0.000184474	0.00356175	0.0212982	0.0171863	0.0388721
B Naive	0.459776	0.493161	0.735158	0.646034	-0.014085	0.0277214	-0.00518841	-0.0150204
B_Memory	0.0108921	0.151908	0.373149	0.710924	0.0163077	0.0348311	0.0107413	-0.00213157
B Inter	0.193675	0.113747	0.161939	0.0435006	0.00210609	0.00511344	0.00766328	0.00502979
B Diff	0.272788	0.202047	0.521097	0.874712	0.00148053	0.00392501	0.00109549	-0.000123382
Plasmablast	0.25754	0.140788	0.480869	0.00716288	0.00477843	0.00575463	0.00641863	0.0110173
Platelet Meg	0.261766	0.0606646	0.142481	0.0837056	0.00391699	0.0354086	0.0178196	0.0309296
Platelet	0.13673	0.0428621	0.133405	0.00142282	0.00355114	0.0168032	0.0114208	0.0193052
Eryth	0.133437	0.268774	0.55548	0.108513	0.00103777	0.0021113	-0.000171111	0.21055
Eryth Im	0.734119	0.107392	0.234766	0.128912	-2.56282e-05	0.00524336	0.000189602	0.0022826
HSPC	0.279458	0.2713	0.369462	0.0775336	0.000416731	0.000659557	0.000537395	0.00126085

## Sheet: S4.Seurat Marker genes
	p_val	avg_log2FC	pct.1	pct.2	p_val_adj	cluster	gene
CCR7	0	1.58953	0.873	0.214	0	0	CCR7
IL7R	0	1.53493	0.937	0.314	0	0	IL7R
LEF1	0	1.32586	0.798	0.196	0	0	LEF1
TCF7	0	1.31403	0.868	0.28	0	0	TCF7
LDHB	0	1.30795	0.962	0.551	0	0	LDHB
MAL	0	1.28781	0.646	0.12	0	0	MAL
NOSIP	0	1.24218	0.871	0.399	0	0	NOSIP
RPS12	0	1.19006	0.999	0.884	0	0	RPS12
RPS3A	0	1.18944	0.999	0.884	0	0	RPS3A
RPL30	0	1.17794	0.999	0.88	0	0	RPL30
RPL21	0	1.17555	0.999	0.89	0	0	RPL21
RPL32	0	1.15317	0.999	0.88	0	0	RPL32
RPS25	0	1.13849	0.999	0.872	0	0	RPS25
TRAT1	0	1.13395	0.621	0.157	0	0	TRAT1
RPS13	0	1.12452	0.998	0.861	0	0	RPS13
RPL34	0	1.12066	1	0.888	0	0	RPL34
RPS27	0	1.1156	1	0.901	0	0	RPS27
RPS29	0	1.11301	0.999	0.887	0	0	RPS29
RPL9	0	1.10724	0.999	0.877	0	0	RPL9
RPS6	0	1.10613	0.999	0.883	0	0	RPS6
TPT1	0	1.10413	0.999	0.911	0	0	TPT1
EEF1B2	0	1.10029	0.994	0.813	0	0	EEF1B2
LTB	0	1.09001	0.977	0.427	0	0	LTB
RCAN3	0	1.08194	0.725	0.236	0	0	RCAN3
RPS16	0	1.07117	0.999	0.874	0	0	RPS16
TMEM66	0	1.07039	0.971	0.708	0	0	TMEM66
RPS20	0	1.06173	0.997	0.854	0	0	RPS20
RPS5	0	1.05906	0.997	0.816	0	0	RPS5
RPS27A	0	1.05728	1	0.896	0	0	RPS27A
RPL35A	0	1.05064	0.999	0.882	0	0	RPL35A
PIK3IP1	0	1.04984	0.769	0.313	0	0	PIK3IP1
RPS26	0	1.04726	0.902	0.794	0	0	RPS26
RPL13	0	1.04574	1	0.895	0	0	RPL13
RPS14	0	1.0401	0.999	0.88	0	0	RPS14
RPL38	0	1.03837	0.997	0.863	0	0	RPL38
PRKCQ-AS1	0	1.03508	0.68	0.235	0	0	PRKCQ-AS1
RPL22	0	1.03451	0.998	0.861	0	0	RPL22
RPL31	0	1.03244	0.988	0.826	0	0	RPL31
RPL23	0	1.02967	0.993	0.825	0	0	RPL23
RPS23	0	1.02359	0.999	0.876	0	0	RPS23
TRABD2A	0	1.01514	0.589	0.119	0	0	TRABD2A
RPL11	0	1.01465	0.999	0.889	0	0	RPL11
RPS8	0	1.01141	0.999	0.882	0	0	RPS8
RPS18	0	1.0079	1	0.881	0	0	RPS18
RPS15A	0	1.00706	0.998	0.88	0	0	RPS15A
RPL5	0	0.988237	0.999	0.866	0	0	RPL5
FHIT	0	0.979907	0.467	0.071	0	0	FHIT
SNHG8	0	0.970804	0.805	0.471	0	0	SNHG8
TOMM7	0	0.961584	0.98	0.794	0	0	TOMM7
RPS21	0	0.960918	0.998	0.862	0	0	RPS21
RPLP2	0	0.960529	0.999	0.888	0	0	RPLP2
RPL39	0	0.958566	0.999	0.88	0	0	RPL39
RPS3	0	0.954834	0.999	0.881	0	0	RPS3
RPS28	0	0.954176	0.999	0.886	0	0	RPS28
RPS10	0	0.950799	0.967	0.76	0	0	RPS10
RPL10A	0	0.948508	0.998	0.849	0	0	RPL10A
RPL19	0	0.947155	0.999	0.88	0	0	RPL19
RPS4X	0	0.946588	0.998	0.87	0	0	RPS4X
RPL7	0	0.943646	0.995	0.856	0	0	RPL7
RPL36	0	0.941522	0.998	0.873	0	0	RPL36
RPL3	0	0.940862	1	0.883	0	0	RPL3
OXNAD1	0	0.927655	0.626	0.201	0	0	OXNAD1
C12orf57	0	0.926206	0.851	0.508	0	0	C12orf57
RPL10	0	0.923868	1	0.891	0	0	RPL10
RPL37	0	0.916547	0.999	0.894	0	0	RPL37
RPL24	0	0.91014	0.997	0.86	0	0	RPL24
GIMAP7	0	0.910097	0.96	0.656	0	0	GIMAP7
RPL18	0	0.909744	0.998	0.869	0	0	RPL18
RPL14	0	0.906089	0.998	0.87	0	0	RPL14
CD3E	0	0.901982	0.936	0.413	0	0	CD3E
CAMK4	0	0.895	0.583	0.174	0	0	CAMK4
NPM1	0	0.886622	0.982	0.768	0	0	NPM1
IL6ST	0	0.877213	0.611	0.238	0	0	IL6ST
RPSA	0	0.876167	0.997	0.85	0	0	RPSA
RPL27A	0	0.870366	0.998	0.877	0	0	RPL27A
GLTSCR2	0	0.87031	0.956	0.717	0	0	GLTSCR2
RPL13A	0	0.864569	1	0.894	0	0	RPL13A
EEF1A1	0	0.85935	1	0.912	0	0	EEF1A1
RPL27	0	0.845889	0.996	0.86	0	0	RPL27
CD3G	0	0.841196	0.914	0.368	0	0	CD3G
RPL29	0	0.841185	0.997	0.875	0	0	RPL29
RPL18A	0	0.840965	0.998	0.873	0	0	RPL18A
EIF3E	0	0.838498	0.937	0.694	0	0	EIF3E
CD27	0	0.837542	0.724	0.259	0	0	CD27
CD3D	0	0.834864	0.942	0.375	0	0	CD3D
LEPROTL1	0	0.832816	0.754	0.411	0	0	LEPROTL1
SATB1	0	0.826046	0.632	0.267	0	0	SATB1
RPL23A	0	0.822756	0.999	0.874	0	0	RPL23A
RPS9	0	0.801066	0.998	0.876	0	0	RPS9
RPS2	0	0.798572	0.999	0.889	0	0	RPS2
BCL11B	0	0.7946	0.679	0.286	0	0	BCL11B
ITM2A	0	0.789993	0.594	0.232	0	0	ITM2A
ITGA6	0	0.78652	0.451	0.119	0	0	ITGA6
MYC	0	0.783609	0.5	0.199	0	0	MYC
C6orf48	0	0.781435	0.725	0.41	0	0	C6orf48
RPS15	0	0.763052	0.999	0.882	0	0	RPS15
RPL37A	0	0.751487	0.999	0.891	0	0	RPL37A
LINC00861	0	0.746584	0.688	0.31	0	0	LINC00861
RPL12	0	0.740623	0.996	0.865	0	0	RPL12
RPL26	0	0.740562	0.997	0.87	0	0	RPL26
RPL41	0	0.735833	1	0.906	0	0	RPL41
RPL6	0	0.727293	0.998	0.885	0	0	RPL6
NACA	0	0.717269	0.996	0.867	0	0	NACA
CD40LG	0	0.709046	0.358	0.061	0	0	CD40LG
RPL28	0	0.707913	1	0.895	0	0	RPL28
LRRN3	0	0.705394	0.293	0.056	0	0	LRRN3
RPLP0	0	0.704905	0.991	0.821	0	0	RPLP0
GIMAP5	0	0.704063	0.661	0.332	0	0	GIMAP5
NDFIP1	0	0.698357	0.666	0.402	0	0	NDFIP1
RPS19	0	0.691593	0.999	0.888	0	0	RPS19
RGCC	0	0.684864	0.428	0.118	0	0	RGCC
RPL35	0	0.679497	0.996	0.871	0	0	RPL35
GIMAP1	0	0.676076	0.765	0.48	0	0	GIMAP1
RPL7A	0	0.673583	0.998	0.875	0	0	RPL7A
RPLP1	0	0.673279	0.999	0.904	0	0	RPLP1
UBA52	0	0.666091	0.997	0.888	0	0	UBA52
GNB2L1	0	0.655866	0.996	0.87	0	0	GNB2L1
ABLIM1	0	0.654554	0.525	0.206	0	0	ABLIM1
EEF1D	0	0.652867	0.985	0.846	0	0	EEF1D
ADTRP	0	0.646793	0.257	0.018	0	0	ADTRP
RPS7	0	0.645164	0.998	0.879	0	0	RPS7
FOXP1	0	0.643711	0.757	0.489	0	0	FOXP1
RPL36A	0	0.643417	0.798	0.582	0	0	RPL36A
SELL	0	0.640238	0.84	0.523	0	0	SELL
RPL4	0	0.638417	0.986	0.84	0	0	RPL4
UQCRB	0	0.633601	0.953	0.783	0	0	UQCRB
BTG1	0	0.629167	0.989	0.859	0	0	BTG1
RPL8	0	0.625709	0.996	0.865	0	0	RPL8
FAM134B	0	0.620515	0.355	0.09	0	0	FAM134B
RPS24	0	0.620372	0.999	0.89	0	0	RPS24
ETS1	0	0.614342	0.878	0.574	0	0	ETS1
PRKCA	0	0.610544	0.451	0.161	0	0	PRKCA
FAU	0	0.609975	0.998	0.879	0	0	FAU
RPL15	0	0.607736	0.998	0.882	0	0	RPL15
MAML2	0	0.606482	0.501	0.23	0	0	MAML2
TMEM123	0	0.597616	0.745	0.491	0	0	TMEM123
FLT3LG	0	0.596281	0.41	0.155	0	0	FLT3LG
OCIAD2	0	0.596076	0.54	0.272	0	0	OCIAD2
FAM102A	0	0.594489	0.43	0.155	0	0	FAM102A
C14orf64	0	0.592957	0.358	0.093	0	0	C14orf64
NSA2	0	0.58306	0.802	0.613	0	0	NSA2
DGKA	0	0.567281	0.542	0.245	0	0	DGKA
COX7C	0	0.566417	0.961	0.794	0	0	COX7C
BCL2	0	0.563927	0.408	0.2	0	0	BCL2
NUCB2	0	0.563354	0.645	0.345	0	0	NUCB2
UXT	0	0.545846	0.773	0.567	0	0	UXT
LDLRAP1	0	0.545018	0.476	0.172	0	0	LDLRAP1
RPS11	0	0.53817	0.996	0.877	0	0	RPS11
RPL17	0	0.527938	0.801	0.599	0	0	RPL17
HNRNPA1	0	0.523983	0.954	0.795	0	0	HNRNPA1
RHOH	0	0.514797	0.562	0.305	0	0	RHOH
SUSD3	0	0.514176	0.417	0.155	0	0	SUSD3
LBH	0	0.510498	0.686	0.414	0	0	LBH
SRSF5	0	0.508107	0.946	0.803	0	0	SRSF5
ITK	0	0.505348	0.503	0.227	0	0	ITK
GIMAP4	0	0.505271	0.844	0.599	0	0	GIMAP4
TESPA1	0	0.504002	0.403	0.165	0	0	TESPA1
PSIP1	0	0.49876	0.665	0.436	0	0	PSIP1
ST13	0	0.497474	0.718	0.547	0	0	ST13
EPHX2	0	0.487395	0.254	0.045	0	0	EPHX2
INPP4B	0	0.48244	0.335	0.113	0	0	INPP4B
NBEAL1	0	0.481764	0.697	0.513	0	0	NBEAL1
RP11-664D1.1	0	0.478589	0.22	0.026	0	0	RP11-664D1.1
SH3YL1	0	0.477386	0.345	0.152	0	0	SH3YL1
BTF3	0	0.476163	0.964	0.806	0	0	BTF3
PCED1B	0	0.470925	0.369	0.163	0	0	PCED1B
CHMP7	0	0.470145	0.39	0.193	0	0	CHMP7
CYLD	0	0.469833	0.644	0.458	0	0	CYLD
PPA1	0	0.465831	0.6	0.406	0	0	PPA1
NOG	0	0.458574	0.203	0.023	0	0	NOG
COMMD6	0	0.457553	0.889	0.735	0	0	COMMD6
CHI3L2	0	0.453934	0.275	0.102	0	0	CHI3L2
EIF4B	0	0.452957	0.821	0.646	0	0	EIF4B
STMN3	0	0.452354	0.365	0.151	0	0	STMN3
FAM101B	0	0.45123	0.405	0.216	0	0	FAM101B
ANP32B	0	0.450554	0.821	0.629	0	0	ANP32B
TOMM20	0	0.448114	0.726	0.557	0	0	TOMM20
ALKBH7	0	0.447494	0.527	0.365	0	0	ALKBH7
EIF3H	0	0.442228	0.82	0.651	0	0	EIF3H
CISH	0	0.43902	0.257	0.106	0	0	CISH
SNRPD2	0	0.437085	0.778	0.61	0	0	SNRPD2
EPB41L4A-AS1	0	0.436758	0.44	0.262	0	0	EPB41L4A-AS1
CYTIP	0	0.429572	0.712	0.512	0	0	CYTIP
ZFAS1	0	0.427798	0.8	0.606	0	0	ZFAS1
LCK	0	0.4276	0.717	0.397	0	0	LCK
PIM1	0	0.426951	0.485	0.307	0	0	PIM1
PPP1R2	0	0.426344	0.625	0.445	0	0	PPP1R2
MARCKSL1	0	0.424562	0.354	0.184	0	0	MARCKSL1
MLLT3	0	0.420926	0.332	0.13	0	0	MLLT3
THEM4	0	0.415866	0.334	0.148	0	0	THEM4
SPOCK2	0	0.412417	0.585	0.307	0	0	SPOCK2
GPR171	0	0.410862	0.307	0.139	0	0	GPR171
MZT2B	0	0.410235	0.794	0.615	0	0	MZT2B
CCDC109B	0	0.409501	0.53	0.359	0	0	CCDC109B
RSL1D1	0	0.407619	0.639	0.49	0	0	RSL1D1
GCC2	0	0.402946	0.681	0.496	0	0	GCC2
MGAT4A	0	0.402662	0.526	0.301	0	0	MGAT4A
AC006129.2	0	0.401247	0.387	0.194	0	0	AC006129.2
HINT1	0	0.400856	0.906	0.729	0	0	HINT1
AAK1	0	0.400062	0.736	0.495	0	0	AAK1
TMEM204	0	0.39993	0.289	0.098	0	0	TMEM204
AK5	0	0.396519	0.21	0.039	0	0	AK5
IPCEF1	0	0.396104	0.4	0.229	0	0	IPCEF1
CD28	0	0.395437	0.3	0.103	0	0	CD28
TSHZ2	0	0.393733	0.172	0.038	0	0	TSHZ2
GIMAP2	0	0.393461	0.477	0.32	0	0	GIMAP2
BEX2	0	0.391331	0.281	0.116	0	0	BEX2
GYPC	0	0.390694	0.72	0.491	0	0	GYPC
PDE7A	0	0.38953	0.478	0.293	0	0	PDE7A
RP4-594I10.3	0	0.389153	0.221	0.055	0	0	RP4-594I10.3
PFDN5	0	0.384217	0.976	0.843	0	0	PFDN5
RASGRP1	0	0.383322	0.51	0.297	0	0	RASGRP1
TMEM243	0	0.380959	0.498	0.327	0	0	TMEM243
UBALD2	0	0.380662	0.531	0.367	0	0	UBALD2
TRAF3IP3	0	0.378061	0.857	0.689	0	0	TRAF3IP3
CD6	0	0.376166	0.38	0.17	0	0	CD6
CD48	0	0.374346	0.923	0.773	0	0	CD48
PDK1	0	0.373166	0.295	0.121	0	0	PDK1
ANXA2R	0	0.372086	0.369	0.195	0	0	ANXA2R
TMIGD2	0	0.371873	0.305	0.104	0	0	TMIGD2
PRMT2	0	0.371584	0.787	0.596	0	0	PRMT2
PEBP1	0	0.371007	0.604	0.416	0	0	PEBP1
SELM	0	0.36778	0.227	0.073	0	0	SELM
SMDT1	0	0.366516	0.678	0.529	0	0	SMDT1
TC2N	0	0.36583	0.438	0.211	0	0	TC2N
SOD1	0	0.363537	0.736	0.556	0	0	SOD1
PIM2	0	0.362492	0.31	0.153	0	0	PIM2
COX4I1	0	0.35969	0.946	0.812	0	0	COX4I1
AQP3	0	0.357099	0.288	0.111	0	0	AQP3
FBL	0	0.355451	0.548	0.403	0	0	FBL
EIF2S3	0	0.351599	0.627	0.495	0	0	EIF2S3
MZT2A	0	0.347675	0.514	0.358	0	0	MZT2A
ATF7IP2	0	0.34058	0.34	0.187	0	0	ATF7IP2
AC013264.2	0	0.336285	0.158	0.039	0	0	AC013264.2
LINS	0	0.335849	0.319	0.164	0	0	LINS
DPP4	0	0.33546	0.182	0.047	0	0	DPP4
SOCS3	0	0.334232	0.21	0.101	0	0	SOCS3
C1QBP	0	0.333866	0.582	0.436	0	0	C1QBP
PRDX2	0	0.333646	0.559	0.37	0	0	PRDX2
TXK	0	0.332138	0.563	0.285	0	0	TXK
FAIM3	0	0.330403	0.552	0.336	0	0	FAIM3
FYB	0	0.329856	0.878	0.664	0	0	FYB
CHD3	0	0.329465	0.462	0.3	0	0	CHD3
MAN1C1	0	0.32904	0.179	0.044	0	0	MAN1C1
RPL36AL	0	0.325871	0.946	0.811	0	0	RPL36AL
PDE3B	0	0.325248	0.373	0.204	0	0	PDE3B
TNFRSF25	0	0.322969	0.321	0.143	0	0	TNFRSF25
C1orf228	0	0.322741	0.276	0.146	0	0	C1orf228
CSGALNACT1	0	0.322735	0.209	0.077	0	0	CSGALNACT1
BACH2	0	0.319835	0.258	0.105	0	0	BACH2
ANK3	0	0.319663	0.206	0.057	0	0	ANK3
EIF4A2	0	0.314032	0.819	0.678	0	0	EIF4A2
RNF157	0	0.312198	0.199	0.066	0	0	RNF157
ATP6V0E2	0	0.311997	0.261	0.125	0	0	ATP6V0E2
ZNF101	0	0.31141	0.302	0.18	0	0	ZNF101
CITED4	0	0.307887	0.18	0.062	0	0	CITED4
HSP90AB1	0	0.307708	0.878	0.72	0	0	HSP90AB1
HSPB1	0	0.30482	0.398	0.211	0	0	HSPB1
MALAT1	0	0.302684	0.999	0.93	0	0	MALAT1
SIRPG	0	0.301572	0.208	0.081	0	0	SIRPG
TBC1D4	0	0.300768	0.239	0.097	0	0	TBC1D4
ANKRD55	0	0.300048	0.136	0.014	0	0	ANKRD55
EIF3F	0	0.29979	0.815	0.679	0	0	EIF3F
NSMCE1	0	0.299178	0.342	0.238	0	0	NSMCE1
SVIP	0	0.29832	0.463	0.239	0	0	SVIP
LSM5	0	0.298297	0.442	0.323	0	0	LSM5
CHURC1	0	0.298174	0.631	0.503	0	0	CHURC1
TCEA3	0	0.296839	0.146	0.029	0	0	TCEA3
FBLN5	0	0.296174	0.146	0.031	0	0	FBLN5
ATP5O	0	0.292885	0.673	0.553	0	0	ATP5O
SNORA76	0	0.291605	0.333	0.203	0	0	SNORA76
AKTIP	0	0.290424	0.224	0.101	0	0	AKTIP
RSL24D1	0	0.289818	0.597	0.495	0	0	RSL24D1
TNFAIP8	0	0.289014	0.693	0.551	0	0	TNFAIP8
CMTM8	0	0.287658	0.137	0.03	0	0	CMTM8
SKP1	0	0.284605	0.844	0.724	0	0	SKP1
SERINC5	0	0.284528	0.254	0.123	0	0	SERINC5
EPHB6	0	0.282969	0.135	0.06	0	0	EPHB6
COX6C	0	0.282891	0.839	0.696	0	0	COX6C
CD5	0	0.278208	0.226	0.096	0	0	CD5
FOXO1	0	0.278112	0.286	0.167	0	0	FOXO1
C11orf1	0	0.276593	0.196	0.094	0	0	C11orf1
LMO7	0	0.271705	0.153	0.042	0	0	LMO7
NIPAL3	0	0.267335	0.296	0.172	0	0	NIPAL3
AL592284.1	0	0.266544	0.278	0.166	0	0	AL592284.1
DYRK2	0	0.266072	0.371	0.243	0	0	DYRK2
APEX1	0	0.265899	0.503	0.394	0	0	APEX1
KLF2	0	0.26553	0.957	0.813	0	0	KLF2
STK17B	0	0.264881	0.746	0.629	0	0	STK17B
SNHG7	0	0.264741	0.451	0.318	0	0	SNHG7
CLUAP1	0	0.263061	0.22	0.105	0	0	CLUAP1
APRT	0	0.261928	0.771	0.652	0	0	APRT
C12orf65	0	0.260688	0.304	0.196	0	0	C12orf65
PBXIP1	0	0.260629	0.412	0.271	0	0	PBXIP1
AP3M2	0	0.258251	0.2	0.094	0	0	AP3M2
IMPDH2	0	0.258219	0.296	0.197	0	0	IMPDH2
IKZF1	0	0.256847	0.748	0.623	0	0	IKZF1
EEF2	0	0.256257	0.925	0.777	0	0	EEF2
LY9	0	0.255456	0.275	0.148	0	0	LY9
TSTD1	0	0.255176	0.562	0.399	0	0	TSTD1
NELL2	0	0.2542	0.186	0.073	0	0	NELL2
CCDC66	0	0.252502	0.418	0.299	0	0	CCDC66
APBB1	0	0.250507	0.154	0.048	0	0	APBB1
MRPS33	2.31199e-305	0.276842	0.338	0.244	7.56899e-301	0	MRPS33
ARID5B	1.38384e-283	0.28305	0.381	0.274	4.5304e-279	0	ARID5B
TGFBR2	1.50169e-273	0.252801	0.46	0.367	4.91624e-269	0	TGFBR2
CDK6	6.37918e-255	0.266617	0.246	0.165	2.08842e-250	0	CDK6
RPS4Y1	2.09356e-104	0.535266	0.318	0.289	6.85388e-100	0	RPS4Y1
GNLY	0	3.3123	0.984	0.168	0	1	GNLY
GZMB	0	3.29492	0.992	0.142	0	1	GZMB
NKG7	0	3.06972	1	0.231	0	1	NKG7
SPON2	0	3.03927	0.941	0.125	0	1	SPON2
PRF1	0	2.92087	0.993	0.203	0	1	PRF1
FGFBP2	0	2.84724	0.945	0.132	0	1	FGFBP2
CLIC3	0	2.84339	0.897	0.119	0	1	CLIC3
CCL4	0	2.74108	0.883	0.115	0	1	CCL4
CST7	0	2.69504	0.993	0.205	0	1	CST7
GZMA	0	2.60388	0.991	0.209	0	1	GZMA
KLRF1	0	2.49779	0.881	0.066	0	1	KLRF1
CTSW	0	2.32064	0.971	0.247	0	1	CTSW
HOPX	0	2.27545	0.878	0.154	0	1	HOPX
CD247	0	2.20383	0.962	0.379	0	1	CD247
KLRD1	0	2.17501	0.961	0.17	0	1	KLRD1
FCGR3A	0	2.13338	0.955	0.161	0	1	FCGR3A
KLRB1	0	2.12312	0.803	0.123	0	1	KLRB1
PTGDS	0	2.04912	0.173	0.015	0	1	PTGDS
CX3CR1	0	2.02414	0.879	0.212	0	1	CX3CR1
GZMH	0	1.87368	0.845	0.149	0	1	GZMH
EFHD2	0	1.839	0.967	0.411	0	1	EFHD2
MYOM2	0	1.82976	0.312	0.035	0	1	MYOM2
IL2RB	0	1.79388	0.766	0.129	0	1	IL2RB
GPR56	0	1.7671	0.764	0.095	0	1	GPR56
IGFBP7	0	1.75707	0.604	0.086	0	1	IGFBP7
LAIR2	0	1.74144	0.458	0.054	0	1	LAIR2
CMC1	0	1.69858	0.68	0.203	0	1	CMC1
CD7	0	1.68399	0.929	0.396	0	1	CD7
ID2	0	1.65599	0.899	0.398	0	1	ID2
ABHD17A	0	1.64787	0.937	0.493	0	1	ABHD17A
GZMM	0	1.64395	0.88	0.336	0	1	GZMM
HCST	0	1.57084	0.981	0.646	0	1	HCST
TTC38	0	1.56224	0.634	0.078	0	1	TTC38
AKR1C3	0	1.56025	0.493	0.025	0	1	AKR1C3
FCER1G	0	1.50685	0.841	0.292	0	1	FCER1G
ARL4C	0	1.48772	0.967	0.538	0	1	ARL4C
RARRES3	0	1.48674	0.927	0.505	0	1	RARRES3
MATK	0	1.48227	0.717	0.153	0	1	MATK
CCL5	0	1.48206	0.867	0.284	0	1	CCL5
CD63	0	1.47816	0.911	0.411	0	1	CD63
APOBEC3G	0	1.47808	0.791	0.313	0	1	APOBEC3G
IFITM2	0	1.46531	0.953	0.637	0	1	IFITM2
PYHIN1	0	1.44485	0.774	0.213	0	1	PYHIN1
S1PR5	0	1.44101	0.631	0.077	0	1	S1PR5
PTGDR	0	1.37777	0.597	0.076	0	1	PTGDR
TBX21	0	1.3665	0.618	0.099	0	1	TBX21
APMAP	0	1.3611	0.672	0.194	0	1	APMAP
SAMD3	0	1.35173	0.827	0.297	0	1	SAMD3
RUNX3	0	1.30512	0.788	0.332	0	1	RUNX3
CEP78	0	1.28816	0.638	0.175	0	1	CEP78
GNPTAB	0	1.2856	0.701	0.282	0	1	GNPTAB
CCL3	0	1.28293	0.272	0.025	0	1	CCL3
PLEK	0	1.27744	0.89	0.41	0	1	PLEK
C1orf21	0	1.25315	0.575	0.086	0	1	C1orf21
CHST2	0	1.24846	0.515	0.092	0	1	CHST2
CYBA	0	1.22986	0.996	0.798	0	1	CYBA
METRNL	0	1.22616	0.526	0.135	0	1	METRNL
SH2D1B	0	1.21987	0.456	0.032	0	1	SH2D1B
PTPN4	0	1.20474	0.726	0.289	0	1	PTPN4
GNG2	0	1.20113	0.722	0.329	0	1	GNG2
RHOC	0	1.19174	0.595	0.134	0	1	RHOC
ABI3	0	1.19132	0.612	0.194	0	1	ABI3
PRSS23	0	1.17543	0.452	0.046	0	1	PRSS23
KLRC1	0	1.17502	0.342	0.05	0	1	KLRC1
CD160	0	1.16259	0.364	0.048	0	1	CD160
PLEKHF1	0	1.1616	0.536	0.103	0	1	PLEKHF1
CTSC	0	1.15582	0.819	0.439	0	1	CTSC
DHRS7	0	1.15344	0.717	0.351	0	1	DHRS7
SYTL3	0	1.14432	0.567	0.145	0	1	SYTL3
ARPC5L	0	1.14285	0.719	0.348	0	1	ARPC5L
JAK1	0	1.13869	0.92	0.692	0	1	JAK1
DDIT4	0	1.1378	0.585	0.226	0	1	DDIT4
IFITM1	0	1.13269	0.75	0.376	0	1	IFITM1
XBP1	0	1.1322	0.757	0.369	0	1	XBP1
FCRL6	0	1.12778	0.49	0.064	0	1	FCRL6
CD38	0	1.12677	0.519	0.138	0	1	CD38
CALM1	0	1.12571	0.994	0.848	0	1	CALM1
ASCL2	0	1.12086	0.477	0.125	0	1	ASCL2
TXK1	0	1.10708	0.704	0.27	0	1	TXK
PLAC8	0	1.10399	0.898	0.561	0	1	PLAC8
CHST12	0	1.10346	0.619	0.19	0	1	CHST12
MBP	0	1.10314	0.875	0.55	0	1	MBP
ITGB2	0	1.09682	0.947	0.607	0	1	ITGB2
MYBL1	0	1.09188	0.522	0.112	0	1	MYBL1
PFN1	0	1.0843	0.991	0.845	0	1	PFN1
CD300A	0	1.08308	0.57	0.195	0	1	CD300A
C12orf75	0	1.07164	0.724	0.24	0	1	C12orf75
LITAF	0	1.06634	0.799	0.486	0	1	LITAF
DBI	0	1.04414	0.853	0.562	0	1	DBI
HLA-C	0	1.02882	1	0.937	0	1	HLA-C
NCR3	0	1.02824	0.44	0.099	0	1	NCR3
CLIC1	0	1.0117	0.956	0.653	0	1	CLIC1
SH2D2A	0	1.01049	0.443	0.094	0	1	SH2D2A
ALOX5AP	0	1.008	0.534	0.277	0	1	ALOX5AP
GPR65	0	0.99872	0.584	0.272	0	1	GPR65
SYNE1	0	0.997472	0.734	0.363	0	1	SYNE1
RAC2	0	0.996523	0.926	0.709	0	1	RAC2
PTPN12	0	0.993786	0.614	0.247	0	1	PTPN12
CLEC2B	0	0.986841	0.72	0.42	0	1	CLEC2B
TYROBP	0	0.981749	0.896	0.285	0	1	TYROBP
HAVCR2	0	0.978324	0.417	0.104	0	1	HAVCR2
PTPRCAP	0	0.978226	0.962	0.627	0	1	PTPRCAP
IL2RG	0	0.973551	0.861	0.547	0	1	IL2RG
LY6E	0	0.970259	0.803	0.543	0	1	LY6E
C5orf56	0	0.969358	0.569	0.238	0	1	C5orf56
SLC9A3R1	0	0.968909	0.678	0.343	0	1	SLC9A3R1
ZAP70	0	0.967995	0.6	0.218	0	1	ZAP70
CXXC5	0	0.963705	0.527	0.19	0	1	CXXC5
SYNE2	0	0.952982	0.821	0.395	0	1	SYNE2
B2M	0	0.952793	1	0.965	0	1	B2M
PDIA3	0	0.948564	0.815	0.559	0	1	PDIA3
PRKCH	0	0.942312	0.622	0.267	0	1	PRKCH
2021-09-07	0	0.939602	0.944	0.735	0	1	2021-09-07
DOK2	0	0.936952	0.717	0.363	0	1	DOK2
OSTF1	0	0.936159	0.738	0.452	0	1	OSTF1
NDUFB2	0	0.934109	0.815	0.573	0	1	NDUFB2
HLA-B	0	0.931071	1	0.948	0	1	HLA-B
SPN	0	0.929092	0.727	0.41	0	1	SPN
FAM49B	0	0.926738	0.82	0.56	0	1	FAM49B
CTBP2	0	0.917891	0.474	0.154	0	1	CTBP2
HLA-A	0	0.913158	0.999	0.944	0	1	HLA-A
CD99	0	0.908849	0.873	0.525	0	1	CD99
CD81	0	0.90762	0.784	0.478	0	1	CD81
AOAH	0	0.905676	0.568	0.242	0	1	AOAH
CALR	0	0.902614	0.757	0.531	0	1	CALR
TFDP2	0	0.901441	0.492	0.175	0	1	TFDP2
PRDM1	0	0.900767	0.451	0.125	0	1	PRDM1
ARPC2	0	0.892716	0.979	0.823	0	1	ARPC2
HLA-F	0	0.889462	0.866	0.642	0	1	HLA-F
ITGAL	0	0.883141	0.694	0.373	0	1	ITGAL
ACTN4	0	0.873917	0.653	0.35	0	1	ACTN4
SKAP1	0	0.867643	0.667	0.34	0	1	SKAP1
SRGN	0	0.866031	0.976	0.6	0	1	SRGN
UBB	0	0.849633	0.953	0.728	0	1	UBB
PPP1R18	0	0.84937	0.689	0.434	0	1	PPP1R18
SLAMF7	0	0.847358	0.45	0.125	0	1	SLAMF7
BIN2	0	0.842845	0.86	0.589	0	1	BIN2
HDDC2	0	0.837931	0.51	0.254	0	1	HDDC2
NDUFB7	0	0.837361	0.729	0.494	0	1	NDUFB7
CD97	0	0.830523	0.699	0.419	0	1	CD97
RASSF1	0	0.830484	0.488	0.206	0	1	RASSF1
PLA2G16	0	0.826356	0.388	0.103	0	1	PLA2G16
FASLG	0	0.823077	0.324	0.039	0	1	FASLG
DENND2D	0	0.813121	0.614	0.332	0	1	DENND2D
FYN	0	0.808388	0.746	0.489	0	1	FYN
YPEL1	0	0.807553	0.367	0.08	0	1	YPEL1
C9orf142	0	0.80547	0.642	0.374	0	1	C9orf142
HIPK2	0	0.798714	0.481	0.228	0	1	HIPK2
TGFBR3	0	0.798181	0.382	0.085	0	1	TGFBR3
GFOD1	0	0.797608	0.356	0.077	0	1	GFOD1
NCR1	0	0.797219	0.32	0.03	0	1	NCR1
CISD3	0	0.795872	0.441	0.196	0	1	CISD3
HSH2D	0	0.792803	0.434	0.175	0	1	HSH2D
RNF125	0	0.791748	0.59	0.314	0	1	RNF125
DTHD1	0	0.784291	0.286	0.037	0	1	DTHD1
RNF213	0	0.783084	0.922	0.712	0	1	RNF213
SYNGR1	0	0.780825	0.276	0.065	0	1	SYNGR1
IGF2R	0	0.777909	0.509	0.256	0	1	IGF2R
IRF1	0	0.776762	0.798	0.541	0	1	IRF1
EVL	0	0.776518	0.876	0.62	0	1	EVL
TXNIP	0	0.77118	0.991	0.886	0	1	TXNIP
GSTP1	0	0.769092	0.795	0.444	0	1	GSTP1
STARD3NL	0	0.76297	0.362	0.133	0	1	STARD3NL
AES	0	0.762425	0.915	0.717	0	1	AES
MSN	0	0.760038	0.892	0.673	0	1	MSN
DSTN	0	0.759995	0.641	0.385	0	1	DSTN
PIP4K2A	0	0.758974	0.709	0.439	0	1	PIP4K2A
POLR2L	0	0.752526	0.712	0.516	0	1	POLR2L
CCND3	0	0.752091	0.808	0.556	0	1	CCND3
USP28	0	0.752012	0.415	0.151	0	1	USP28
LPCAT1	0	0.747671	0.426	0.17	0	1	LPCAT1
NFATC2	0	0.747667	0.428	0.16	0	1	NFATC2
TES	0	0.747637	0.628	0.426	0	1	TES
NCAM1	0	0.747042	0.293	0.031	0	1	NCAM1
RAB8B	0	0.74659	0.576	0.356	0	1	RAB8B
CCND2	0	0.746528	0.515	0.282	0	1	CCND2
LLGL2	0	0.746443	0.367	0.089	0	1	LLGL2
ADAM8	0	0.741767	0.397	0.144	0	1	ADAM8
CFL1	0	0.741509	0.987	0.863	0	1	CFL1
PSMB9	0	0.739171	0.856	0.634	0	1	PSMB9
HMOX2	0	0.737063	0.524	0.291	0	1	HMOX2
STAT4	0	0.736814	0.448	0.168	0	1	STAT4
PTGER2	0	0.734083	0.412	0.16	0	1	PTGER2
MAPK1	0	0.729746	0.596	0.362	0	1	MAPK1
BTN3A2	0	0.72796	0.714	0.493	0	1	BTN3A2
TMIGD21	0	0.727864	0.313	0.104	0	1	TMIGD2
MCTP2	0	0.723846	0.378	0.113	0	1	MCTP2
RAP1B	0	0.723713	0.941	0.7	0	1	RAP1B
PRR5	0	0.722586	0.382	0.138	0	1	PRR5
HMGN3	0	0.722105	0.576	0.374	0	1	HMGN3
CD53	0	0.720548	0.837	0.649	0	1	CD53
STK10	0	0.720361	0.664	0.445	0	1	STK10
TBC1D10C	0	0.717511	0.729	0.493	0	1	TBC1D10C
MIDN	0	0.717237	0.515	0.278	0	1	MIDN
PRR5L	0	0.715049	0.323	0.072	0	1	PRR5L
TNFRSF18	0	0.713163	0.241	0.049	0	1	TNFRSF18
BST2	0	0.712359	0.72	0.52	0	1	BST2
H3F3B	0	0.711204	0.981	0.872	0	1	H3F3B
HSPA5	0	0.709078	0.637	0.443	0	1	HSPA5
TCF25	0	0.708621	0.75	0.59	0	1	TCF25
PPP1CA	0	0.708125	0.768	0.566	0	1	PPP1CA
TPST2	0	0.705325	0.543	0.231	0	1	TPST2
XCL2	0	0.704087	0.24	0.045	0	1	XCL2
TSEN54	0	0.701765	0.385	0.132	0	1	TSEN54
CDK2AP2	0	0.696215	0.496	0.295	0	1	CDK2AP2
NMUR1	0	0.696202	0.266	0.022	0	1	NMUR1
CDC42SE1	0	0.694575	0.69	0.488	0	1	CDC42SE1
SYTL1	0	0.693867	0.516	0.297	0	1	SYTL1
MYO1F	0	0.69057	0.786	0.426	0	1	MYO1F
PSME1	0	0.689429	0.888	0.711	0	1	PSME1
ARHGAP9	0	0.689048	0.482	0.276	0	1	ARHGAP9
MYL12B	0	0.686122	0.917	0.75	0	1	MYL12B
PPIB	0	0.685112	0.835	0.631	0	1	PPIB
IL32	0	0.684671	0.648	0.479	0	1	IL32
EIF3G	0	0.684338	0.792	0.666	0	1	EIF3G
EOMES	0	0.681605	0.297	0.066	0	1	EOMES
SUN2	0	0.677454	0.636	0.425	0	1	SUN2
MYL12A	0	0.675892	0.989	0.866	0	1	MYL12A
POLR3GL	0	0.673893	0.55	0.355	0	1	POLR3GL
PTPN22	0	0.673841	0.481	0.256	0	1	PTPN22
MLC1	0	0.67163	0.267	0.031	0	1	MLC1
RAB7L1	0	0.670908	0.486	0.279	0	1	RAB7L1
ANXA6	0	0.670776	0.658	0.46	0	1	ANXA6
RORA	0	0.669451	0.597	0.283	0	1	RORA
ARHGEF3	0	0.667927	0.493	0.28	0	1	ARHGEF3
EBP	0	0.661458	0.371	0.161	0	1	EBP
TRAPPC10	0	0.66059	0.564	0.354	0	1	TRAPPC10
KLF21	0	0.660061	0.968	0.812	0	1	KLF2
FKBP11	0	0.65984	0.472	0.221	0	1	FKBP11
SDF2L1	0	0.65811	0.451	0.257	0	1	SDF2L1
IVNS1ABP	0	0.657038	0.436	0.255	0	1	IVNS1ABP
BZW1	0	0.650173	0.65	0.477	0	1	BZW1
UTRN	0	0.649965	0.725	0.517	0	1	UTRN
PSME2	0	0.649747	0.785	0.576	0	1	PSME2
GSAP	0	0.648904	0.381	0.166	0	1	GSAP
CCDC28B	0	0.648253	0.33	0.106	0	1	CCDC28B
CD244	0	0.645756	0.291	0.073	0	1	CD244
UBC	0	0.643845	0.958	0.822	0	1	UBC
LCP1	0	0.643167	0.927	0.717	0	1	LCP1
SASH3	0	0.64153	0.487	0.299	0	1	SASH3
MIB2	0	0.640472	0.343	0.142	0	1	MIB2
OPTN	0	0.639427	0.518	0.268	0	1	OPTN
STOM	0	0.637246	0.52	0.19	0	1	STOM
CD164	0	0.637057	0.71	0.538	0	1	CD164
STX8	0	0.634148	0.4	0.22	0	1	STX8
PXN	0	0.633763	0.41	0.203	0	1	PXN
PRDX5	0	0.633343	0.647	0.459	0	1	PRDX5
SDF4	0	0.63288	0.448	0.266	0	1	SDF4
AKNA	0	0.632576	0.677	0.476	0	1	AKNA
ITGB7	0	0.632559	0.439	0.247	0	1	ITGB7
CD47	0	0.629621	0.726	0.54	0	1	CD47
MIEN1	0	0.625484	0.447	0.273	0	1	MIEN1
RGS3	0	0.624509	0.306	0.09	0	1	RGS3
MANF	0	0.622655	0.425	0.234	0	1	MANF
UBE2F	0	0.62262	0.437	0.225	0	1	UBE2F
PSMB10	0	0.621827	0.515	0.355	0	1	PSMB10
SCP2	0	0.621726	0.583	0.408	0	1	SCP2
SIGIRR	0	0.62042	0.564	0.37	0	1	SIGIRR
PREX1	0	0.618642	0.505	0.326	0	1	PREX1
APOBEC3C	0	0.61788	0.443	0.261	0	1	APOBEC3C
IQGAP2	0	0.614529	0.655	0.421	0	1	IQGAP2
ADRB2	0	0.61438	0.299	0.089	0	1	ADRB2
TIGIT	0	0.613307	0.279	0.075	0	1	TIGIT
IDS	0	0.610084	0.516	0.342	0	1	IDS
BATF	0	0.606839	0.369	0.165	0	1	BATF
GUK1	0	0.606771	0.779	0.586	0	1	GUK1
OSBPL5	0	0.606121	0.26	0.047	0	1	OSBPL5
IDI1	0	0.605562	0.451	0.283	0	1	IDI1
CAST	0	0.603145	0.8	0.576	0	1	CAST
CCDC107	0	0.599953	0.482	0.294	0	1	CCDC107
ATP2B4	0	0.599609	0.413	0.21	0	1	ATP2B4
FBXO6	0	0.59911	0.302	0.112	0	1	FBXO6
PRKACB	0	0.597119	0.524	0.34	0	1	PRKACB
PLEKHG3	0	0.596913	0.278	0.063	0	1	PLEKHG3
RASAL3	0	0.595321	0.479	0.287	0	1	RASAL3
DNAJC1	0	0.595019	0.412	0.231	0	1	DNAJC1
CYCS	0	0.590229	0.549	0.378	0	1	CYCS
APOL6	0	0.588343	0.567	0.374	0	1	APOL6
SELPLG	0	0.587493	0.567	0.395	0	1	SELPLG
PPP1R12A	0	0.587111	0.697	0.545	0	1	PPP1R12A
SLFN5	0	0.587086	0.748	0.502	0	1	SLFN5
HLA-E	0	0.585533	0.994	0.937	0	1	HLA-E
ARID5A	0	0.582338	0.345	0.163	0	1	ARID5A
ZEB2	0	0.581802	0.756	0.398	0	1	ZEB2
SLFN13	0	0.581478	0.285	0.079	0	1	SLFN13
FUT11	0	0.581225	0.3	0.107	0	1	FUT11
SIPA1	0	0.580357	0.471	0.311	0	1	SIPA1
VAV3	0	0.579454	0.4	0.198	0	1	VAV3
PSMB8	0	0.578649	0.778	0.613	0	1	PSMB8
ACAA2	0	0.578533	0.363	0.198	0	1	ACAA2
PTPN7	0	0.576863	0.407	0.198	0	1	PTPN7
SEPW1	0	0.575655	0.603	0.439	0	1	SEPW1
ARF6	0	0.575237	0.523	0.374	0	1	ARF6
UCP2	0	0.574545	0.766	0.607	0	1	UCP2
KLRC2	0	0.571967	0.143	0.029	0	1	KLRC2
RPA2	0	0.571471	0.459	0.301	0	1	RPA2
MMP23B	0	0.571241	0.223	0.025	0	1	MMP23B
RP11-485G4.2	0	0.569535	0.271	0.083	0	1	RP11-485G4.2
SELK	0	0.568393	0.522	0.366	0	1	SELK
RBM8A	0	0.568098	0.629	0.483	0	1	RBM8A
LMAN2	0	0.566762	0.574	0.416	0	1	LMAN2
MRPS6	0	0.566398	0.454	0.308	0	1	MRPS6
IER2	0	0.563642	0.672	0.468	0	1	IER2
PDGFD	0	0.563354	0.24	0.036	0	1	PDGFD
BAX	0	0.563077	0.53	0.409	0	1	BAX
CORO1A	0	0.56111	0.925	0.811	0	1	CORO1A
SPCS2	0	0.560407	0.699	0.542	0	1	SPCS2
GPATCH8	0	0.559509	0.509	0.36	0	1	GPATCH8
RNF165	0	0.55844	0.212	0.019	0	1	RNF165
SSBP3	0	0.558052	0.373	0.195	0	1	SSBP3
RHOBTB3	0	0.557013	0.201	0.026	0	1	RHOBTB3
SRSF9	0	0.556204	0.709	0.561	0	1	SRSF9
SLFN12L	0	0.556197	0.389	0.168	0	1	SLFN12L
DGKZ	0	0.554765	0.576	0.401	0	1	DGKZ
IQGAP1	0	0.55442	0.763	0.55	0	1	IQGAP1
MAPRE2	0	0.553883	0.405	0.226	0	1	MAPRE2
PPP2R5C	0	0.553176	0.724	0.526	0	1	PPP2R5C
F2R	0	0.552322	0.283	0.061	0	1	F2R
MVD	0	0.551238	0.265	0.088	0	1	MVD
MLLT6	0	0.550515	0.501	0.309	0	1	MLLT6
SRPK2	0	0.55042	0.505	0.35	0	1	SRPK2
LAIR1	0	0.549129	0.358	0.198	0	1	LAIR1
EMP3	0	0.547652	0.904	0.741	0	1	EMP3
PTPRA	0	0.546848	0.549	0.387	0	1	PTPRA
BANF1	0	0.545691	0.552	0.42	0	1	BANF1
CARD16	0	0.545516	0.606	0.423	0	1	CARD16
LSP1	0	0.544971	0.777	0.603	0	1	LSP1
DRAP1	0	0.544526	0.709	0.545	0	1	DRAP1
DHRS3	0	0.543633	0.253	0.059	0	1	DHRS3
STK17A	0	0.542674	0.717	0.497	0	1	STK17A
RAMP1	0	0.541986	0.18	0.016	0	1	RAMP1
MT2A	0	0.541947	0.582	0.366	0	1	MT2A
MEX3C	0	0.540843	0.294	0.12	0	1	MEX3C
HIST1H1D	0	0.539218	0.522	0.373	0	1	HIST1H1D
SAMD9	0	0.53865	0.579	0.429	0	1	SAMD9
PDIA6	0	0.535182	0.569	0.414	0	1	PDIA6
PHPT1	0	0.534521	0.417	0.297	0	1	PHPT1
GTF3C1	0	0.534426	0.313	0.151	0	1	GTF3C1
IFI16	0	0.534409	0.755	0.597	0	1	IFI16
PRELID1	0	0.533935	0.734	0.543	0	1	PRELID1
NDUFA12	0	0.531877	0.645	0.505	0	1	NDUFA12
MYO1G	0	0.531177	0.601	0.409	0	1	MYO1G
SNRPB	0	0.530731	0.662	0.523	0	1	SNRPB
POMP	0	0.529724	0.658	0.497	0	1	POMP
GIMAP71	0	0.528883	0.925	0.662	0	1	GIMAP7
PSMD8	0	0.528768	0.62	0.471	0	1	PSMD8
ATPIF1	0	0.527665	0.7	0.57	0	1	ATPIF1
PSMB1	0	0.527425	0.712	0.575	0	1	PSMB1
MAP2K2	0	0.526947	0.585	0.453	0	1	MAP2K2
TAP1	0	0.526523	0.542	0.379	0	1	TAP1
CD2BP2	0	0.52583	0.391	0.249	0	1	CD2BP2
DNAJC8	0	0.523339	0.647	0.524	0	1	DNAJC8
TGFBR1	0	0.522853	0.3	0.136	0	1	TGFBR1
UCHL5	0	0.52275	0.331	0.185	0	1	UCHL5
POLR2G	0	0.521412	0.449	0.3	0	1	POLR2G
ABCB1	0	0.519984	0.225	0.05	0	1	ABCB1
ADD1	0	0.517291	0.542	0.399	0	1	ADD1
BUD31	0	0.516356	0.489	0.353	0	1	BUD31
CHCHD2	0	0.516353	0.884	0.732	0	1	CHCHD2
NCALD	0	0.516317	0.248	0.069	0	1	NCALD
CIB1	0	0.516095	0.638	0.498	0	1	CIB1
TBCB	0	0.5149	0.478	0.336	0	1	TBCB
PLEKHA1	0	0.513915	0.391	0.217	0	1	PLEKHA1
DIP2A	0	0.513114	0.433	0.272	0	1	DIP2A
TMED9	0	0.512854	0.478	0.333	0	1	TMED9
TSPAN32	0	0.512643	0.322	0.147	0	1	TSPAN32
PRMT21	0	0.51252	0.756	0.6	0	1	PRMT2
CCDC85B	0	0.511206	0.687	0.517	0	1	CCDC85B
SLC15A4	0	0.509562	0.3	0.146	0	1	SLC15A4
YWHAZ	0	0.509455	0.881	0.755	0	1	YWHAZ
RASSF5	0	0.509129	0.487	0.36	0	1	RASSF5
SRP14	0	0.508977	0.934	0.798	0	1	SRP14
ZNF276	0	0.50796	0.418	0.248	0	1	ZNF276
AGTRAP	0	0.506707	0.439	0.258	0	1	AGTRAP
TMEM2	0	0.505643	0.424	0.274	0	1	TMEM2
DCTN3	0	0.503396	0.479	0.344	0	1	DCTN3
GLIPR2	0	0.502856	0.452	0.285	0	1	GLIPR2
LYAR	0	0.500489	0.453	0.268	0	1	LYAR
PSMA5	0	0.500065	0.578	0.449	0	1	PSMA5
VAMP8	0	0.499775	0.751	0.591	0	1	VAMP8
SLCO4C1	0	0.496992	0.199	0.029	0	1	SLCO4C1
RHOF	0	0.496538	0.425	0.261	0	1	RHOF
LAT2	0	0.496423	0.375	0.22	0	1	LAT2
SSBP4	0	0.495711	0.475	0.337	0	1	SSBP4
CREM	0	0.494689	0.235	0.103	0	1	CREM
ENPP4	0	0.494676	0.231	0.066	0	1	ENPP4
LASP1	0	0.494553	0.445	0.303	0	1	LASP1
GAB3	0	0.494511	0.305	0.144	0	1	GAB3
RAB9A	0	0.493925	0.316	0.172	0	1	RAB9A
KIR2DL2	0	0.493227	0.138	0.007	0	1	KIR2DL2
SYTL2	0	0.492485	0.262	0.091	0	1	SYTL2
NFATC3	0	0.492164	0.48	0.337	0	1	NFATC3
TADA3	0	0.491003	0.409	0.258	0	1	TADA3
VAMP2	0	0.4908	0.659	0.543	0	1	VAMP2
SH3BP5	0	0.490013	0.519	0.361	0	1	SH3BP5
CDC42	0	0.489957	0.886	0.761	0	1	CDC42
CFLAR	0	0.488403	0.755	0.588	0	1	CFLAR
FGR	0	0.488177	0.545	0.288	0	1	FGR
SACM1L	0	0.487788	0.368	0.232	0	1	SACM1L
RP11-25K19.1	0	0.487783	0.203	0.047	0	1	RP11-25K19.1
RALY	0	0.487609	0.476	0.344	0	1	RALY
PPP2R2B	0	0.487595	0.209	0.038	0	1	PPP2R2B
ACTR3	0	0.487254	0.808	0.695	0	1	ACTR3
CYB5B	0	0.485313	0.35	0.215	0	1	CYB5B
NCL	0	0.485039	0.866	0.739	0	1	NCL
PKN1	0	0.484749	0.472	0.354	0	1	PKN1
TOX	0	0.483682	0.233	0.07	0	1	TOX
ARHGAP30	0	0.482272	0.694	0.571	0	1	ARHGAP30
PILRB	0	0.481711	0.374	0.207	0	1	PILRB
PARP8	0	0.481597	0.475	0.32	0	1	PARP8
ARAP2	0	0.481426	0.44	0.27	0	1	ARAP2
C19orf10	0	0.481218	0.463	0.318	0	1	C19orf10
NFIL3	0	0.480907	0.212	0.068	0	1	NFIL3
KLHDC4	0	0.479471	0.273	0.122	0	1	KLHDC4
GBP5	0	0.478837	0.489	0.247	0	1	GBP5
BHLHE40	0	0.476444	0.229	0.078	0	1	BHLHE40
TMEM59	0	0.475568	0.651	0.538	0	1	TMEM59
TMEM160	0	0.475419	0.503	0.387	0	1	TMEM160
RP11-94L15.2	0	0.475155	0.468	0.289	0	1	RP11-94L15.2
DUSP2	0	0.474411	0.261	0.122	0	1	DUSP2
UBL5	0	0.47316	0.809	0.679	0	1	UBL5
RNF166	0	0.471583	0.419	0.286	0	1	RNF166
HIST1H1E	0	0.470916	0.501	0.377	0	1	HIST1H1E
PSMA7	0	0.47077	0.81	0.672	0	1	PSMA7
RASA3	0	0.470704	0.406	0.249	0	1	RASA3
RPS19BP1	0	0.470009	0.526	0.398	0	1	RPS19BP1
KDELR2	0	0.469923	0.403	0.283	0	1	KDELR2
TERF1	0	0.469481	0.375	0.254	0	1	TERF1
ANXA1	0	0.469378	0.764	0.47	0	1	ANXA1
MACF1	0	0.46913	0.691	0.537	0	1	MACF1
FKBP2	0	0.467915	0.441	0.339	0	1	FKBP2
CCDC12	0	0.46421	0.557	0.439	0	1	CCDC12
FMNL1	0	0.463523	0.643	0.502	0	1	FMNL1
HENMT1	0	0.462266	0.232	0.091	0	1	HENMT1
AKAP13	0	0.462101	0.798	0.668	0	1	AKAP13
JAKMIP2	0	0.461302	0.197	0.043	0	1	JAKMIP2
CYB561D2	0	0.460713	0.328	0.202	0	1	CYB561D2
IL12RB1	0	0.460655	0.251	0.111	0	1	IL12RB1
HSP90B1	0	0.459608	0.765	0.565	0	1	HSP90B1
P4HB	0	0.458963	0.527	0.395	0	1	P4HB
RAB37	0	0.458934	0.353	0.165	0	1	RAB37
PIN1	0	0.458587	0.41	0.287	0	1	PIN1
INPP5D	0	0.458364	0.402	0.277	0	1	INPP5D
RPS6KA1	0	0.457712	0.398	0.276	0	1	RPS6KA1
NT5C	0	0.45689	0.417	0.291	0	1	NT5C
MST4	0	0.456785	0.333	0.207	0	1	MST4
UBE2L3	0	0.456338	0.588	0.47	0	1	UBE2L3
STUB1	0	0.45514	0.492	0.378	0	1	STUB1
NCOA1	0	0.455083	0.364	0.236	0	1	NCOA1
CIRBP	0	0.45499	0.781	0.672	0	1	CIRBP
ACTG1	0	0.453319	0.967	0.869	0	1	ACTG1
LNPEP	0	0.452282	0.576	0.47	0	1	LNPEP
COX8A	0	0.452123	0.714	0.579	0	1	COX8A
C11orf48	0	0.4519	0.397	0.285	0	1	C11orf48
DIAPH1	0	0.451816	0.624	0.468	0	1	DIAPH1
ZBTB38	0	0.451187	0.367	0.235	0	1	ZBTB38
HES6	0	0.451174	0.154	0.021	0	1	HES6
SBK1	0	0.451016	0.227	0.071	0	1	SBK1
NPRL2	0	0.449984	0.26	0.119	0	1	NPRL2
ARHGEF1	0	0.449784	0.622	0.506	0	1	ARHGEF1
NEDD8	0	0.449731	0.68	0.575	0	1	NEDD8
RAB27A	0	0.449406	0.442	0.297	0	1	RAB27A
ZNF428	0	0.448679	0.376	0.249	0	1	ZNF428
RNF167	0	0.448093	0.381	0.26	0	1	RNF167
TPI1	0	0.448035	0.664	0.512	0	1	TPI1
BCL7C	0	0.446948	0.381	0.283	0	1	BCL7C
ECH1	0	0.446214	0.474	0.377	0	1	ECH1
CASP8	0	0.445189	0.527	0.394	0	1	CASP8
SETD3	0	0.44416	0.292	0.176	0	1	SETD3
MAP3K8	0	0.443807	0.276	0.152	0	1	MAP3K8
RP11-640M9.1	0	0.443742	0.511	0.376	0	1	RP11-640M9.1
YPEL3	0	0.443256	0.586	0.484	0	1	YPEL3
DDX5	0	0.442108	0.974	0.895	0	1	DDX5
BIN1	0	0.441796	0.503	0.371	0	1	BIN1
AXIN1	0	0.44035	0.236	0.098	0	1	AXIN1
SSNA1	0	0.43944	0.468	0.362	0	1	SSNA1
RAP1GAP2	0	0.439305	0.24	0.1	0	1	RAP1GAP2
TMCO1	0	0.43841	0.513	0.415	0	1	TMCO1
NDUFC2	0	0.438377	0.552	0.449	0	1	NDUFC2
TMED10	0	0.438171	0.477	0.381	0	1	TMED10
UFC1	0	0.437982	0.572	0.478	0	1	UFC1
CARD11	0	0.437846	0.265	0.121	0	1	CARD11
CNOT6L	0	0.437499	0.504	0.399	0	1	CNOT6L
FCRL3	0	0.436936	0.26	0.099	0	1	FCRL3
SAP18	0	0.43656	0.696	0.592	0	1	SAP18
VPS26A	0	0.436484	0.35	0.235	0	1	VPS26A
SFT2D1	0	0.436277	0.388	0.286	0	1	SFT2D1
FAM173A	0	0.434991	0.362	0.252	0	1	FAM173A
PTPRC	0	0.434962	0.988	0.903	0	1	PTPRC
LMO4	0	0.433011	0.397	0.285	0	1	LMO4
G6PD	0	0.432852	0.333	0.2	0	1	G6PD
IDH2	0	0.432822	0.425	0.286	0	1	IDH2
POLR2K	0	0.43273	0.383	0.284	0	1	POLR2K
SAR1A	0	0.432654	0.354	0.241	0	1	SAR1A
STK39	0	0.432048	0.264	0.127	0	1	STK39
PDGFRB	0	0.431988	0.152	0.011	0	1	PDGFRB
SDF2	0	0.431637	0.345	0.235	0	1	SDF2
SELT	0	0.431576	0.512	0.394	0	1	SELT
RASA2	0	0.431383	0.421	0.302	0	1	RASA2
RALGDS	0	0.431322	0.262	0.123	0	1	RALGDS
CD320	0	0.431165	0.254	0.136	0	1	CD320
TROVE2	0	0.430837	0.419	0.312	0	1	TROVE2
IL18RAP	0	0.430644	0.164	0.03	0	1	IL18RAP
BTN3A1	0	0.429983	0.387	0.251	0	1	BTN3A1
COPE	0	0.429566	0.642	0.525	0	1	COPE
FDPS	0	0.42895	0.416	0.299	0	1	FDPS
RBM39	0	0.428558	0.849	0.759	0	1	RBM39
NEDD9	0	0.427985	0.286	0.171	0	1	NEDD9
MXD4	0	0.426927	0.424	0.314	0	1	MXD4
SIRT2	0	0.426792	0.278	0.155	0	1	SIRT2
ITCH	0	0.426655	0.345	0.23	0	1	ITCH
TCEAL8	0	0.426428	0.337	0.23	0	1	TCEAL8
SH3KBP1	0	0.426424	0.572	0.478	0	1	SH3KBP1
YWHAQ	0	0.425421	0.549	0.409	0	1	YWHAQ
KCTD10	0	0.425038	0.204	0.079	0	1	KCTD10
SLAMF6	0	0.424759	0.308	0.166	0	1	SLAMF6
PITPNC1	0	0.423666	0.367	0.242	0	1	PITPNC1
ARIH2	0	0.423201	0.365	0.256	0	1	ARIH2
GIMAP6	0	0.423031	0.35	0.242	0	1	GIMAP6
HELZ	0	0.42289	0.478	0.366	0	1	HELZ
ZBTB16	0	0.422674	0.244	0.087	0	1	ZBTB16
WIPF1	0	0.422546	0.674	0.539	0	1	WIPF1
RP11-222K16.2	0	0.422484	0.176	0.036	0	1	RP11-222K16.2
ABCF1	0	0.422158	0.45	0.356	0	1	ABCF1
PRPF38B	0	0.421685	0.648	0.555	0	1	PRPF38B
GATAD2A	0	0.421633	0.359	0.24	0	1	GATAD2A
COMMD7	0	0.421541	0.445	0.317	0	1	COMMD7
CHMP2A	0	0.420465	0.52	0.418	0	1	CHMP2A
FBXW5	0	0.419963	0.44	0.317	0	1	FBXW5
ZNF600	0	0.419912	0.193	0.06	0	1	ZNF600
EIF5A	0	0.419526	0.588	0.504	0	1	EIF5A
CYFIP2	0	0.419509	0.495	0.368	0	1	CYFIP2
JTB	0	0.419212	0.658	0.563	0	1	JTB
FLNA	0	0.418884	0.812	0.553	0	1	FLNA
PPP1R7	0	0.418756	0.409	0.315	0	1	PPP1R7
ERBB2	0	0.417695	0.153	0.013	0	1	ERBB2
ETS11	0	0.417379	0.821	0.583	0	1	ETS1
ITGAM	0	0.416687	0.382	0.201	0	1	ITGAM
CBLB	0	0.416614	0.361	0.217	0	1	CBLB
GK5	0	0.416411	0.196	0.052	0	1	GK5
RIN3	0	0.415682	0.354	0.243	0	1	RIN3
SERPINB6	0	0.414495	0.353	0.219	0	1	SERPINB6
ZBP1	0	0.413426	0.243	0.107	0	1	ZBP1
MRPL41	0	0.413243	0.465	0.372	0	1	MRPL41
SH3GLB1	0	0.413217	0.51	0.406	0	1	SH3GLB1
PSMC4	0	0.411381	0.385	0.287	0	1	PSMC4
RNF7	0	0.410894	0.5	0.418	0	1	RNF7
SRI	0	0.410854	0.479	0.385	0	1	SRI
CUTA	0	0.409201	0.563	0.48	0	1	CUTA
HNRNPF	0	0.408841	0.694	0.597	0	1	HNRNPF
CYTH1	0	0.408794	0.588	0.487	0	1	CYTH1
CXCR2	0	0.408404	0.15	0.02	0	1	CXCR2
ANP32A	0	0.407904	0.594	0.508	0	1	ANP32A
CCDC88C	0	0.406644	0.474	0.347	0	1	CCDC88C
COPZ1	0	0.406606	0.397	0.307	0	1	COPZ1
TGFB1	0	0.406578	0.791	0.539	0	1	TGFB1
LSM3	0	0.406483	0.486	0.398	0	1	LSM3
MNAT1	0	0.406463	0.27	0.15	0	1	MNAT1
BSG	0	0.405888	0.482	0.358	0	1	BSG
RNF126	0	0.405845	0.351	0.253	0	1	RNF126
RP11-81H14.2	0	0.405789	0.177	0.039	0	1	RP11-81H14.2
FAM96B	0	0.405727	0.494	0.403	0	1	FAM96B
TLE4	0	0.40499	0.483	0.382	0	1	TLE4
CSK	0	0.404775	0.575	0.471	0	1	CSK
SEC61B	0	0.404446	0.695	0.566	0	1	SEC61B
COX6A1	0	0.403973	0.583	0.492	0	1	COX6A1
CHMP4A	0	0.40375	0.518	0.437	0	1	CHMP4A
TMA7	0	0.40282	0.92	0.812	0	1	TMA7
TMX4	0	0.400807	0.38	0.278	0	1	TMX4
CTSD	0	0.400713	0.663	0.373	0	1	CTSD
PDLIM2	0	0.40041	0.369	0.285	0	1	PDLIM2
PRR13	0	0.40035	0.594	0.505	0	1	PRR13
CAPN12	0	0.400311	0.185	0.06	0	1	CAPN12
LIMD2	0	0.400281	0.82	0.738	0	1	LIMD2
ZNHIT1	0	0.399961	0.508	0.423	0	1	ZNHIT1
HSPB11	0	0.399717	0.339	0.233	0	1	HSPB11
ENSA	0	0.399274	0.496	0.409	0	1	ENSA
TAPBP	0	0.399256	0.698	0.599	0	1	TAPBP
CTDSP1	0	0.398805	0.442	0.333	0	1	CTDSP1
NOTCH1	0	0.398318	0.231	0.11	0	1	NOTCH1
UPP1	0	0.396835	0.367	0.264	0	1	UPP1
NDUFA3	0	0.396734	0.57	0.497	0	1	NDUFA3
DERL1	0	0.396574	0.34	0.235	0	1	DERL1
USB1	0	0.396261	0.24	0.133	0	1	USB1
UBE2M	0	0.395883	0.385	0.294	0	1	UBE2M
JAZF1	0	0.395569	0.237	0.128	0	1	JAZF1
RPS27L	0	0.395209	0.554	0.481	0	1	RPS27L
RGS9	0	0.394832	0.163	0.031	0	1	RGS9
TLE1	0	0.393387	0.189	0.063	0	1	TLE1
ZCCHC17	0	0.392131	0.377	0.219	0	1	ZCCHC17
DTNBP1	0	0.392103	0.283	0.191	0	1	DTNBP1
GBP4	0	0.391491	0.421	0.279	0	1	GBP4
RCN2	0	0.391389	0.346	0.249	0	1	RCN2
NUB1	0	0.39132	0.484	0.402	0	1	NUB1
NDUFS8	0	0.391266	0.44	0.359	0	1	NDUFS8
RNPEPL1	0	0.391249	0.487	0.379	0	1	RNPEPL1
IKZF2	0	0.39101	0.222	0.081	0	1	IKZF2
ITGB1BP1	0	0.390872	0.364	0.268	0	1	ITGB1BP1
SERF2	0	0.390742	0.988	0.887	0	1	SERF2
RFTN1	0	0.390691	0.268	0.16	0	1	RFTN1
DCXR	0	0.390689	0.341	0.259	0	1	DCXR
IFI27L2	0	0.390095	0.43	0.303	0	1	IFI27L2
UHMK1	0	0.389813	0.422	0.342	0	1	UHMK1
PARK7	0	0.389522	0.766	0.633	0	1	PARK7
VPS4B	0	0.389096	0.485	0.404	0	1	VPS4B
SYAP1	0	0.388272	0.329	0.249	0	1	SYAP1
TCEB2	0	0.388111	0.794	0.673	0	1	TCEB2
ADH5	0	0.388025	0.443	0.358	0	1	ADH5
RP4-728D4.2	0	0.388001	0.176	0.055	0	1	RP4-728D4.2
MED10	0	0.387927	0.472	0.382	0	1	MED10
PUF60	0	0.387922	0.388	0.306	0	1	PUF60
TINF2	0	0.387483	0.311	0.225	0	1	TINF2
ISG20	0	0.387249	0.685	0.523	0	1	ISG20
PPP2R5A	0	0.387233	0.36	0.261	0	1	PPP2R5A
ORAI1	0	0.386988	0.437	0.328	0	1	ORAI1
TNFSF12	0	0.386534	0.294	0.197	0	1	TNFSF12
FNDC3B	0	0.386474	0.279	0.157	0	1	FNDC3B
PSMB3	0	0.386425	0.591	0.486	0	1	PSMB3
BPGM	0	0.386152	0.207	0.088	0	1	BPGM
C19orf12	0	0.386138	0.228	0.116	0	1	C19orf12
IMP3	0	0.386004	0.429	0.357	0	1	IMP3
CRELD2	0	0.385985	0.277	0.173	0	1	CRELD2
CD96	0	0.385826	0.417	0.267	0	1	CD96
TRAPPC4	0	0.38554	0.325	0.234	0	1	TRAPPC4
INPP4A	0	0.384654	0.392	0.273	0	1	INPP4A
NCK1	0	0.384578	0.375	0.276	0	1	NCK1
ADA	0	0.384281	0.256	0.145	0	1	ADA
COPS6	0	0.38319	0.419	0.337	0	1	COPS6
ARPC4	0	0.383126	0.616	0.491	0	1	ARPC4
TBC1D31	0	0.383018	0.198	0.076	0	1	TBC1D31
TERF2IP	0	0.382007	0.602	0.497	0	1	TERF2IP
SUB1	0	0.380616	0.862	0.714	0	1	SUB1
DNAJB11	0	0.380174	0.308	0.209	0	1	DNAJB11
BNC2	0	0.380043	0.125	0.007	0	1	BNC2
SAMD9L	0	0.379945	0.469	0.344	0	1	SAMD9L
NDUFB8.1	0	0.379874	0.581	0.502	0	1	NDUFB8.1
EIF6	0	0.379857	0.392	0.316	0	1	EIF6
SUMO2	0	0.379216	0.814	0.711	0	1	SUMO2
PDAP1	0	0.37895	0.428	0.349	0	1	PDAP1
LRPAP1	0	0.378344	0.457	0.366	0	1	LRPAP1
MRPS12	0	0.378227	0.363	0.283	0	1	MRPS12
IFI35	0	0.377825	0.338	0.243	0	1	IFI35
PPM1L	0	0.377627	0.184	0.063	0	1	PPM1L
PPM1G	0	0.376896	0.518	0.428	0	1	PPM1G
KIR2DL3	0	0.376444	0.115	0.007	0	1	KIR2DL3
DUSP23	0	0.375879	0.26	0.165	0	1	DUSP23
TAOK3	0	0.375524	0.609	0.519	0	1	TAOK3
SNTB2	0	0.374877	0.234	0.12	0	1	SNTB2
VIMP	0	0.374792	0.387	0.283	0	1	VIMP
CKLF	0	0.374678	0.419	0.337	0	1	CKLF
MYEOV2	0	0.373897	0.594	0.515	0	1	MYEOV2
PSMC3	0	0.373483	0.35	0.266	0	1	PSMC3
SUMO1	0	0.373233	0.52	0.445	0	1	SUMO1
HSP90AA1	0	0.373108	0.919	0.808	0	1	HSP90AA1
UQCR10	0	0.372596	0.705	0.616	0	1	UQCR10
WDR83OS	0	0.371845	0.591	0.5	0	1	WDR83OS
BLOC1S1	0	0.371552	0.593	0.48	0	1	BLOC1S1
THRAP3	0	0.371443	0.613	0.549	0	1	THRAP3
SCAND1	0	0.370736	0.527	0.454	0	1	SCAND1
SPCS3	0	0.370669	0.57	0.47	0	1	SPCS3
PSMB2	0	0.370642	0.425	0.336	0	1	PSMB2
PSMD13	0	0.3705	0.446	0.372	0	1	PSMD13
GLRX	0	0.370427	0.59	0.488	0	1	GLRX
HNRNPA3	0	0.370423	0.794	0.706	0	1	HNRNPA3
DAD1	0	0.370356	0.603	0.516	0	1	DAD1
SUPT16H	0	0.369807	0.463	0.387	0	1	SUPT16H
RAP2B	0	0.368885	0.419	0.306	0	1	RAP2B
PIK3R1	0	0.368421	0.529	0.439	0	1	PIK3R1
SRSF3	0	0.368384	0.717	0.633	0	1	SRSF3
POLR2B	0	0.367933	0.45	0.366	0	1	POLR2B
ARID4B	0	0.367932	0.643	0.572	0	1	ARID4B
COX17	0	0.367898	0.421	0.348	0	1	COX17
NDUFS6	0	0.367447	0.576	0.487	0	1	NDUFS6
TMEM181	0	0.367433	0.262	0.151	0	1	TMEM181
KCNAB2	0	0.366808	0.327	0.244	0	1	KCNAB2
SLA	0	0.366743	0.434	0.359	0	1	SLA
ILKAP	0	0.366401	0.264	0.175	0	1	ILKAP
ARFGAP3	0	0.365638	0.307	0.227	0	1	ARFGAP3
COMMD4	0	0.365559	0.261	0.171	0	1	COMMD4
DDOST	0	0.364582	0.394	0.321	0	1	DDOST
DGUOK	0	0.364467	0.408	0.345	0	1	DGUOK
RRBP1	0	0.363527	0.379	0.258	0	1	RRBP1
KDM5A	0	0.36326	0.549	0.479	0	1	KDM5A
ATP5I	0	0.363183	0.706	0.622	0	1	ATP5I
CIAO1	0	0.363084	0.294	0.212	0	1	CIAO1
MAP1LC3B	0	0.362802	0.523	0.429	0	1	MAP1LC3B
BRD2	0	0.362752	0.468	0.398	0	1	BRD2
CAPN15	0	0.362118	0.194	0.086	0	1	CAPN15
YES1	0	0.361772	0.164	0.046	0	1	YES1
AKT1	0	0.361738	0.271	0.182	0	1	AKT1
CMKLR1	0	0.361473	0.147	0.038	0	1	CMKLR1
RABAC1	0	0.361401	0.59	0.487	0	1	RABAC1
PSMB6	0	0.361158	0.462	0.385	0	1	PSMB6
FEZ1	0	0.360595	0.115	0.01	0	1	FEZ1
RBBP7	0	0.360159	0.368	0.279	0	1	RBBP7
GPR114	0	0.360088	0.168	0.047	0	1	GPR114
PPIA	0	0.359924	0.91	0.798	0	1	PPIA
C19orf43	0	0.359749	0.785	0.701	0	1	C19orf43
KRT10	0	0.359529	0.499	0.441	0	1	KRT10
RSBN1L	0	0.359438	0.535	0.464	0	1	RSBN1L
CASP4	0	0.35932	0.553	0.473	0	1	CASP4
ANAPC11	0	0.359278	0.45	0.374	0	1	ANAPC11
ARHGDIA	0	0.358934	0.512	0.43	0	1	ARHGDIA
APOBR	0	0.358339	0.268	0.16	0	1	APOBR
RECQL	0	0.358179	0.384	0.309	0	1	RECQL
RAB8A	0	0.357562	0.499	0.383	0	1	RAB8A
SSR2	0	0.357312	0.758	0.667	0	1	SSR2
ADRM1	0	0.357282	0.372	0.291	0	1	ADRM1
DYNLRB1	0	0.357156	0.552	0.452	0	1	DYNLRB1
RNPS1	0	0.356422	0.463	0.394	0	1	RNPS1
RP11-473M20.7	0	0.355844	0.201	0.081	0	1	RP11-473M20.7
ZBTB8OS	0	0.355464	0.38	0.304	0	1	ZBTB8OS
ATP5J	0	0.355022	0.644	0.554	0	1	ATP5J
DNAJB14	0	0.354937	0.473	0.393	0	1	DNAJB14
UNC50	0	0.35485	0.254	0.173	0	1	UNC50
MEAF6	0	0.354266	0.414	0.346	0	1	MEAF6
STK4	0	0.35394	0.831	0.743	0	1	STK4
TRPV2	0	0.353113	0.257	0.165	0	1	TRPV2
CSNK1D	0	0.352292	0.354	0.271	0	1	CSNK1D
LCK1	0	0.351815	0.578	0.415	0	1	LCK
IK	0	0.351643	0.587	0.528	0	1	IK
EIF4G3	0	0.351434	0.292	0.194	0	1	EIF4G3
TRAPPC1	0	0.351326	0.674	0.544	0	1	TRAPPC1
SEC61G	0	0.351322	0.563	0.483	0	1	SEC61G
DEF6	0	0.350205	0.365	0.28	0	1	DEF6
AUTS2	0	0.350043	0.165	0.051	0	1	AUTS2
DDX6	0	0.349933	0.506	0.421	0	1	DDX6
PCSK7	0	0.349394	0.595	0.49	0	1	PCSK7
SPSB3	0	0.348833	0.355	0.269	0	1	SPSB3
HEG1	0	0.348707	0.172	0.061	0	1	HEG1
TSC22D4	0	0.348295	0.424	0.336	0	1	TSC22D4
ATP1B3	0	0.347857	0.385	0.303	0	1	ATP1B3
SPPL2A	0	0.347259	0.273	0.193	0	1	SPPL2A
LRP10	0	0.347257	0.376	0.297	0	1	LRP10
CARHSP1	0	0.347189	0.334	0.242	0	1	CARHSP1
SYT11	0	0.346884	0.192	0.088	0	1	SYT11
RTF1	0	0.346352	0.497	0.437	0	1	RTF1
CCSER2	0	0.345682	0.394	0.298	0	1	CCSER2
YWHAB	0	0.345496	0.873	0.763	0	1	YWHAB
CELF2	0	0.345433	0.741	0.653	0	1	CELF2
YARS	0	0.344977	0.25	0.16	0	1	YARS
MAGOH	0	0.34436	0.431	0.371	0	1	MAGOH
COX6C1	0	0.344182	0.803	0.701	0	1	COX6C
ISG15	0	0.344014	0.584	0.423	0	1	ISG15
RPL36AL1	0	0.343942	0.942	0.812	0	1	RPL36AL
ARPC3	0	0.343493	0.933	0.789	0	1	ARPC3
AGK	0	0.343277	0.19	0.085	0	1	AGK
DNM2	0	0.343174	0.317	0.238	0	1	DNM2
SF3B2	0	0.343068	0.554	0.492	0	1	SF3B2
NPC1	0	0.342542	0.199	0.091	0	1	NPC1
ATP5G3	0	0.342356	0.65	0.559	0	1	ATP5G3
GNGT2	0	0.34224	0.145	0.047	0	1	GNGT2
DNMT1	0	0.340977	0.422	0.332	0	1	DNMT1
BUB3	0	0.340662	0.466	0.389	0	1	BUB3
CD69	0	0.340007	0.345	0.226	0	1	CD69
TMEM50A	0	0.339743	0.62	0.485	0	1	TMEM50A
METRN	0	0.339688	0.175	0.075	0	1	METRN
B4GALT4	0	0.339411	0.214	0.107	0	1	B4GALT4
UQCR11.1	0	0.338409	0.728	0.645	0	1	UQCR11.1
RP11-4F5.2	0	0.33821	0.147	0.035	0	1	RP11-4F5.2
MRPL20	0	0.338043	0.519	0.468	0	1	MRPL20
RAPGEF1	0	0.336947	0.312	0.226	0	1	RAPGEF1
PSMC5	0	0.33654	0.48	0.419	0	1	PSMC5
CAP1	0	0.336141	0.776	0.653	0	1	CAP1
C19orf66	0	0.336095	0.33	0.244	0	1	C19orf66
CCM2	0	0.335844	0.426	0.349	0	1	CCM2
GTF3A	0	0.33571	0.668	0.595	0	1	GTF3A
MXRA7	0	0.335615	0.148	0.038	0	1	MXRA7
NUDC	0	0.334733	0.439	0.38	0	1	NUDC
MIR142	0	0.334051	0.555	0.466	0	1	MIR142
NAALADL1	0	0.334024	0.151	0.045	0	1	NAALADL1
BRK1	0	0.33353	0.68	0.587	0	1	BRK1
TBK1	0	0.333327	0.245	0.162	0	1	TBK1
PDE4D	0	0.333248	0.224	0.118	0	1	PDE4D
SEC11A	0	0.332339	0.596	0.501	0	1	SEC11A
ELOVL6	0	0.331819	0.133	0.024	0	1	ELOVL6
C4orf3	0	0.33103	0.633	0.57	0	1	C4orf3
VASP	0	0.33098	0.564	0.447	0	1	VASP
MAD2L2	0	0.329956	0.207	0.127	0	1	MAD2L2
SNX6	0	0.329933	0.561	0.509	0	1	SNX6
TMED1	0	0.329429	0.185	0.1	0	1	TMED1
C1orf56	0	0.329411	0.226	0.132	0	1	C1orf56
TMBIM6	0	0.329118	0.793	0.698	0	1	TMBIM6
LGALS1	0	0.329099	0.602	0.331	0	1	LGALS1
VPS37B	0	0.328953	0.254	0.155	0	1	VPS37B
ATP5J2	0	0.32884	0.641	0.558	0	1	ATP5J2
HOXB4	0	0.328787	0.152	0.052	0	1	HOXB4
HSPA8	0	0.328734	0.838	0.744	0	1	HSPA8
C9orf78	0	0.328318	0.552	0.489	0	1	C9orf78
SLC25A20	0	0.328163	0.174	0.079	0	1	SLC25A20
SH2D1A	0	0.328049	0.282	0.168	0	1	SH2D1A
GOLGA4	0	0.327765	0.53	0.462	0	1	GOLGA4
ARNTL	0	0.326206	0.218	0.124	0	1	ARNTL
LRRC8A	0	0.326089	0.175	0.08	0	1	LRRC8A
FHL3	0	0.326015	0.16	0.07	0	1	FHL3
SIRT7	0	0.325699	0.355	0.276	0	1	SIRT7
PIM11	0	0.325467	0.423	0.315	0	1	PIM1
EDF1	0	0.325333	0.776	0.699	0	1	EDF1
BOK	0	0.325167	0.106	0.004	0	1	BOK
TSPAN2	0	0.324795	0.175	0.056	0	1	TSPAN2
SRRM1	0	0.324105	0.708	0.649	0	1	SRRM1
KIR3DL2	0	0.323971	0.102	0.008	0	1	KIR3DL2
ACP1	0	0.322768	0.448	0.368	0	1	ACP1
GCLM	0	0.322407	0.233	0.122	0	1	GCLM
RAB11FIP1	0	0.321671	0.417	0.291	0	1	RAB11FIP1
PPIL2	0	0.320598	0.258	0.172	0	1	PPIL2
TWF2	0	0.32047	0.443	0.377	0	1	TWF2
MECP2	0	0.320153	0.349	0.266	0	1	MECP2
PSD4	0	0.31973	0.265	0.178	0	1	PSD4
AKAP5	0	0.319477	0.121	0.025	0	1	AKAP5
NOP10	0	0.319309	0.573	0.513	0	1	NOP10
GNG5	0	0.318334	0.647	0.542	0	1	GNG5
PAFAH2	0	0.317868	0.16	0.059	0	1	PAFAH2
C11orf58	0	0.316833	0.686	0.63	0	1	C11orf58
KLF13	0	0.316759	0.648	0.582	0	1	KLF13
LPGAT1	0	0.316359	0.396	0.309	0	1	LPGAT1
RNF115	0	0.314996	0.342	0.262	0	1	RNF115
CCDC102A	0	0.314651	0.148	0.05	0	1	CCDC102A
CAPNS1	0	0.314569	0.505	0.398	0	1	CAPNS1
ATM	0	0.312899	0.785	0.681	0	1	ATM
HNRNPA2B1	0	0.312509	0.935	0.862	0	1	HNRNPA2B1
PSMA4	0	0.311902	0.534	0.45	0	1	PSMA4
PDE4A	0	0.311633	0.142	0.055	0	1	PDE4A
MAN1A1	0	0.311431	0.24	0.132	0	1	MAN1A1
KIAA1377	0	0.31119	0.121	0.031	0	1	KIAA1377
SERBP1	0	0.310604	0.768	0.698	0	1	SERBP1
ARL6IP5	0	0.310356	0.819	0.729	0	1	ARL6IP5
VPS26B	0	0.309555	0.228	0.149	0	1	VPS26B
ZFYVE28	0	0.307899	0.154	0.054	0	1	ZFYVE28
TMEM120B	0	0.307078	0.226	0.136	0	1	TMEM120B
COX7A2	0	0.302969	0.688	0.62	0	1	COX7A2
SET	0	0.301456	0.796	0.719	0	1	SET
DEK	0	0.301287	0.688	0.597	0	1	DEK
BZRAP1	0	0.301108	0.129	0.029	0	1	BZRAP1
ST6GALNAC6	0	0.300621	0.172	0.083	0	1	ST6GALNAC6
RBM38	0	0.300487	0.336	0.227	0	1	RBM38
ARSG	0	0.300414	0.171	0.081	0	1	ARSG
IKZF3	0	0.299578	0.237	0.146	0	1	IKZF3
RMDN3	0	0.2995	0.157	0.075	0	1	RMDN3
ITGAX	0	0.299378	0.225	0.141	0	1	ITGAX
TNIK	0	0.299242	0.291	0.175	0	1	TNIK
SSR4	0	0.299108	0.799	0.702	0	1	SSR4
ENPP5	0	0.298412	0.111	0.014	0	1	ENPP5
KIFAP3	0	0.298365	0.221	0.116	0	1	KIFAP3
DDX46	0	0.298254	0.626	0.574	0	1	DDX46
ABCA2	0	0.297678	0.153	0.049	0	1	ABCA2
FOSL2	0	0.297371	0.218	0.133	0	1	FOSL2
BPTF	0	0.29728	0.633	0.584	0	1	BPTF
DYNLL1	0	0.297033	0.695	0.55	0	1	DYNLL1
C11orf21	0	0.297021	0.229	0.134	0	1	C11orf21
ANKRD11	0	0.294831	0.633	0.572	0	1	ANKRD11
LSM1	0	0.294127	0.326	0.247	0	1	LSM1
ADD3	0	0.293564	0.645	0.588	0	1	ADD3
XRCC5	0	0.292766	0.697	0.644	0	1	XRCC5
PARP15	0	0.292594	0.271	0.16	0	1	PARP15
RP3-395M20.12	0	0.292313	0.175	0.096	0	1	RP3-395M20.12
HNRNPDL	0	0.290819	0.731	0.679	0	1	HNRNPDL
FURIN	0	0.290551	0.196	0.114	0	1	FURIN
RRAS2	0	0.290219	0.184	0.1	0	1	RRAS2
NDUFA1	0	0.288629	0.671	0.604	0	1	NDUFA1
SLC44A2	0	0.28852	0.301	0.206	0	1	SLC44A2
U2AF1	0	0.287364	0.615	0.57	0	1	U2AF1
CAPN2	0	0.28679	0.444	0.347	0	1	CAPN2
NUCKS1	0	0.286695	0.621	0.552	0	1	NUCKS1
TRAF3IP31	0	0.286372	0.779	0.699	0	1	TRAF3IP3
CDK17	0	0.285756	0.212	0.128	0	1	CDK17
HNRNPK	0	0.283969	0.816	0.751	0	1	HNRNPK
ICAM2	0	0.283667	0.414	0.329	0	1	ICAM2
CLSTN3	0	0.283612	0.141	0.047	0	1	CLSTN3
TRAPPC2	0	0.28053	0.261	0.176	0	1	TRAPPC2
C9orf16	0	0.280374	0.671	0.551	0	1	C9orf16
BCAP31	0	0.279856	0.479	0.413	0	1	BCAP31
ATP6V0E1	0	0.279565	0.774	0.688	0	1	ATP6V0E1
COX5B	0	0.279087	0.721	0.644	0	1	COX5B
P2RY11	0	0.277546	0.12	0.038	0	1	P2RY11
UAP1	0	0.275167	0.139	0.057	0	1	UAP1
PTPRE	0	0.273922	0.445	0.298	0	1	PTPRE
SMAD7	0	0.272795	0.118	0.034	0	1	SMAD7
H2AFZ	0	0.271585	0.622	0.518	0	1	H2AFZ
LINC008611	0	0.271149	0.485	0.336	0	1	LINC00861
MALAT11	0	0.271058	0.999	0.93	0	1	MALAT1
FAM8A1	0	0.269654	0.17	0.097	0	1	FAM8A1
GFI1	0	0.268713	0.121	0.033	0	1	GFI1
FUS	0	0.268019	0.754	0.701	0	1	FUS
MAF	0	0.267891	0.198	0.102	0	1	MAF
GALNT3	0	0.267263	0.137	0.058	0	1	GALNT3
LINC00152	0	0.263857	0.317	0.192	0	1	LINC00152
WIPI1	0	0.260124	0.162	0.069	0	1	WIPI1
DAB2	0	0.259666	0.266	0.055	0	1	DAB2
CTA-445C9.15	0	0.259534	0.152	0.068	0	1	CTA-445C9.15
SUSD1	0	0.25725	0.172	0.092	0	1	SUSD1
ACAP1	0	0.255858	0.65	0.565	0	1	ACAP1
ARHGEF9	0	0.255795	0.171	0.095	0	1	ARHGEF9
TMSB10	0	0.25332	0.998	0.9	0	1	TMSB10
APBA2	0	0.250655	0.21	0.118	0	1	APBA2
RNASEH2C	1.86748e-306	0.357347	0.421	0.356	6.11377e-302	1	RNASEH2C
HN1	7.13156e-306	0.275187	0.444	0.363	2.33473e-301	1	HN1
GALC	1.5272e-305	0.269226	0.158	0.088	4.99974e-301	1	GALC
HNRNPM	1.67129e-305	0.302978	0.621	0.569	5.47148e-301	1	HNRNPM
WDR45	3.58715e-304	0.320743	0.237	0.16	1.17436e-299	1	WDR45
SNRK	6.09461e-304	0.333596	0.37	0.294	1.99525e-299	1	SNRK
XAF1	1.5483e-303	0.320293	0.482	0.392	5.06881e-299	1	XAF1
TMEM71	1.87511e-303	0.313864	0.238	0.158	6.13872e-299	1	TMEM71
ATP6V1F	2.57391e-302	0.277409	0.536	0.476	8.42647e-298	1	ATP6V1F
SRP19	3.73333e-302	0.343462	0.361	0.292	1.22222e-297	1	SRP19
AURKAIP1	1.7843e-301	0.293757	0.506	0.452	5.84144e-297	1	AURKAIP1
TMBIM4.1	9.63194e-301	0.290852	0.598	0.554	3.15331e-296	1	TMBIM4.1
RTFDC1	8.39971e-299	0.324615	0.436	0.382	2.7499e-294	1	RTFDC1
SNRPB2	2.68471e-298	0.333106	0.489	0.436	8.78922e-294	1	SNRPB2
ASNA1	4.29648e-298	0.324886	0.299	0.226	1.40658e-293	1	ASNA1
ADCY7	9.50821e-298	0.311885	0.316	0.233	3.1128e-293	1	ADCY7
ZDHHC24	6.80467e-297	0.307296	0.206	0.132	2.22771e-292	1	ZDHHC24
SLC27A3	1.82249e-296	0.28836	0.191	0.116	5.96646e-292	1	SLC27A3
SPATA13	2.86165e-296	0.298422	0.308	0.225	9.36847e-292	1	SPATA13
LIMK1	9.50442e-296	0.252042	0.139	0.074	3.11156e-291	1	LIMK1
COX7B	9.82631e-296	0.280113	0.597	0.537	3.21694e-291	1	COX7B
ZFPM1	5.07121e-294	0.327297	0.229	0.151	1.66021e-289	1	ZFPM1
CTBP1	7.648e-293	0.333944	0.302	0.226	2.5038e-288	1	CTBP1
CHD9	8.1783e-292	0.277272	0.416	0.339	2.67741e-287	1	CHD9
PHB	1.39628e-291	0.336217	0.396	0.334	4.57113e-287	1	PHB
NCOR1	2.49921e-291	0.273071	0.575	0.525	8.18193e-287	1	NCOR1
ICAM3	6.50756e-289	0.279783	0.629	0.58	2.13044e-284	1	ICAM3
UBE2I	3.34644e-288	0.281426	0.584	0.544	1.09556e-283	1	UBE2I
VCP	1.01674e-287	0.306141	0.435	0.369	3.32859e-283	1	VCP
SUPT4H1	8.9798e-286	0.252891	0.413	0.347	2.93981e-281	1	SUPT4H1
TMEM9B	9.69055e-286	0.329977	0.335	0.268	3.17249e-281	1	TMEM9B
SHISA5	4.49359e-285	0.338813	0.4	0.336	1.47111e-280	1	SHISA5
PDCD6	4.61727e-283	0.307673	0.488	0.448	1.5116e-278	1	PDCD6
NFKBIB	1.89938e-282	0.286192	0.182	0.112	6.2182e-278	1	NFKBIB
HEXA	7.23568e-282	0.315206	0.298	0.223	2.36882e-277	1	HEXA
PSMA3	2.1304e-280	0.314399	0.42	0.359	6.97449e-276	1	PSMA3
CCDC69	6.38107e-280	0.319429	0.423	0.352	2.08903e-275	1	CCDC69
TEX264	8.21204e-280	0.337414	0.339	0.271	2.68846e-275	1	TEX264
SRP9	2.36895e-279	0.290593	0.536	0.493	7.75547e-275	1	SRP9
HNRNPR	1.20653e-276	0.269652	0.6	0.551	3.94994e-272	1	HNRNPR
PA2G4	7.81068e-276	0.293184	0.567	0.52	2.55706e-271	1	PA2G4
KAT6B	2.24813e-275	0.327314	0.305	0.226	7.35993e-271	1	KAT6B
CLTB	2.35674e-275	0.325682	0.347	0.283	7.7155e-271	1	CLTB
HINT2	1.05424e-274	0.329628	0.27	0.198	3.45135e-270	1	HINT2
IRF9	8.04335e-274	0.325429	0.292	0.215	2.63323e-269	1	IRF9
USMG5	2.39823e-272	0.29143	0.57	0.522	7.85134e-268	1	USMG5
PPP5C	1.0468e-270	0.264463	0.172	0.103	3.42701e-266	1	PPP5C
ANXA4	1.71261e-269	0.307951	0.257	0.181	5.60675e-265	1	ANXA4
SNRPD3	4.15028e-269	0.288973	0.536	0.492	1.35872e-264	1	SNRPD3
PEX2	4.92697e-269	0.326505	0.255	0.184	1.61299e-264	1	PEX2
ANXA11	5.36931e-269	0.289675	0.499	0.453	1.75781e-264	1	ANXA11
KMT2E	6.26968e-269	0.271164	0.607	0.571	2.05257e-264	1	KMT2E
C1orf174	6.98583e-267	0.290306	0.201	0.131	2.28702e-262	1	C1orf174
ATP8A1	2.81327e-266	0.260748	0.217	0.142	9.21009e-262	1	ATP8A1
SSBP1	9.35285e-266	0.280558	0.571	0.532	3.06193e-261	1	SSBP1
CCDC82	1.34099e-263	0.329727	0.299	0.225	4.39013e-259	1	CCDC82
UQCRQ	6.53526e-263	0.301403	0.515	0.463	2.13951e-258	1	UQCRQ
COX5A	1.63837e-261	0.278456	0.504	0.442	5.36371e-257	1	COX5A
ERBB2IP	1.99387e-261	0.27008	0.494	0.438	6.52755e-257	1	ERBB2IP
CRBN	8.31555e-261	0.271705	0.473	0.419	2.72235e-256	1	CRBN
LCP2	8.58522e-261	0.281403	0.445	0.377	2.81063e-256	1	LCP2
UBE2L6	1.31312e-259	0.306915	0.414	0.351	4.29888e-255	1	UBE2L6
ARL6IP1	1.29941e-258	0.318828	0.347	0.281	4.25399e-254	1	ARL6IP1
CASP10	4.68393e-258	0.312925	0.243	0.171	1.53342e-253	1	CASP10
AP2B1	4.94944e-258	0.295682	0.388	0.328	1.62035e-253	1	AP2B1
RAB2A	3.59388e-257	0.308611	0.469	0.423	1.17656e-252	1	RAB2A
TMEM179B	1.51263e-256	0.333334	0.326	0.263	4.95206e-252	1	TMEM179B
DERL2	8.53473e-256	0.314849	0.28	0.211	2.7941e-251	1	DERL2
MRPL10	3.39846e-255	0.31284	0.21	0.141	1.11259e-250	1	MRPL10
SNRPG	1.17239e-254	0.276964	0.517	0.471	3.83817e-250	1	SNRPG
CD58	1.25353e-254	0.285613	0.212	0.142	4.10382e-250	1	CD58
CMTM3	2.83335e-254	0.323364	0.284	0.212	9.27582e-250	1	CMTM3
FOXN3	4.2559e-254	0.29628	0.472	0.418	1.3933e-249	1	FOXN3
B3GALT4	4.97236e-254	0.277576	0.201	0.132	1.62785e-249	1	B3GALT4
BCL9L	2.76463e-253	0.257061	0.301	0.221	9.05086e-249	1	BCL9L
TSTD11	7.61996e-253	0.288595	0.485	0.41	2.49462e-248	1	TSTD1
NDUFB10	1.00179e-252	0.260178	0.549	0.504	3.27966e-248	1	NDUFB10
PTGER4	1.44353e-251	0.32178	0.25	0.177	4.72582e-247	1	PTGER4
LAMP1	3.90908e-249	0.277509	0.4	0.339	1.27976e-244	1	LAMP1
APBB1IP	1.53803e-248	0.259187	0.615	0.575	5.03521e-244	1	APBB1IP
CYC1	1.88116e-248	0.326423	0.328	0.266	6.15854e-244	1	CYC1
SF3B5	4.74086e-248	0.272135	0.543	0.503	1.55206e-243	1	SF3B5
RER1	6.95074e-248	0.310873	0.412	0.358	2.27553e-243	1	RER1
RINL	3.78075e-247	0.287332	0.223	0.152	1.23774e-242	1	RINL
IRF2BPL	4.57938e-247	0.252655	0.152	0.09	1.4992e-242	1	IRF2BPL
KLF12	3.52283e-246	0.252851	0.27	0.193	1.1533e-241	1	KLF12
C6orf1	2.03386e-245	0.275677	0.196	0.13	6.65844e-241	1	C6orf1
AMZ2	4.50999e-245	0.280185	0.197	0.13	1.47648e-240	1	AMZ2
TRANK1	1.30238e-243	0.298399	0.281	0.208	4.26373e-239	1	TRANK1
STX4	1.31591e-243	0.305131	0.261	0.193	4.30802e-239	1	STX4
MGMT	3.22519e-243	0.310499	0.322	0.259	1.05586e-238	1	MGMT
TMEM109	4.114e-243	0.31066	0.251	0.183	1.34684e-238	1	TMEM109
MFSD10	5.77441e-243	0.320665	0.327	0.264	1.89043e-238	1	MFSD10
SYF2	7.30202e-243	0.262691	0.616	0.58	2.39053e-238	1	SYF2
STK38	1.48352e-242	0.292629	0.462	0.407	4.85676e-238	1	STK38
SETX	9.41859e-242	0.292982	0.518	0.467	3.08346e-237	1	SETX
SLC20A1	2.68495e-241	0.26565	0.273	0.199	8.78998e-237	1	SLC20A1
EMC6	3.00141e-239	0.305668	0.335	0.28	9.82601e-235	1	EMC6
KRTCAP2	6.23549e-239	0.31503	0.449	0.407	2.04137e-234	1	KRTCAP2
NDUFA11	3.24435e-238	0.274636	0.531	0.495	1.06213e-233	1	NDUFA11
POLR2F	7.2891e-237	0.323109	0.33	0.273	2.38631e-232	1	POLR2F
SNF8	1.09504e-236	0.307928	0.388	0.339	3.58496e-232	1	SNF8
FAM103A1	1.83673e-236	0.3123	0.273	0.21	6.01309e-232	1	FAM103A1
DCAF5	5.26447e-236	0.295646	0.298	0.23	1.72348e-231	1	DCAF5
FAM199X	1.81896e-235	0.276363	0.193	0.127	5.95492e-231	1	FAM199X
PPIE	2.29179e-235	0.292853	0.264	0.197	7.50287e-231	1	PPIE
FIS1	3.40997e-235	0.292541	0.489	0.455	1.11636e-230	1	FIS1
ZNF720	1.43538e-231	0.285581	0.235	0.166	4.69915e-227	1	ZNF720
ZMYND11	1.46642e-231	0.281832	0.227	0.158	4.80076e-227	1	ZMYND11
PCSK5	2.64955e-231	0.267602	0.109	0.057	8.67409e-227	1	PCSK5
SH3BP1	1.35073e-230	0.335509	0.302	0.239	4.42202e-226	1	SH3BP1
MRPL51	3.88863e-229	0.293003	0.463	0.422	1.27306e-224	1	MRPL51
BRD7	1.3864e-228	0.298048	0.448	0.402	4.5388e-224	1	BRD7
RBBP4	7.94829e-228	0.290406	0.451	0.406	2.60211e-223	1	RBBP4
FAM172A	5.34366e-226	0.277177	0.288	0.22	1.74941e-221	1	FAM172A
DNAJC3	7.26695e-226	0.315256	0.323	0.26	2.37906e-221	1	DNAJC3
TNFRSF1A	7.78097e-225	0.274103	0.299	0.227	2.54733e-220	1	TNFRSF1A
GPAA1	1.25599e-224	0.295024	0.228	0.164	4.11187e-220	1	GPAA1
USP11	3.49061e-224	0.257752	0.187	0.122	1.14276e-219	1	USP11
TAF7	1.22729e-223	0.301579	0.476	0.431	4.01789e-219	1	TAF7
TXNL4A	1.16733e-222	0.284658	0.403	0.359	3.82159e-218	1	TXNL4A
SF3B14	4.44485e-222	0.280915	0.476	0.44	1.45515e-217	1	SF3B14
MOAP1	1.03986e-221	0.273948	0.207	0.142	3.40431e-217	1	MOAP1
PTPN2	3.80074e-220	0.300866	0.448	0.402	1.24429e-215	1	PTPN2
ZBTB44	3.98753e-220	0.316456	0.328	0.267	1.30544e-215	1	ZBTB44
MAST3	8.81322e-220	0.271459	0.198	0.134	2.88527e-215	1	MAST3
CCNDBP1	1.96187e-219	0.280769	0.405	0.356	6.42278e-215	1	CCNDBP1
TMED2	3.25974e-219	0.312644	0.367	0.316	1.06717e-214	1	TMED2
SLC25A11	3.90391e-219	0.312733	0.284	0.226	1.27806e-214	1	SLC25A11
RBCK1	1.81815e-217	0.302473	0.383	0.333	5.95226e-213	1	RBCK1
LBR	3.97747e-217	0.251176	0.505	0.458	1.30215e-212	1	LBR
SMC3	8.29971e-217	0.292107	0.441	0.392	2.71716e-212	1	SMC3
XRN1	6.41371e-215	0.269239	0.443	0.391	2.09972e-210	1	XRN1
RNF181	2.7972e-214	0.307256	0.371	0.323	9.15748e-210	1	RNF181
PSENEN	8.581e-213	0.315487	0.255	0.195	2.80925e-208	1	PSENEN
NRBP1	1.37675e-212	0.292959	0.307	0.249	4.50722e-208	1	NRBP1
RGS19	2.45279e-212	0.300942	0.438	0.387	8.02995e-208	1	RGS19
PDIA4	1.00043e-211	0.266606	0.278	0.213	3.27519e-207	1	PDIA4
MAP7D1	2.5044e-211	0.295693	0.311	0.252	8.19891e-207	1	MAP7D1
FAM117A	3.4591e-211	0.272148	0.227	0.161	1.13244e-206	1	FAM117A
ZNF22	5.71146e-210	0.307388	0.329	0.272	1.86982e-205	1	ZNF22
PPP4C	9.35063e-210	0.281597	0.409	0.369	3.06121e-205	1	PPP4C
MAF1	5.83305e-209	0.268225	0.396	0.354	1.90962e-204	1	MAF1
GSE1	8.62431e-209	0.253306	0.204	0.14	2.82343e-204	1	GSE1
CHST11	2.21739e-208	0.275835	0.226	0.162	7.2593e-204	1	CHST11
TSSC4	2.85293e-208	0.302177	0.282	0.226	9.33991e-204	1	TSSC4
DECR1	4.11739e-208	0.306899	0.387	0.34	1.34795e-203	1	DECR1
RPUSD3	1.01629e-206	0.279352	0.208	0.147	3.32713e-202	1	RPUSD3
SMIM19	4.58013e-206	0.313234	0.247	0.187	1.49944e-201	1	SMIM19
MESDC2	2.24933e-205	0.296437	0.376	0.324	7.36386e-201	1	MESDC2
U2SURP	2.97733e-204	0.262497	0.529	0.497	9.7472e-200	1	U2SURP
PIK3R5	1.04486e-203	0.26886	0.216	0.154	3.42066e-199	1	PIK3R5
NDUFA2	1.98426e-203	0.266284	0.495	0.458	6.49608e-199	1	NDUFA2
RN7SL1	3.58023e-203	0.25567	0.203	0.139	1.1721e-198	1	RN7SL1
TMEM173	1.08448e-201	0.280994	0.327	0.266	3.55037e-197	1	TMEM173
COQ10B	3.04266e-201	0.280151	0.255	0.195	9.96106e-197	1	COQ10B
PBDC1	4.71947e-201	0.322464	0.278	0.22	1.54506e-196	1	PBDC1
PYURF	1.40287e-200	0.301572	0.407	0.37	4.59272e-196	1	PYURF
ABHD2	1.49916e-200	0.278285	0.246	0.182	4.90795e-196	1	ABHD2
USP47	4.01982e-200	0.273588	0.365	0.31	1.31601e-195	1	USP47
UBLCP1	8.67715e-200	0.313777	0.286	0.228	2.84073e-195	1	UBLCP1
GALNT10	2.78488e-199	0.251641	0.213	0.151	9.11716e-195	1	GALNT10
FAM50A	1.65095e-198	0.285596	0.311	0.256	5.40489e-194	1	FAM50A
MED4	2.24748e-196	0.302857	0.393	0.353	7.35781e-192	1	MED4
DTD1	7.13753e-196	0.258634	0.201	0.142	2.33668e-191	1	DTD1
EMC7	7.3811e-196	0.289154	0.313	0.262	2.41643e-191	1	EMC7
C14orf119	4.0115e-193	0.29938	0.294	0.243	1.31328e-188	1	C14orf119
NARF	5.59706e-193	0.278563	0.255	0.196	1.83237e-188	1	NARF
PNKP	5.92496e-193	0.272155	0.285	0.228	1.93971e-188	1	PNKP
CPT1A	8.26027e-193	0.270043	0.218	0.158	2.70425e-188	1	CPT1A
UFD1L	2.24123e-192	0.25834	0.339	0.287	7.33735e-188	1	UFD1L
TMEM141	2.59608e-192	0.302913	0.257	0.201	8.49905e-188	1	TMEM141
OFD1	3.57448e-192	0.251523	0.358	0.295	1.17021e-187	1	OFD1
AP2A1	1.93071e-191	0.2793	0.277	0.218	6.32075e-187	1	AP2A1
ARHGAP25	3.6873e-189	0.269906	0.392	0.341	1.20715e-184	1	ARHGAP25
MOB3A	5.1959e-189	0.282553	0.347	0.294	1.70103e-184	1	MOB3A
MLEC	6.89898e-189	0.250405	0.351	0.296	2.25859e-184	1	MLEC
FYTTD1	2.95892e-188	0.302833	0.313	0.261	9.68692e-184	1	FYTTD1
HIPK1	1.22219e-187	0.260605	0.341	0.284	4.00121e-183	1	HIPK1
SNRPC	1.35663e-186	0.287476	0.382	0.346	4.44133e-182	1	SNRPC
RALBP1	1.01745e-185	0.296462	0.401	0.361	3.33093e-181	1	RALBP1
DDA1	5.8783e-183	0.269017	0.224	0.169	1.92444e-178	1	DDA1
RNF113A	6.46068e-183	0.284033	0.236	0.18	2.1151e-178	1	RNF113A
TOP2B	7.91693e-183	0.286833	0.417	0.379	2.59184e-178	1	TOP2B
C10orf118	6.7902e-182	0.284411	0.34	0.282	2.22297e-177	1	C10orf118
GHITM	2.01876e-181	0.25119	0.492	0.469	6.60902e-177	1	GHITM
WAS	8.08834e-181	0.252007	0.502	0.464	2.64796e-176	1	WAS
MRPL28	1.81275e-180	0.272877	0.267	0.214	5.9346e-176	1	MRPL28
B3GAT3	2.22682e-179	0.275925	0.237	0.182	7.29017e-175	1	B3GAT3
CNPY2	9.74372e-177	0.279876	0.371	0.33	3.1899e-172	1	CNPY2
AKR1B1	1.41732e-175	0.278861	0.241	0.187	4.64001e-171	1	AKR1B1
TMEM208	1.63982e-175	0.276002	0.299	0.249	5.36844e-171	1	TMEM208
MRFAP1	9.48175e-175	0.263232	0.422	0.395	3.10414e-170	1	MRFAP1
TMEM126B	1.24576e-173	0.293485	0.283	0.232	4.07838e-169	1	TMEM126B
NR3C1	1.8616e-173	0.275609	0.411	0.371	6.09452e-169	1	NR3C1
DAXX	5.77337e-173	0.284837	0.294	0.242	1.89009e-168	1	DAXX
HNRNPAB	7.97093e-173	0.253028	0.401	0.357	2.60952e-168	1	HNRNPAB
ATXN7L3B	9.86534e-173	0.280734	0.369	0.326	3.22971e-168	1	ATXN7L3B
SZRD1	9.95065e-173	0.272454	0.294	0.245	3.25765e-168	1	SZRD1
DNTTIP2	2.77571e-172	0.297906	0.342	0.297	9.08711e-168	1	DNTTIP2
STIM2	4.67603e-170	0.250725	0.33	0.277	1.53084e-165	1	STIM2
MPG	1.00455e-169	0.288373	0.317	0.274	3.28871e-165	1	MPG
IRF2	1.92059e-169	0.264301	0.437	0.407	6.28763e-165	1	IRF2
SCLT1	2.4243e-169	0.286798	0.248	0.193	7.93667e-165	1	SCLT1
POLR2J	2.15344e-168	0.272558	0.407	0.378	7.04992e-164	1	POLR2J
PARP4	1.87662e-167	0.286374	0.329	0.283	6.14368e-163	1	PARP4
RAB4B	1.31724e-166	0.262804	0.245	0.191	4.31239e-162	1	RAB4B
ITPA	1.62466e-165	0.285478	0.275	0.228	5.3188e-161	1	ITPA
LARP7	1.01135e-163	0.318087	0.387	0.348	3.31097e-159	1	LARP7
BLOC1S4	1.08087e-162	0.281992	0.294	0.248	3.53854e-158	1	BLOC1S4
NDUFV1	1.7544e-162	0.288699	0.28	0.233	5.74356e-158	1	NDUFV1
ATRAID	1.07704e-161	0.290931	0.38	0.35	3.52602e-157	1	ATRAID
LSM2	1.98239e-161	0.276465	0.35	0.309	6.48996e-157	1	LSM2
SMARCE1	4.09871e-160	0.261644	0.373	0.336	1.34184e-155	1	SMARCE1
C1orf122	1.50558e-159	0.275141	0.236	0.186	4.92897e-155	1	C1orf122
TMEM230	1.37424e-158	0.267928	0.421	0.399	4.49897e-154	1	TMEM230
SLK	1.41985e-158	0.278453	0.287	0.237	4.6483e-154	1	SLK
MDH2	2.60922e-157	0.262119	0.415	0.387	8.54205e-153	1	MDH2
TECR	1.01893e-156	0.295014	0.335	0.291	3.33576e-152	1	TECR
TXNDC9	1.14705e-156	0.27761	0.258	0.211	3.75521e-152	1	TXNDC9
CCT7	2.5749e-156	0.266335	0.412	0.384	8.4297e-152	1	CCT7
URI1	8.07624e-156	0.257032	0.419	0.388	2.644e-151	1	URI1
COMMD8	1.18546e-155	0.30336	0.304	0.263	3.88097e-151	1	COMMD8
MYLIP	3.01162e-154	0.259086	0.219	0.165	9.85944e-150	1	MYLIP
PIK3C2A	6.14491e-154	0.255125	0.234	0.181	2.01172e-149	1	PIK3C2A
GSDMD	6.683e-154	0.253221	0.347	0.306	2.18788e-149	1	GSDMD
ZNF800	1.07411e-153	0.261232	0.342	0.299	3.51642e-149	1	ZNF800
PPP2R5E	2.53047e-153	0.277898	0.333	0.291	8.28424e-149	1	PPP2R5E
BCAS2	2.92249e-153	0.288639	0.289	0.246	9.56765e-149	1	BCAS2
MRPL36	3.27338e-153	0.280566	0.266	0.222	1.07164e-148	1	MRPL36
SDHAF2	3.32689e-152	0.265878	0.265	0.219	1.08916e-147	1	SDHAF2
HDAC1	1.35024e-151	0.257224	0.389	0.357	4.42041e-147	1	HDAC1
ATG12	3.8802e-151	0.266189	0.368	0.331	1.2703e-146	1	ATG12
ZMAT2	8.29269e-151	0.262787	0.413	0.389	2.71486e-146	1	ZMAT2
ZNRD1	1.04452e-150	0.278827	0.306	0.266	3.41956e-146	1	ZNRD1
DDRGK1	1.43986e-150	0.273752	0.271	0.225	4.7138e-146	1	DDRGK1
ZC3H13	2.08468e-150	0.276461	0.448	0.417	6.82484e-146	1	ZC3H13
PSMC1	8.26659e-150	0.272051	0.356	0.323	2.70632e-145	1	PSMC1
TOR2A	8.82969e-149	0.255712	0.176	0.128	2.89066e-144	1	TOR2A
APOA1BP	9.82864e-149	0.270093	0.225	0.176	3.2177e-144	1	APOA1BP
STIP1	7.89785e-148	0.270202	0.287	0.243	2.5856e-143	1	STIP1
MIER1	1.95128e-147	0.258888	0.432	0.407	6.38811e-143	1	MIER1
MDH1	2.96286e-147	0.262496	0.382	0.353	9.69983e-143	1	MDH1
PPID	7.82432e-147	0.283782	0.267	0.222	2.56153e-142	1	PPID
FIBP	1.21291e-146	0.287247	0.312	0.276	3.97081e-142	1	FIBP
TAPSAR1	3.35321e-146	0.286526	0.376	0.345	1.09777e-141	1	TAPSAR1
RFC1	3.88211e-146	0.256416	0.406	0.37	1.27092e-141	1	RFC1
RWDD1	5.3535e-146	0.258471	0.475	0.45	1.75263e-141	1	RWDD1
SMAP1	8.00746e-146	0.274416	0.332	0.292	2.62148e-141	1	SMAP1
FRG1	3.63781e-145	0.298375	0.349	0.314	1.19095e-140	1	FRG1
CCDC115	7.52287e-145	0.264258	0.244	0.199	2.46284e-140	1	CCDC115
UBTF	1.38058e-144	0.266672	0.397	0.362	4.51975e-140	1	UBTF
COX20	5.60143e-144	0.287527	0.353	0.316	1.8338e-139	1	COX20
AC010642.1	7.62622e-142	0.253277	0.199	0.151	2.49667e-137	1	AC010642.1
GOLGA7	1.74143e-141	0.259928	0.305	0.265	5.70108e-137	1	GOLGA7
UBE2Q2	4.88295e-139	0.250363	0.259	0.212	1.59858e-134	1	UBE2Q2
COPB1	6.34289e-138	0.272228	0.362	0.331	2.07653e-133	1	COPB1
MAT2B	1.57739e-137	0.274926	0.377	0.347	5.16407e-133	1	MAT2B
ATP6V1D	3.69654e-137	0.257277	0.261	0.219	1.21017e-132	1	ATP6V1D
SNW1	3.79241e-137	0.250731	0.415	0.393	1.24156e-132	1	SNW1
HNRNPA0	1.0293e-136	0.251965	0.44	0.424	3.36972e-132	1	HNRNPA0
SAP30BP	6.22784e-135	0.268342	0.272	0.229	2.03887e-130	1	SAP30BP
RRP36	8.40758e-132	0.258515	0.254	0.212	2.75247e-127	1	RRP36
SPAG7	1.63184e-130	0.272824	0.324	0.293	5.34233e-126	1	SPAG7
ZBTB1	4.09843e-130	0.25376	0.314	0.273	1.34175e-125	1	ZBTB1
PDHB	1.55143e-129	0.260272	0.293	0.257	5.07908e-125	1	PDHB
C1D	8.27565e-129	0.255686	0.326	0.296	2.70928e-124	1	C1D
PIN4	4.18169e-128	0.258602	0.278	0.241	1.369e-123	1	PIN4
POP4	2.07917e-126	0.254552	0.208	0.165	6.80679e-122	1	POP4
TAF12	4.75114e-125	0.266506	0.261	0.222	1.55543e-120	1	TAF12
PSMD14	5.43631e-125	0.260802	0.253	0.211	1.77974e-120	1	PSMD14
COPS5	3.45322e-124	0.25115	0.331	0.303	1.13052e-119	1	COPS5
UBE2V2	1.48184e-123	0.25947	0.309	0.275	4.85124e-119	1	UBE2V2
EIF4EBP2	1.98304e-121	0.251128	0.321	0.286	6.49207e-117	1	EIF4EBP2
CPNE1	2.13557e-121	0.251017	0.365	0.338	6.99144e-117	1	CPNE1
UTP11L	8.37689e-120	0.254956	0.187	0.145	2.74243e-115	1	UTP11L
DTX3L	1.47931e-119	0.251502	0.309	0.269	4.84296e-115	1	DTX3L
RNF187	9.09728e-119	0.256165	0.248	0.209	2.97827e-114	1	RNF187
NBN	8.37164e-117	0.265814	0.274	0.237	2.74071e-112	1	NBN
ORMDL2	5.08324e-115	0.265092	0.244	0.206	1.66415e-110	1	ORMDL2
HSD17B10	5.03008e-113	0.258906	0.29	0.261	1.64675e-108	1	HSD17B10
COA3	1.95975e-111	0.256575	0.265	0.233	6.41584e-107	1	COA3
SLU7	1.87283e-107	0.253225	0.328	0.301	6.13128e-103	1	SLU7
MRPS18C	2.282e-105	0.254448	0.335	0.313	7.47082e-101	1	MRPS18C
TTC1	2.35254e-101	0.250407	0.327	0.304	7.70174e-97	1	TTC1
ZCRB1	4.54573e-81	0.250001	0.297	0.273	1.48818e-76	1	ZCRB1
GCHFR	3.0647e-70	0.256791	0.167	0.137	1.00332e-65	1	GCHFR
S100A8	0	4.59589	1	0.119	0	2	S100A8
S100A9	0	4.38464	1	0.131	0	2	S100A9
S100A12	0	3.63603	0.97	0.084	0	2	S100A12
VCAN	0	3.51744	0.998	0.112	0	2	VCAN
LYZ	0	3.51651	1	0.144	0	2	LYZ
MNDA	0	3.1006	0.998	0.134	0	2	MNDA
FOS	0	3.04426	0.976	0.15	0	2	FOS
RP11-1143G9.4	0	2.85172	0.879	0.115	0	2	RP11-1143G9.4
FCN1	0	2.64758	0.987	0.131	0	2	FCN1
CTSS	0	2.61533	1	0.411	0	2	CTSS
CD14	0	2.57996	0.96	0.104	0	2	CD14
PLBD1	0	2.41038	0.889	0.09	0	2	PLBD1
GRN	0	2.36424	0.979	0.18	0	2	GRN
S100A6	0	2.32781	0.999	0.613	0	2	S100A6
CYBB	0	2.27758	0.976	0.202	0	2	CYBB
RGS2	0	2.27407	0.882	0.123	0	2	RGS2
MS4A6A	0	2.24212	0.961	0.109	0	2	MS4A6A
CSF3R	0	2.23617	0.936	0.101	0	2	CSF3R
TSPO	0	2.21872	0.988	0.451	0	2	TSPO
APLP2	0	2.19592	0.964	0.247	0	2	APLP2
FGL2	0	2.13446	0.975	0.167	0	2	FGL2
DUSP1	0	2.1303	0.922	0.187	0	2	DUSP1
CD36	0	2.11237	0.906	0.106	0	2	CD36
KCTD12	0	2.11199	0.911	0.11	0	2	KCTD12
TKT	0	2.08511	0.977	0.391	0	2	TKT
PSAP	0	2.06234	0.995	0.325	0	2	PSAP
TYMP	0	2.05039	0.977	0.228	0	2	TYMP
CSTA	0	2.04333	0.909	0.105	0	2	CSTA
MPEG1	0	2.04182	0.948	0.154	0	2	MPEG1
LRRK2	0	2.03471	0.9	0.127	0	2	LRRK2
CST3	0	2.02055	0.993	0.162	0	2	CST3
MEGF9	0	2.01236	0.897	0.125	0	2	MEGF9
LGALS11	0	2.01002	0.98	0.306	0	2	LGALS1
FTL	0	2.00897	1	0.818	0	2	FTL
SLC11A1	0	2.00304	0.904	0.113	0	2	SLC11A1
NCF1	0	1.99733	0.941	0.279	0	2	NCF1
NCF2	0	1.98104	0.928	0.13	0	2	NCF2
CTSD1	0	1.95899	0.968	0.355	0	2	CTSD
CEBPD	0	1.94667	0.935	0.202	0	2	CEBPD
GCA	0	1.92032	0.889	0.156	0	2	GCA
CLEC12A	0	1.89447	0.886	0.114	0	2	CLEC12A
SERPINA1	0	1.8915	0.942	0.125	0	2	SERPINA1
CYP1B1	0	1.88625	0.669	0.042	0	2	CYP1B1
AIF1	0	1.88133	0.981	0.216	0	2	AIF1
TYROBP1	0	1.87565	0.995	0.294	0	2	TYROBP
S100A11	0	1.87187	0.991	0.451	0	2	S100A11
VIM	0	1.86882	0.997	0.682	0	2	VIM
FPR1	0	1.86749	0.861	0.091	0	2	FPR1
BRI3	0	1.83205	0.947	0.301	0	2	BRI3
S100A4	0	1.76239	0.999	0.562	0	2	S100A4
CD93	0	1.75565	0.842	0.093	0	2	CD93
AP1S2	0	1.75289	0.921	0.285	0	2	AP1S2
NEAT1	0	1.74291	0.999	0.69	0	2	NEAT1
RBP7	0	1.74136	0.715	0.058	0	2	RBP7
TNFSF13B	0	1.72503	0.867	0.129	0	2	TNFSF13B
IRAK3	0	1.72217	0.842	0.112	0	2	IRAK3
NAMPT	0	1.71846	0.691	0.141	0	2	NAMPT
DUSP6	0	1.69791	0.8	0.125	0	2	DUSP6
LTA4H	0	1.69518	0.894	0.272	0	2	LTA4H
CTSB	0	1.67254	0.897	0.207	0	2	CTSB
AMICA1	0	1.66973	0.897	0.197	0	2	AMICA1
DMXL2	0	1.66514	0.811	0.102	0	2	DMXL2
RETN	0	1.65847	0.495	0.037	0	2	RETN
NAIP	0	1.64593	0.858	0.153	0	2	NAIP
LST1	0	1.6442	0.975	0.157	0	2	LST1
RNF130	0	1.63108	0.883	0.158	0	2	RNF130
CD163	0	1.62588	0.695	0.07	0	2	CD163
IL17RA	0	1.60137	0.88	0.207	0	2	IL17RA
CLEC7A	0	1.6004	0.831	0.113	0	2	CLEC7A
CFP	0	1.59769	0.857	0.125	0	2	CFP
PGD	0	1.58038	0.811	0.124	0	2	PGD
SLC2A3	0	1.54923	0.742	0.229	0	2	SLC2A3
SDCBP	0	1.54425	0.906	0.308	0	2	SDCBP
SPI1	0	1.52036	0.884	0.165	0	2	SPI1
FOSB	0	1.51967	0.649	0.123	0	2	FOSB
COTL1	0	1.5184	0.991	0.461	0	2	COTL1
VMP1	0	1.51187	0.879	0.306	0	2	VMP1
TNFAIP2	0	1.4962	0.792	0.106	0	2	TNFAIP2
SERPINB1	0	1.47588	0.938	0.47	0	2	SERPINB1
OGFRL1	0	1.46841	0.795	0.166	0	2	OGFRL1
CD68	0	1.46472	0.883	0.141	0	2	CD68
CFD	0	1.45554	0.825	0.12	0	2	CFD
FCGRT	0	1.44352	0.828	0.181	0	2	FCGRT
ALDH2	0	1.44202	0.733	0.088	0	2	ALDH2
TIMP2	0	1.43727	0.785	0.105	0	2	TIMP2
TALDO1	0	1.4338	0.946	0.425	0	2	TALDO1
FBXL5	0	1.43293	0.847	0.238	0	2	FBXL5
CAPG	0	1.43166	0.792	0.168	0	2	CAPG
RAB31	0	1.42583	0.796	0.121	0	2	RAB31
BLVRB	0	1.42232	0.822	0.155	0	2	BLVRB
GAPDH	0	1.41478	0.989	0.732	0	2	GAPDH
ANXA2	0	1.41211	0.921	0.343	0	2	ANXA2
CD302	0	1.40031	0.741	0.096	0	2	CD302
2021-03-01	0	1.39227	0.886	0.215	0	2	2021-03-01
CDA	0	1.39219	0.692	0.062	0	2	CDA
LRP1	0	1.38535	0.754	0.098	0	2	LRP1
CPVL	0	1.38524	0.782	0.111	0	2	CPVL
C5AR1	0	1.38396	0.677	0.083	0	2	C5AR1
TGFBI	0	1.38282	0.718	0.095	0	2	TGFBI
C10orf54	0	1.3795	0.918	0.359	0	2	C10orf54
IGSF6	0	1.37194	0.746	0.105	0	2	IGSF6
MCL1	0	1.36839	0.924	0.499	0	2	MCL1
METTL9	0	1.36793	0.872	0.377	0	2	METTL9
CREB5	0	1.36762	0.68	0.063	0	2	CREB5
CTSZ	0	1.36753	0.878	0.253	0	2	CTSZ
PLXDC2	0	1.3638	0.756	0.098	0	2	PLXDC2
FOLR3	0	1.35165	0.42	0.029	0	2	FOLR3
S100A10	0	1.34822	0.959	0.572	0	2	S100A10
NUP214	0	1.33877	0.801	0.207	0	2	NUP214
BST1	0	1.33704	0.685	0.063	0	2	BST1
FGR1	0	1.33634	0.891	0.266	0	2	FGR
ITGAM1	0	1.33336	0.8	0.169	0	2	ITGAM
RNASE2	0	1.33295	0.541	0.044	0	2	RNASE2
CCDC88A	0	1.32265	0.744	0.129	0	2	CCDC88A
ANXA12	0	1.31712	0.954	0.462	0	2	ANXA1
SCPEP1	0	1.3122	0.782	0.175	0	2	SCPEP1
LGALS3	0	1.30702	0.798	0.172	0	2	LGALS3
KLF6	0	1.29285	0.893	0.431	0	2	KLF6
LILRB2	0	1.29218	0.776	0.113	0	2	LILRB2
GLIPR1	0	1.28826	0.88	0.342	0	2	GLIPR1
STXBP2	0	1.28691	0.846	0.233	0	2	STXBP2
DPYD	0	1.28194	0.823	0.236	0	2	DPYD
CKAP4	0	1.27414	0.651	0.076	0	2	CKAP4
ATP6V1B2	0	1.27345	0.779	0.169	0	2	ATP6V1B2
GAS7	0	1.26985	0.719	0.109	0	2	GAS7
HCK	0	1.26733	0.773	0.128	0	2	HCK
PRAM1	0	1.26376	0.704	0.089	0	2	PRAM1
ANXA5	0	1.26338	0.889	0.305	0	2	ANXA5
PYCARD	0	1.26116	0.897	0.39	0	2	PYCARD
TLR2	0	1.25949	0.673	0.08	0	2	TLR2
CES1	0	1.25434	0.487	0.056	0	2	CES1
SLC7A7	0	1.24601	0.738	0.11	0	2	SLC7A7
AHNAK	0	1.24342	0.945	0.494	0	2	AHNAK
CDC42EP3	0	1.24155	0.773	0.271	0	2	CDC42EP3
ZFAND5	0	1.23567	0.814	0.265	0	2	ZFAND5
PTPRE1	0	1.23466	0.833	0.269	0	2	PTPRE
ENTPD1	0	1.22901	0.704	0.129	0	2	ENTPD1
OSCAR	0	1.22881	0.663	0.074	0	2	OSCAR
LYST	0	1.22789	0.899	0.343	0	2	LYST
RAB11FIP11	0	1.2265	0.797	0.262	0	2	RAB11FIP1
PTAFR	0	1.22006	0.664	0.076	0	2	PTAFR
RXRA	0	1.21842	0.735	0.117	0	2	RXRA
RBM47	0	1.21743	0.658	0.086	0	2	RBM47
MGST1	0	1.21731	0.625	0.048	0	2	MGST1
FAM198B	0	1.2149	0.618	0.059	0	2	FAM198B
RASSF2	0	1.21335	0.754	0.177	0	2	RASSF2
SAMHD1	0	1.20998	0.953	0.548	0	2	SAMHD1
EVI2B	0	1.20842	0.931	0.506	0	2	EVI2B
MSRB1	0	1.20407	0.673	0.11	0	2	MSRB1
ASGR1	0	1.20223	0.65	0.07	0	2	ASGR1
CTSH	0	1.20161	0.772	0.176	0	2	CTSH
H2AFY	0	1.20151	0.894	0.413	0	2	H2AFY
TFEC	0	1.19775	0.647	0.074	0	2	TFEC
IRS2	0	1.19262	0.573	0.079	0	2	IRS2
IFNGR2	0	1.18488	0.749	0.181	0	2	IFNGR2
SAT1	0	1.18261	0.974	0.43	0	2	SAT1
ATP6V0B	0	1.18237	0.879	0.39	0	2	ATP6V0B
CD44	0	1.18107	0.934	0.55	0	2	CD44
LILRB3	0	1.18003	0.656	0.082	0	2	LILRB3
PPT1	0	1.17802	0.758	0.201	0	2	PPT1
EMILIN2	0	1.17558	0.695	0.106	0	2	EMILIN2
CEBPB	0	1.17532	0.872	0.305	0	2	CEBPB
LILRA5	0	1.1692	0.669	0.088	0	2	LILRA5
KLF4	0	1.16481	0.6	0.082	0	2	KLF4
ACTR2	0	1.16407	0.965	0.626	0	2	ACTR2
ACSL1	0	1.16162	0.567	0.061	0	2	ACSL1
ZNF106	0	1.16102	0.843	0.339	0	2	ZNF106
RTN3	0	1.15135	0.823	0.248	0	2	RTN3
MYO1F1	0	1.14339	0.946	0.423	0	2	MYO1F
ZEB21	0	1.14261	0.926	0.393	0	2	ZEB2
AGTRAP1	0	1.14011	0.789	0.233	0	2	AGTRAP
SKAP2	0	1.13488	0.83	0.273	0	2	SKAP2
IL1R2	0	1.13358	0.207	0.016	0	2	IL1R2
TMEM170B	0	1.13019	0.6	0.062	0	2	TMEM170B
NFAM1	0	1.12849	0.634	0.072	0	2	NFAM1
CLEC4E	0	1.11384	0.536	0.048	0	2	CLEC4E
SRGN1	0	1.11378	0.993	0.61	0	2	SRGN
GSTP11	0	1.11141	0.897	0.445	0	2	GSTP1
C19orf38	0	1.10809	0.657	0.101	0	2	C19orf38
CECR1	0	1.10738	0.749	0.208	0	2	CECR1
TMEM176B	0	1.10523	0.492	0.074	0	2	TMEM176B
SNX10	0	1.10485	0.737	0.198	0	2	SNX10
SULT1A1	0	1.10419	0.614	0.095	0	2	SULT1A1
TNFRSF1B	0	1.10079	0.86	0.311	0	2	TNFRSF1B
FCGR2A	0	1.10044	0.651	0.108	0	2	FCGR2A
TLR4	0	1.09893	0.61	0.074	0	2	TLR4
PLAUR	0	1.09565	0.545	0.07	0	2	PLAUR
CCR1	0	1.09088	0.596	0.081	0	2	CCR1
SYK	0	1.08694	0.765	0.213	0	2	SYK
CD33	0	1.08693	0.621	0.078	0	2	CD33
SOD2	0	1.08623	0.78	0.271	0	2	SOD2
CCR2	0	1.08235	0.579	0.075	0	2	CCR2
C19orf59	0	1.08176	0.52	0.027	0	2	C19orf59
PABPC1	0	1.08142	0.995	0.817	0	2	PABPC1
ITGB21	0	1.08064	0.966	0.615	0	2	ITGB2
LINC00936	0	1.08049	0.605	0.182	0	2	LINC00936
QKI	0	1.0764	0.805	0.285	0	2	QKI
BACH1	0	1.0723	0.717	0.191	0	2	BACH1
KCNE3	0	1.06727	0.603	0.072	0	2	KCNE3
FES	0	1.05874	0.635	0.103	0	2	FES
P2RY13	0	1.05218	0.586	0.086	0	2	P2RY13
HMGB2	0	1.0506	0.814	0.362	0	2	HMGB2
WSB1	0	1.04959	0.842	0.39	0	2	WSB1
GNS	0	1.04755	0.684	0.146	0	2	GNS
IQGAP11	0	1.04245	0.941	0.54	0	2	IQGAP1
ATP6V0D1	0	1.04079	0.783	0.278	0	2	ATP6V0D1
GLIPR21	0	1.04071	0.774	0.262	0	2	GLIPR2
TUBA1A	0	1.0371	0.762	0.412	0	2	TUBA1A
TET2	0	1.03596	0.727	0.207	0	2	TET2
PKM	0	1.03041	0.895	0.42	0	2	PKM
NAGK	0	1.02941	0.741	0.231	0	2	NAGK
LAPTM5	0	1.02779	0.974	0.699	0	2	LAPTM5
RNASE6	0	1.02718	0.646	0.128	0	2	RNASE6
NUMB	0	1.02152	0.739	0.232	0	2	NUMB
CPPED1	0	1.0198	0.664	0.128	0	2	CPPED1
RAB3D	0	1.0177	0.583	0.068	0	2	RAB3D
LRRC25	0	1.01727	0.675	0.105	0	2	LRRC25
TLR8	0	1.0156	0.569	0.069	0	2	TLR8
ARRB2	0	1.01488	0.838	0.351	0	2	ARRB2
VNN2	0	1.01128	0.503	0.078	0	2	VNN2
TPP1	0	1.0102	0.766	0.251	0	2	TPP1
GLUL	0	1.00309	0.675	0.184	0	2	GLUL
CAST1	0	1.00146	0.939	0.57	0	2	CAST
RAC1	0	0.999113	0.93	0.506	0	2	RAC1
GRINA	0	0.998974	0.638	0.136	0	2	GRINA
GNAQ	0	0.996583	0.685	0.161	0	2	GNAQ
GNAI2	0	0.996184	0.963	0.661	0	2	GNAI2
CD300E	0	0.992549	0.528	0.09	0	2	CD300E
C1orf162	0	0.992531	0.859	0.361	0	2	C1orf162
UBE2D1	0	0.990012	0.664	0.181	0	2	UBE2D1
KIAA0930	0	0.98987	0.645	0.14	0	2	KIAA0930
NFE2	0	0.986246	0.611	0.063	0	2	NFE2
ANPEP	0	0.985699	0.471	0.046	0	2	ANPEP
CRTAP	0	0.985654	0.638	0.148	0	2	CRTAP
PADI4	0	0.981782	0.53	0.049	0	2	PADI4
THBS1	0	0.981609	0.272	0.034	0	2	THBS1
THEMIS2	0	0.978875	0.706	0.199	0	2	THEMIS2
SIRPB1	0	0.97797	0.547	0.063	0	2	SIRPB1
EIF4A1	0	0.974287	0.959	0.685	0	2	EIF4A1
AHR	0	0.971857	0.539	0.113	0	2	AHR
ALDOA	0	0.963126	0.937	0.637	0	2	ALDOA
LMO2	0	0.962941	0.642	0.11	0	2	LMO2
BAZ2B	0	0.961517	0.696	0.211	0	2	BAZ2B
CASP1	0	0.961122	0.764	0.274	0	2	CASP1
C4orf48	0	0.960978	0.751	0.273	0	2	C4orf48
LGALS2	0	0.959595	0.426	0.07	0	2	LGALS2
CRISPLD2	0	0.959066	0.482	0.029	0	2	CRISPLD2
LILRA2	0	0.956963	0.561	0.077	0	2	LILRA2
IL6R	0	0.955762	0.679	0.171	0	2	IL6R
NPC2	0	0.952538	0.806	0.277	0	2	NPC2
ATP6V1A	0	0.950684	0.624	0.145	0	2	ATP6V1A
JUN	0	0.950062	0.533	0.246	0	2	JUN
RNF149	0	0.948061	0.754	0.297	0	2	RNF149
PICALM	0	0.947718	0.72	0.239	0	2	PICALM
MAFB	0	0.9469	0.514	0.089	0	2	MAFB
APAF1	0	0.943706	0.623	0.15	0	2	APAF1
EVI2A	0	0.941059	0.708	0.269	0	2	EVI2A
SLC16A3	0	0.940919	0.623	0.139	0	2	SLC16A3
MYADM	0	0.939398	0.609	0.191	0	2	MYADM
LCP11	0	0.93916	0.983	0.718	0	2	LCP1
TNFSF10	0	0.939134	0.798	0.335	0	2	TNFSF10
PYGL	0	0.938186	0.575	0.067	0	2	PYGL
FAR1	0	0.935879	0.67	0.196	0	2	FAR1
CNPY3	0	0.935736	0.795	0.338	0	2	CNPY3
GLRX1	0	0.935104	0.852	0.468	0	2	GLRX
SLC43A2	0	0.931844	0.567	0.097	0	2	SLC43A2
PILRA	0	0.931484	0.616	0.097	0	2	PILRA
SPTLC2	0	0.928907	0.665	0.213	0	2	SPTLC2
CREG1	0	0.928389	0.595	0.103	0	2	CREG1
ASAH1	0	0.927831	0.823	0.291	0	2	ASAH1
SIRPA	0	0.92341	0.533	0.056	0	2	SIRPA
WARS	0	0.923383	0.568	0.157	0	2	WARS
QPCT	0	0.922856	0.478	0.029	0	2	QPCT
SGK1	0	0.921489	0.411	0.045	0	2	SGK1
DPYSL2	0	0.921235	0.647	0.17	0	2	DPYSL2
DAZAP2	0	0.91999	0.918	0.564	0	2	DAZAP2
PLXNC1	0	0.918238	0.586	0.136	0	2	PLXNC1
AGFG1	0	0.917996	0.66	0.231	0	2	AGFG1
HIPK3	0	0.91187	0.676	0.214	0	2	HIPK3
EHBP1L1	0	0.903228	0.681	0.204	0	2	EHBP1L1
POU2F2	0	0.902296	0.784	0.347	0	2	POU2F2
HNMT	0	0.902253	0.519	0.066	0	2	HNMT
HSPA1A	0	0.898392	0.644	0.185	0	2	HSPA1A
CD55	0	0.89734	0.741	0.337	0	2	CD55
ALOX5	0	0.895382	0.583	0.119	0	2	ALOX5
GM2A	0	0.895278	0.514	0.09	0	2	GM2A
JUNB	0	0.89479	0.851	0.497	0	2	JUNB
NBPF10	0	0.889274	0.665	0.218	0	2	NBPF10
C9orf72	0	0.886058	0.579	0.124	0	2	C9orf72
FGD4	0	0.885035	0.519	0.078	0	2	FGD4
KIAA1598	0	0.882105	0.496	0.064	0	2	KIAA1598
RAB27A1	0	0.88091	0.725	0.277	0	2	RAB27A
NLRP12	0	0.880475	0.483	0.037	0	2	NLRP12
FAM120A	0	0.878975	0.738	0.298	0	2	FAM120A
CLEC4A	0	0.877892	0.517	0.076	0	2	CLEC4A
METTL7A	0	0.877831	0.601	0.155	0	2	METTL7A
USP15	0	0.877508	0.882	0.527	0	2	USP15
STAB1	0	0.87631	0.485	0.051	0	2	STAB1
TBXAS1	0	0.87603	0.632	0.135	0	2	TBXAS1
ZNF385A	0	0.873306	0.53	0.082	0	2	ZNF385A
LRRFIP1	0	0.870959	0.956	0.652	0	2	LRRFIP1
HEBP2	0	0.870474	0.721	0.297	0	2	HEBP2
IFNGR1	0	0.870391	0.697	0.236	0	2	IFNGR1
AGTPBP1	0	0.869272	0.658	0.21	0	2	AGTPBP1
MXD1	0	0.866187	0.535	0.113	0	2	MXD1
FCER1G1	0	0.859322	0.953	0.298	0	2	FCER1G
LAMP2	0	0.854423	0.684	0.241	0	2	LAMP2
PLEC	0	0.854368	0.652	0.206	0	2	PLEC
NOTCH2	0	0.853925	0.646	0.192	0	2	NOTCH2
ACAP2	0	0.853848	0.825	0.431	0	2	ACAP2
GPCPD1	0	0.85235	0.675	0.248	0	2	GPCPD1
RHOG	0	0.850252	0.816	0.398	0	2	RHOG
CHP1	0	0.850198	0.578	0.137	0	2	CHP1
SNX27	0	0.846466	0.596	0.153	0	2	SNX27
DYSF	0	0.846123	0.439	0.026	0	2	DYSF
SLC8A1	0	0.84586	0.509	0.081	0	2	SLC8A1
RASSF4	0	0.844976	0.552	0.098	0	2	RASSF4
PDXK	0	0.844563	0.607	0.166	0	2	PDXK
NCF4	0	0.844233	0.555	0.123	0	2	NCF4
TNFRSF1A1	0	0.843079	0.656	0.197	0	2	TNFRSF1A
SCO2	0	0.842375	0.522	0.159	0	2	SCO2
LY86	0	0.841544	0.616	0.157	0	2	LY86
LYN	0	0.838259	0.787	0.272	0	2	LYN
ARHGAP26	0	0.835845	0.639	0.19	0	2	ARHGAP26
PLP2	0	0.835672	0.703	0.292	0	2	PLP2
TREM1	0	0.834162	0.419	0.039	0	2	TREM1
TCIRG1	0	0.831833	0.678	0.22	0	2	TCIRG1
PAK1	0	0.831271	0.567	0.132	0	2	PAK1
CD300LF	0	0.83118	0.489	0.069	0	2	CD300LF
2021-03-01	0	0.829373	0.4	0.017	0	2	2021-03-01
ACTB	0	0.829175	1	0.922	0	2	ACTB
BCL6	0	0.829111	0.434	0.056	0	2	BCL6
CD1D	0	0.828494	0.508	0.081	0	2	CD1D
PLSCR1	0	0.827504	0.582	0.182	0	2	PLSCR1
MBOAT7	0	0.827249	0.508	0.095	0	2	MBOAT7
ALDH1A1	0	0.823395	0.343	0.028	0	2	ALDH1A1
SULF2	0	0.822267	0.555	0.128	0	2	SULF2
ZYX	0	0.82181	0.71	0.242	0	2	ZYX
DICER1	0	0.818213	0.71	0.29	0	2	DICER1
MAPK14	0	0.817638	0.648	0.219	0	2	MAPK14
NACC2	0	0.81671	0.502	0.081	0	2	NACC2
NADK	0	0.813081	0.573	0.151	0	2	NADK
USP3	0	0.809792	0.747	0.335	0	2	USP3
MARCKS	0	0.807288	0.506	0.146	0	2	MARCKS
PLXNB2	0	0.805642	0.514	0.086	0	2	PLXNB2
CSF2RA	0	0.805535	0.482	0.062	0	2	CSF2RA
LTB4R	0	0.803267	0.497	0.085	0	2	LTB4R
CLTC	0	0.803231	0.734	0.316	0	2	CLTC
MT-ND4L	0	0.803216	0.953	0.719	0	2	MT-ND4L
FOSL21	0	0.802268	0.524	0.109	0	2	FOSL2
FKBP15	0	0.800826	0.595	0.169	0	2	FKBP15
MEFV	0	0.799181	0.473	0.06	0	2	MEFV
ZFP36	0	0.796984	0.681	0.326	0	2	ZFP36
CSGALNACT2	0	0.796908	0.602	0.218	0	2	CSGALNACT2
F5	0	0.796001	0.415	0.032	0	2	F5
IER21	0	0.795773	0.713	0.47	0	2	IER2
FCGR1A	0	0.795604	0.4	0.049	0	2	FCGR1A
AGO4	0	0.795211	0.532	0.11	0	2	AGO4
HEXB	0	0.793098	0.559	0.143	0	2	HEXB
TRPS1	0	0.792659	0.538	0.134	0	2	TRPS1
ADRBK2	0	0.791327	0.572	0.143	0	2	ADRBK2
PGK1	0	0.790728	0.86	0.513	0	2	PGK1
MAP3K1	0	0.79013	0.72	0.3	0	2	MAP3K1
LAMTOR4	0	0.789532	0.888	0.567	0	2	LAMTOR4
SELL1	0	0.78893	0.889	0.529	0	2	SELL
SQRDL	0	0.787069	0.576	0.183	0	2	SQRDL
TMEM176A	0	0.781098	0.375	0.055	0	2	TMEM176A
GNB2	0	0.779247	0.791	0.393	0	2	GNB2
IL13RA1	0	0.777712	0.467	0.076	0	2	IL13RA1
CTNNA1	0	0.776081	0.528	0.102	0	2	CTNNA1
RBPJ	0	0.774316	0.697	0.288	0	2	RBPJ
MT-ND2	0	0.768043	0.999	0.935	0	2	MT-ND2
CUX1	0	0.76627	0.672	0.227	0	2	CUX1
MS4A7	0	0.764409	0.584	0.119	0	2	MS4A7
KIAA1033	0	0.761432	0.682	0.27	0	2	KIAA1033
CMTM6	0	0.760477	0.799	0.377	0	2	CMTM6
FPR2	0	0.760005	0.397	0.034	0	2	FPR2
APOBR1	0	0.759764	0.563	0.138	0	2	APOBR
ZNF467	0	0.759637	0.454	0.059	0	2	ZNF467
WDFY3	0	0.758824	0.434	0.046	0	2	WDFY3
C14orf2	0	0.757747	0.888	0.586	0	2	C14orf2
DOK3	0	0.757172	0.486	0.083	0	2	DOK3
RILPL2	0	0.755215	0.66	0.243	0	2	RILPL2
MT-ND1	0	0.753235	0.999	0.96	0	2	MT-ND1
TMEM167A	0	0.750853	0.692	0.306	0	2	TMEM167A
BASP1	0	0.750194	0.493	0.119	0	2	BASP1
CPD	0	0.749972	0.518	0.12	0	2	CPD
MAP3K3	0	0.749264	0.573	0.17	0	2	MAP3K3
APOBEC3A	0	0.746835	0.469	0.073	0	2	APOBEC3A
LGALS9	0	0.746068	0.602	0.195	0	2	LGALS9
ZSWIM6	0	0.745758	0.48	0.099	0	2	ZSWIM6
SAP30	0	0.743978	0.414	0.093	0	2	SAP30
NFKBIA	0	0.743633	0.605	0.296	0	2	NFKBIA
JAK2	0	0.74302	0.547	0.166	0	2	JAK2
CAT	0	0.740435	0.629	0.244	0	2	CAT
KIAA0319L	0	0.740116	0.524	0.139	0	2	KIAA0319L
ZFP36L1	0	0.739425	0.653	0.466	0	2	ZFP36L1
CR1	0	0.73854	0.43	0.076	0	2	CR1
MAP3K2	0	0.738176	0.701	0.31	0	2	MAP3K2
LPCAT2	0	0.737724	0.438	0.067	0	2	LPCAT2
HIF1A	0	0.736585	0.596	0.241	0	2	HIF1A
HOOK3	0	0.736308	0.674	0.275	0	2	HOOK3
SLC31A2	0	0.735625	0.471	0.082	0	2	SLC31A2
PRKAR1A	0	0.733321	0.735	0.344	0	2	PRKAR1A
RNF24	0	0.731513	0.465	0.072	0	2	RNF24
PTEN	0	0.731219	0.713	0.354	0	2	PTEN
ATP6V0A1	0	0.729783	0.454	0.086	0	2	ATP6V0A1
CARS2	0	0.729448	0.58	0.199	0	2	CARS2
JDP2	0	0.726883	0.394	0.059	0	2	JDP2
LACTB	0	0.726004	0.543	0.158	0	2	LACTB
ATP6AP2	0	0.724482	0.752	0.409	0	2	ATP6AP2
AP2S1	0	0.724126	0.842	0.437	0	2	AP2S1
NUDT16	0	0.72318	0.505	0.121	0	2	NUDT16
FRAT2	0	0.723132	0.515	0.144	0	2	FRAT2
GAA	0	0.721951	0.458	0.082	0	2	GAA
ACSL4	0	0.720854	0.539	0.164	0	2	ACSL4
ARHGEF40	0	0.720189	0.366	0.038	0	2	ARHGEF40
RTN4	0	0.718648	0.825	0.45	0	2	RTN4
EVI5	0	0.718618	0.451	0.08	0	2	EVI5
PRKCD	0	0.717743	0.536	0.122	0	2	PRKCD
SGMS2	0	0.717272	0.38	0.037	0	2	SGMS2
GRB2	0	0.716959	0.845	0.498	0	2	GRB2
CALM2	0	0.716848	0.915	0.651	0	2	CALM2
ATP11A	0	0.715372	0.502	0.116	0	2	ATP11A
SLC24A4	0	0.715125	0.407	0.05	0	2	SLC24A4
AQP9	0	0.713465	0.344	0.028	0	2	AQP9
SAMSN1	0	0.71263	0.536	0.215	0	2	SAMSN1
LPGAT11	0	0.710697	0.677	0.287	0	2	LPGAT1
CAPNS11	0	0.708307	0.769	0.378	0	2	CAPNS1
AOAH1	0	0.707005	0.698	0.24	0	2	AOAH
SHKBP1	0	0.706781	0.621	0.238	0	2	SHKBP1
LILRA6	0	0.706735	0.396	0.044	0	2	LILRA6
ENO1	0	0.705529	0.888	0.617	0	2	ENO1
VSTM1	0	0.703652	0.362	0.03	0	2	VSTM1
RHOA	0	0.703041	0.941	0.656	0	2	RHOA
LAT21	0	0.702458	0.617	0.204	0	2	LAT2
RP11-290F20.3	0	0.7023	0.49	0.076	0	2	RP11-290F20.3
MGAT1	0	0.701983	0.67	0.287	0	2	MGAT1
STEAP4	0	0.699746	0.293	0.013	0	2	STEAP4
FNDC3B1	0	0.697684	0.53	0.139	0	2	FNDC3B
COL4A3BP	0	0.695747	0.6	0.225	0	2	COL4A3BP
ASGR2	0	0.695291	0.339	0.031	0	2	ASGR2
TMEM154	0	0.69503	0.609	0.251	0	2	TMEM154
KIF13A	0	0.694482	0.41	0.044	0	2	KIF13A
QSOX1	0	0.694294	0.438	0.07	0	2	QSOX1
HK3	0	0.694117	0.419	0.049	0	2	HK3
EGR1	0	0.694093	0.167	0.022	0	2	EGR1
EDEM3	0	0.690943	0.53	0.165	0	2	EDEM3
SERP1	0	0.690942	0.924	0.649	0	2	SERP1
ADAP2	0	0.690567	0.436	0.073	0	2	ADAP2
FAM45A	0	0.688532	0.545	0.172	0	2	FAM45A
SPG21	0	0.688339	0.557	0.188	0	2	SPG21
SH3BP2	0	0.688183	0.612	0.21	0	2	SH3BP2
DIAPH2	0	0.687737	0.517	0.148	0	2	DIAPH2
RAB32	0	0.687448	0.701	0.116	0	2	RAB32
MOSPD2	0	0.687278	0.423	0.095	0	2	MOSPD2
PGAM1	0	0.686942	0.669	0.316	0	2	PGAM1
SPECC1	0	0.686505	0.48	0.101	0	2	SPECC1
KLF10	0	0.686222	0.423	0.11	0	2	KLF10
PRKACA	0	0.685263	0.519	0.146	0	2	PRKACA
RP2	0	0.684505	0.446	0.09	0	2	RP2
IRF2BP2	0	0.683228	0.614	0.267	0	2	IRF2BP2
ARAP1	0	0.683212	0.535	0.147	0	2	ARAP1
IL10RB	0	0.682624	0.569	0.211	0	2	IL10RB
CAMKK2	0	0.68156	0.461	0.11	0	2	CAMKK2
CD86	0	0.680742	0.472	0.101	0	2	CD86
VASP1	0	0.679646	0.812	0.429	0	2	VASP
SLC15A3	0	0.677587	0.434	0.072	0	2	SLC15A3
RASSF3	0	0.676951	0.574	0.207	0	2	RASSF3
CYFIP1	0	0.675918	0.426	0.068	0	2	CYFIP1
MIS18BP1	0	0.675055	0.725	0.358	0	2	MIS18BP1
PGLS	0	0.673928	0.761	0.423	0	2	PGLS
SORT1	0	0.671929	0.421	0.061	0	2	SORT1
UQCRC1	0	0.671737	0.596	0.229	0	2	UQCRC1
LTBR	0	0.671441	0.423	0.062	0	2	LTBR
RHOQ	0	0.671006	0.559	0.185	0	2	RHOQ
PHC2	0	0.670242	0.449	0.12	0	2	PHC2
RBMS1	0	0.669507	0.719	0.362	0	2	RBMS1
HSD17B11	0	0.668208	0.637	0.288	0	2	HSD17B11
GDI2	0	0.66659	0.809	0.46	0	2	GDI2
MFSD1	0	0.666225	0.627	0.177	0	2	MFSD1
ARPC5	0	0.664143	0.961	0.713	0	2	ARPC5
ADRBK1	0	0.662815	0.756	0.398	0	2	ADRBK1
CEBPA	0	0.660572	0.432	0.072	0	2	CEBPA
STAT2	0	0.658917	0.548	0.205	0	2	STAT2
SIRPB2	0	0.658789	0.389	0.041	0	2	SIRPB2
RAB10	0	0.658311	0.692	0.304	0	2	RAB10
PSTPIP1	0	0.657444	0.585	0.213	0	2	PSTPIP1
ALDH3B1	0	0.65701	0.392	0.054	0	2	ALDH3B1
PLD3	0	0.656891	0.511	0.164	0	2	PLD3
LILRB1	0	0.654813	0.513	0.152	0	2	LILRB1
CANX	0	0.653692	0.766	0.427	0	2	CANX
TMEM205	0	0.65291	0.5	0.151	0	2	TMEM205
SOX4	0	0.652881	0.384	0.106	0	2	SOX4
LINC00937	0	0.652528	0.355	0.032	0	2	LINC00937
IMPDH1	0	0.651814	0.499	0.14	0	2	IMPDH1
CPEB4	0	0.65142	0.527	0.161	0	2	CPEB4
CHST15	0	0.651167	0.398	0.071	0	2	CHST15
ATG16L2	0	0.650746	0.502	0.145	0	2	ATG16L2
HSBP1	0	0.650033	0.678	0.288	0	2	HSBP1
NLRP3	0	0.649322	0.366	0.042	0	2	NLRP3
AZI2	0	0.649002	0.495	0.173	0	2	AZI2
CAP11	0	0.648671	0.928	0.643	0	2	CAP1
CCDC691	0	0.648645	0.691	0.33	0	2	CCDC69
FTH1	0	0.648475	0.981	0.781	0	2	FTH1
KDM7A	0	0.647572	0.506	0.148	0	2	KDM7A
SLC36A4	0	0.647347	0.44	0.105	0	2	SLC36A4
PIK3AP1	0	0.646462	0.563	0.188	0	2	PIK3AP1
LY96	0	0.645496	0.468	0.131	0	2	LY96
[truncated: 22,243 more rows]

## Sheet: S5.UDON FinalGroups
Pseudobulk	Patientgroup	Celltype	PID	Pseudocluster
Inactive--B_Intermediate__In5-fold	Inactive	B_Intermediate	In5	U8
Inactive--Platelet__In5-fold	Inactive	Platelet	In5	U8
Inactive--Platelet_Meg__In5-fold	Inactive	Platelet_Meg	In5	U8
Inactive--Naive_CD8_Cytotoxic_T_cell__In5-fold	Inactive	Naive_CD8_Cytotoxic_T_cell	In5	U8
Inactive--dNT__In5-fold	Inactive	dNT	In5	U8
Inactive--Eryth__In5-fold	Inactive	Eryth	In5	U8
Inactive--Mono_c15__In5-fold	Inactive	Mono_c15	In5	U8
Inactive--B_Memory__In5-fold	Inactive	B_Memory	In5	U8
Inactive--MAIT__In5-fold	Inactive	MAIT	In5	U8
Inactive--CD16_Mono__In5-fold	Inactive	CD16_Mono	In5	U8
Inactive--B_Naive__In5-fold	Inactive	B_Naive	In5	U8
Inactive--Plasmablast__In5-fold	Inactive	Plasmablast	In5	U8
Inactive--NK_CD56_Bright__In5-fold	Inactive	NK_CD56_Bright	In5	U8
Inactive--CD8_Naive__In5-fold	Inactive	CD8_Naive	In5	U8
Inactive--CD4_T_Cells__In5-fold	Inactive	CD4_T_Cells	In5	U8
Inactive--pDCs__In5-fold	Inactive	pDCs	In5	U8
Inactive--CD4_Naive__In5-fold	Inactive	CD4_Naive	In5	U8
Inactive--CD4_Cytotoxic_T_cell__In5-fold	Inactive	CD4_Cytotoxic_T_cell	In5	U8
Inactive--CD4_TCM__In5-fold	Inactive	CD4_TCM	In5	U8
Inactive--CD8_T_Cells__In5-fold	Inactive	CD8_T_Cells	In5	U8
Inactive--CD14_Mono__In5-fold	Inactive	CD14_Mono	In5	U8
Inactive--Macrophages__In5-fold	Inactive	Macrophages	In5	U8
Inactive--CD16_Mono__In1-fold	Inactive	CD16_Mono	In1	U8
Inactive--Plasmablast__In1-fold	Inactive	Plasmablast	In1	U8
Inactive--CD8_T_Cells__In1-fold	Inactive	CD8_T_Cells	In1	U8
Inactive--CD4_T_Cells__In1-fold	Inactive	CD4_T_Cells	In1	U8
Inactive--B_Memory__In1-fold	Inactive	B_Memory	In1	U8
Inactive--MAIT__In1-fold	Inactive	MAIT	In1	U8
Inactive--pDCs__In1-fold	Inactive	pDCs	In1	U8
Inactive--B_Naive__In1-fold	Inactive	B_Naive	In1	U8
LungDisease--HSPC__LD3-fold	LungDisease	HSPC	LD3	U8
Inactive--dNT__In1-fold	Inactive	dNT	In1	U8
Inactive--Macrophages__In1-fold	Inactive	Macrophages	In1	U8
Inactive--NK_CD56_Bright__In1-fold	Inactive	NK_CD56_Bright	In1	U8
Inactive--Platelet__In1-fold	Inactive	Platelet	In1	U8
Inactive--CD14_Mono__In1-fold	Inactive	CD14_Mono	In1	U8
Inactive--CD8_TEM__In1-fold	Inactive	CD8_TEM	In1	U8
Inactive--Platelet_Meg__In1-fold	Inactive	Platelet_Meg	In1	U8
Inactive--NK__In1-fold	Inactive	NK	In1	U8
Inactive--CD8_Naive__In1-fold	Inactive	CD8_Naive	In1	U8
Inactive--CD4_TCM__In1-fold	Inactive	CD4_TCM	In1	U8
Inactive--Mono_c15__In1-fold	Inactive	Mono_c15	In1	U8
Inactive--B_Intermediate__In1-fold	Inactive	B_Intermediate	In1	U8
Inactive--CD4_Naive__In1-fold	Inactive	CD4_Naive	In1	U8
Inactive--preDCs__In1-fold	Inactive	preDCs	In1	U8
Inactive--Naive_CD8_Cytotoxic_T_cell__In1-fold	Inactive	Naive_CD8_Cytotoxic_T_cell	In1	U8
Inactive--Lymphoid_Cell_Cycle__In1-fold	Inactive	Lymphoid_Cell_Cycle	In1	U8
Inactive--CD4_Cytotoxic_T_cell__In1-fold	Inactive	CD4_Cytotoxic_T_cell	In1	U8
Inactive--Macrophages__In2-fold	Inactive	Macrophages	In2	U8
Inactive--CD16_Mono__In2-fold	Inactive	CD16_Mono	In2	U8
Inactive--CD14_Mono__In2-fold	Inactive	CD14_Mono	In2	U8
Inactive--Mono_c15__In2-fold	Inactive	Mono_c15	In2	U8
Inactive--B_Intermediate__In2-fold	Inactive	B_Intermediate	In2	U8
Inactive--CD4_T_Cells__In2-fold	Inactive	CD4_T_Cells	In2	U8
Inactive--NK_CD56_Bright__In2-fold	Inactive	NK_CD56_Bright	In2	U8
Inactive--B_Memory__In2-fold	Inactive	B_Memory	In2	U8
Inactive--NK__In2-fold	Inactive	NK	In2	U8
Inactive--CD8_TEM__In2-fold	Inactive	CD8_TEM	In2	U8
Inactive--B_Naive__In2-fold	Inactive	B_Naive	In2	U8
Inactive--CD4_Cytotoxic_T_cell__In2-fold	Inactive	CD4_Cytotoxic_T_cell	In2	U8
Inactive--Lymphoid_Cell_Cycle__In2-fold	Inactive	Lymphoid_Cell_Cycle	In2	U8
Inactive--dNT__In2-fold	Inactive	dNT	In2	U8
Inactive--MAIT__In2-fold	Inactive	MAIT	In2	U8
Inactive--preDCs__In2-fold	Inactive	preDCs	In2	U8
Inactive--CD8_T_Cells__In2-fold	Inactive	CD8_T_Cells	In2	U8
Inactive--CD8_Naive__In2-fold	Inactive	CD8_Naive	In2	U8
Inactive--CD4_Naive__In2-fold	Inactive	CD4_Naive	In2	U8
Inactive--CD4_TCM__In2-fold	Inactive	CD4_TCM	In2	U8
Inactive--pDCs__In2-fold	Inactive	pDCs	In2	U8
Inactive--Platelet_Meg__In2-fold	Inactive	Platelet_Meg	In2	U8
Inactive--Platelet__In2-fold	Inactive	Platelet	In2	U8
Inactive--Naive_CD8_Cytotoxic_T_cell__In2-fold	Inactive	Naive_CD8_Cytotoxic_T_cell	In2	U8
Inactive--T_Reg__In2-fold	Inactive	T_Reg	In2	U8
Inactive--Plasmablast__In2-fold	Inactive	Plasmablast	In2	U8
Inactive--B_Intermediate__In3-fold	Inactive	B_Intermediate	In3	U8
Inactive--Macrophages__In3-fold	Inactive	Macrophages	In3	U8
Inactive--dNT__In3-fold	Inactive	dNT	In3	U8
Inactive--B_Memory__In3-fold	Inactive	B_Memory	In3	U8
Inactive--B_Naive__In3-fold	Inactive	B_Naive	In3	U8
Inactive--NK_CD56_Bright__In3-fold	Inactive	NK_CD56_Bright	In3	U8
Inactive--Lymphoid_Cell_Cycle__In3-fold	Inactive	Lymphoid_Cell_Cycle	In3	U8
Inactive--CD4_T_Cells__In3-fold	Inactive	CD4_T_Cells	In3	U8
Inactive--NK__In3-fold	Inactive	NK	In3	U8
Inactive--CD16_Mono__In3-fold	Inactive	CD16_Mono	In3	U8
Inactive--Mono_c15__In3-fold	Inactive	Mono_c15	In3	U8
Inactive--CD8_TEM__In3-fold	Inactive	CD8_TEM	In3	U8
Inactive--Platelet__In3-fold	Inactive	Platelet	In3	U8
Inactive--CD14_Mono__In3-fold	Inactive	CD14_Mono	In3	U8
Inactive--preDCs__In3-fold	Inactive	preDCs	In3	U8
LungDisease--Lymphoid_Cell_Cycle__LD1-fold	LungDisease	Lymphoid_Cell_Cycle	LD1	U8
LungDisease--Plasmablast__LD1-fold	LungDisease	Plasmablast	LD1	U8
LungDisease--B_Naive__LD1-fold	LungDisease	B_Naive	LD1	U8
LungDisease--NK_CD56_Bright__LD1-fold	LungDisease	NK_CD56_Bright	LD1	U8
LungDisease--NK__LD1-fold	LungDisease	NK	LD1	U8
LungDisease--B_Memory__LD1-fold	LungDisease	B_Memory	LD1	U8
LungDisease--B_Intermediate__LD1-fold	LungDisease	B_Intermediate	LD1	U8
LungDisease--dNT__LD1-fold	LungDisease	dNT	LD1	U8
LungDisease--MAIT__LD1-fold	LungDisease	MAIT	LD1	U8
LungDisease--CD4_T_Cells__LD1-fold	LungDisease	CD4_T_Cells	LD1	U8
LungDisease--CD8_Naive__LD1-fold	LungDisease	CD8_Naive	LD1	U8
LungDisease--Platelet__LD1-fold	LungDisease	Platelet	LD1	U8
LungDisease--CD8_T_Cells__LD1-fold	LungDisease	CD8_T_Cells	LD1	U8
LungDisease--CD4_Naive__LD1-fold	LungDisease	CD4_Naive	LD1	U8
LungDisease--Platelet_Meg__LD1-fold	LungDisease	Platelet_Meg	LD1	U8
LungDisease--CD4_Cytotoxic_T_cell__LD1-fold	LungDisease	CD4_Cytotoxic_T_cell	LD1	U8
LungDisease--CD8_TEM__LD1-fold	LungDisease	CD8_TEM	LD1	U8
LungDisease--T_Reg__LD1-fold	LungDisease	T_Reg	LD1	U8
LungDisease--CD4_TCM__LD1-fold	LungDisease	CD4_TCM	LD1	U8
LungDisease--CD16_Mono__LD1-fold	LungDisease	CD16_Mono	LD1	U8
Inactive--MAIT__In3-fold	Inactive	MAIT	In3	U8
Inactive--CD4_Naive__In3-fold	Inactive	CD4_Naive	In3	U8
Inactive--CD8_T_Cells__In3-fold	Inactive	CD8_T_Cells	In3	U8
Inactive--CD8_Naive__In3-fold	Inactive	CD8_Naive	In3	U8
Inactive--Platelet_Meg__In3-fold	Inactive	Platelet_Meg	In3	U8
Inactive--CD4_TCM__In3-fold	Inactive	CD4_TCM	In3	U8
Inactive--CD4_Cytotoxic_T_cell__In3-fold	Inactive	CD4_Cytotoxic_T_cell	In3	U8
Inactive--T_Reg__In3-fold	Inactive	T_Reg	In3	U8
Inactive--Naive_CD8_Cytotoxic_T_cell__In3-fold	Inactive	Naive_CD8_Cytotoxic_T_cell	In3	U8
Inactive--Lymphoid_Cell_Cycle__In4-fold	Inactive	Lymphoid_Cell_Cycle	In4	U8
Inactive--Plasmablast__In4-fold	Inactive	Plasmablast	In4	U8
Inactive--CD4_T_Cells__In4-fold	Inactive	CD4_T_Cells	In4	U8
Inactive--B_Naive__In4-fold	Inactive	B_Naive	In4	U8
Inactive--B_Memory__In4-fold	Inactive	B_Memory	In4	U8
Inactive--B_Intermediate__In4-fold	Inactive	B_Intermediate	In4	U8
Inactive--HSPC__In4-fold	Inactive	HSPC	In4	U8
Inactive--Platelet__In4-fold	Inactive	Platelet	In4	U8
Inactive--T_Reg__In4-fold	Inactive	T_Reg	In4	U8
Inactive--dNT__In4-fold	Inactive	dNT	In4	U8
Inactive--CD4_TCM__In4-fold	Inactive	CD4_TCM	In4	U8
Inactive--CD8_Naive__In4-fold	Inactive	CD8_Naive	In4	U8
Inactive--Platelet_Meg__In4-fold	Inactive	Platelet_Meg	In4	U8
Active--Platelet__Ac3-fold	Active	Platelet	Ac3	U8
Active--pDCs__Ac3-fold	Active	pDCs	Ac3	U8
Active--B_Intermediate__Ac3-fold	Active	B_Intermediate	Ac3	U8
Active--Platelet_Meg__Ac3-fold	Active	Platelet_Meg	Ac3	U8
Active--B_Memory__Ac3-fold	Active	B_Memory	Ac3	U8
Active--B_Naive__Ac3-fold	Active	B_Naive	Ac3	U8
Active--CD4_Naive__Ac3-fold	Active	CD4_Naive	Ac3	U8
Active--Eryth_c28__Ac1-fold	Active	Eryth_c28	Ac1	U8
Active--HSPC__Ac1-fold	Active	HSPC	Ac1	U8
LungDisease--dNT__LD2-fold	LungDisease	dNT	LD2	U8
LungDisease--B_Intermediate__LD2-fold	LungDisease	B_Intermediate	LD2	U8
LungDisease--Platelet_Meg__LD2-fold	LungDisease	Platelet_Meg	LD2	U8
LungDisease--Plasmablast__LD4-fold	LungDisease	Plasmablast	LD4	U8
LungDisease--Eryth_c28__LD4-fold	LungDisease	Eryth_c28	LD4	U8
LungDisease--preDCs__LD4-fold	LungDisease	preDCs	LD4	U8
LungDisease--Platelet__LD4-fold	LungDisease	Platelet	LD4	U8
MAS--Lymphoid_Cell_Cycle__MAS2-fold	MAS	Lymphoid_Cell_Cycle	MAS2	U8
MAS--Plasmablast__MAS2-fold	MAS	Plasmablast	MAS2	U8
Active--dNT__Ac2-fold	Active	dNT	Ac2	U8
Active--B_Intermediate__Ac2-fold	Active	B_Intermediate	Ac2	U8
Active--B_Memory__Ac2-fold	Active	B_Memory	Ac2	U8
Active--B_Naive__Ac2-fold	Active	B_Naive	Ac2	U8
Active--Macrophages__Ac2-fold	Active	Macrophages	Ac2	U8
Active--CD16_Mono__Ac2-fold	Active	CD16_Mono	Ac2	U8
Active--CD14_Mono__Ac2-fold	Active	CD14_Mono	Ac2	U8
Active--preDCs__Ac2-fold	Active	preDCs	Ac2	U8
Active--NK_CD56_Bright__Ac2-fold	Active	NK_CD56_Bright	Ac2	U8
Active--Platelet_Meg__Ac2-fold	Active	Platelet_Meg	Ac2	U8
Active--pDCs__Ac2-fold	Active	pDCs	Ac2	U8
Active--Lymphoid_Cell_Cycle__Ac2-fold	Active	Lymphoid_Cell_Cycle	Ac2	U8
Active--CD4_TCM__Ac2-fold	Active	CD4_TCM	Ac2	U8
Active--NK__Ac2-fold	Active	NK	Ac2	U8
Active--MAIT__Ac2-fold	Active	MAIT	Ac2	U8
Active--CD8_T_Cells__Ac2-fold	Active	CD8_T_Cells	Ac2	U8
Active--CD8_Naive__Ac2-fold	Active	CD8_Naive	Ac2	U8
Active--Plasmablast__Ac2-fold	Active	Plasmablast	Ac2	U8
Active--Naive_CD8_Cytotoxic_T_cell__Ac2-fold	Active	Naive_CD8_Cytotoxic_T_cell	Ac2	U8
Active--Lymphoid_Cell_Cycle__Ac5-fold	Active	Lymphoid_Cell_Cycle	Ac5	U8
Active--B_Intermediate__Ac5-fold	Active	B_Intermediate	Ac5	U8
Active--CD8_T_Cells__Ac5-fold	Active	CD8_T_Cells	Ac5	U8
Active--Plasmablast__Ac5-fold	Active	Plasmablast	Ac5	U8
Active--NK__Ac5-fold	Active	NK	Ac5	U8
Active--B_Memory__Ac5-fold	Active	B_Memory	Ac5	U8
Active--CD4_TCM__Ac5-fold	Active	CD4_TCM	Ac5	U8
Active--CD4_Naive__Ac5-fold	Active	CD4_Naive	Ac5	U8
Active--B_Naive__Ac5-fold	Active	B_Naive	Ac5	U8
Active--dNT__Ac5-fold	Active	dNT	Ac5	U8
Active--Platelet__Ac5-fold	Active	Platelet	Ac5	U8
Active--CD8_Naive__Ac5-fold	Active	CD8_Naive	Ac5	U8
Active--T_Reg__Ac5-fold	Active	T_Reg	Ac5	U8
Active--CD8_TEM__Ac5-fold	Active	CD8_TEM	Ac5	U8
Active--MAIT__Ac5-fold	Active	MAIT	Ac5	U8
LungDisease--B_Intermediate__LD5-fold	LungDisease	B_Intermediate	LD5	U8
LungDisease--Plasmablast__LD5-fold	LungDisease	Plasmablast	LD5	U8
LungDisease--Lymphoid_Cell_Cycle__LD5-fold	LungDisease	Lymphoid_Cell_Cycle	LD5	U8
LungDisease--Platelet__LD5-fold	LungDisease	Platelet	LD5	U8
LungDisease--HSPC__LD5-fold	LungDisease	HSPC	LD5	U8
LungDisease--B_Naive__LD5-fold	LungDisease	B_Naive	LD5	U8
LungDisease--B_Intermediate__LD6-fold	LungDisease	B_Intermediate	LD6	U8
LungDisease--Platelet__LD6-fold	LungDisease	Platelet	LD6	U8
LungDisease--Platelet_Meg__LD6-fold	LungDisease	Platelet_Meg	LD6	U8
LungDisease--CD8_T_Cells__LD6-fold	LungDisease	CD8_T_Cells	LD6	U8
LungDisease--B_Naive__LD6-fold	LungDisease	B_Naive	LD6	U8
MAS--Lymphoid_Cell_Cycle__MAS1-fold	MAS	Lymphoid_Cell_Cycle	MAS1	U8
MAS--B_Intermediate__MAS1-fold	MAS	B_Intermediate	MAS1	U8
MAS--Plasmablast__MAS1-fold	MAS	Plasmablast	MAS1	U8
Active--CD4_T_Cells__Ac4-fold	Active	CD4_T_Cells	Ac4	U8
Active--CD8_T_Cells__Ac4-fold	Active	CD8_T_Cells	Ac4	U8
Active--B_Intermediate__Ac4-fold	Active	B_Intermediate	Ac4	U8
Active--Platelet__Ac7-fold	Active	Platelet	Ac7	U8
Active--Lymphoid_Cell_Cycle__Ac7-fold	Active	Lymphoid_Cell_Cycle	Ac7	U8
Active--Plasmablast__Ac7-fold	Active	Plasmablast	Ac7	U8
Active--Platelet_Meg__Ac7-fold	Active	Platelet_Meg	Ac7	U8
Active--B_Intermediate__Ac7-fold	Active	B_Intermediate	Ac7	U8
Active--dNT__Ac7-fold	Active	dNT	Ac7	U8
LungDisease--Lymphoid_Cell_Cycle__LD7-fold	LungDisease	Lymphoid_Cell_Cycle	LD7	U8
LungDisease--Plasmablast__LD7-fold	LungDisease	Plasmablast	LD7	U8
LungDisease--B_Intermediate__LD7-fold	LungDisease	B_Intermediate	LD7	U8
LungDisease--Platelet__LD7-fold	LungDisease	Platelet	LD7	U8
LungDisease--CD8_T_Cells__LD7-fold	LungDisease	CD8_T_Cells	LD7	U8
LungDisease--B_Naive__LD7-fold	LungDisease	B_Naive	LD7	U8
LungDisease--B_Memory__LD7-fold	LungDisease	B_Memory	LD7	U8
LungDisease--Platelet_Meg__LD7-fold	LungDisease	Platelet_Meg	LD7	U8
LungDisease--CD4_Naive__LD7-fold	LungDisease	CD4_Naive	LD7	U8
Active--Eryth_c28__Ac6-fold	Active	Eryth_c28	Ac6	U8
MAS--CD14_Mono__MAS2-fold	MAS	CD14_Mono	MAS2	U12
MAS--Macrophages__MAS2-fold	MAS	Macrophages	MAS2	U12
MAS--preDCs__MAS2-fold	MAS	preDCs	MAS2	U12
MAS--CD16_Mono__MAS2-fold	MAS	CD16_Mono	MAS2	U12
MAS--Mono_c15__MAS2-fold	MAS	Mono_c15	MAS2	U12
MAS--B_Memory__MAS2-fold	MAS	B_Memory	MAS2	U12
MAS--CD4_TCM__MAS2-fold	MAS	CD4_TCM	MAS2	U12
MAS--NK_CD56_Bright__MAS2-fold	MAS	NK_CD56_Bright	MAS2	U12
MAS--NK__MAS2-fold	MAS	NK	MAS2	U12
MAS--dNT__MAS2-fold	MAS	dNT	MAS2	U12
MAS--B_Naive__MAS2-fold	MAS	B_Naive	MAS2	U12
MAS--CD8_TEM__MAS2-fold	MAS	CD8_TEM	MAS2	U12
MAS--B_Intermediate__MAS2-fold	MAS	B_Intermediate	MAS2	U12
MAS--T_Reg__MAS2-fold	MAS	T_Reg	MAS2	U12
MAS--CD4_T_Cells__MAS2-fold	MAS	CD4_T_Cells	MAS2	U12
MAS--Macrophages__MAS1-fold	MAS	Macrophages	MAS1	U12
MAS--preDCs__MAS1-fold	MAS	preDCs	MAS1	U12
MAS--CD16_Mono__MAS1-fold	MAS	CD16_Mono	MAS1	U12
Active--CD14_Mono__Ac6-fold	Active	CD14_Mono	Ac6	U12
Active--Macrophages__Ac6-fold	Active	Macrophages	Ac6	U12
Active--preDCs__Ac6-fold	Active	preDCs	Ac6	U12
Active--CD16_Mono__Ac6-fold	Active	CD16_Mono	Ac6	U12
Active--Mono_c15__Ac6-fold	Active	Mono_c15	Ac6	U12
Active--B_Naive__Ac6-fold	Active	B_Naive	Ac6	U12
Active--HSPC__Ac6-fold	Active	HSPC	Ac6	U12
Active--B_Memory__Ac6-fold	Active	B_Memory	Ac6	U12
Active--MAIT__Ac6-fold	Active	MAIT	Ac6	U12
Active--B_Intermediate__Ac6-fold	Active	B_Intermediate	Ac6	U12
Active--T_Reg__Ac6-fold	Active	T_Reg	Ac6	U12
Active--CD8_TEM__Ac6-fold	Active	CD8_TEM	Ac6	U12
Active--CD4_TCM__Ac6-fold	Active	CD4_TCM	Ac6	U12
Active--NK_CD56_Bright__Ac6-fold	Active	NK_CD56_Bright	Ac6	U12
Active--CD4_T_Cells__Ac6-fold	Active	CD4_T_Cells	Ac6	U12
Active--NK__Ac6-fold	Active	NK	Ac6	U12
Active--dNT__Ac6-fold	Active	dNT	Ac6	U12
Active--pDCs__Ac6-fold	Active	pDCs	Ac6	U12
Active--CD8_Naive__Ac6-fold	Active	CD8_Naive	Ac6	U12
Active--CD8_T_Cells__Ac6-fold	Active	CD8_T_Cells	Ac6	U12
Active--CD4_Naive__Ac6-fold	Active	CD4_Naive	Ac6	U12
Active--Lymphoid_Cell_Cycle__Ac6-fold	Active	Lymphoid_Cell_Cycle	Ac6	U12
Active--CD4_Cytotoxic_T_cell__Ac6-fold	Active	CD4_Cytotoxic_T_cell	Ac6	U12
Active--Plasmablast__Ac6-fold	Active	Plasmablast	Ac6	U12
Active--Eryth__Ac6-fold	Active	Eryth	Ac6	U12
Active--Naive_CD8_Cytotoxic_T_cell__Ac6-fold	Active	Naive_CD8_Cytotoxic_T_cell	Ac6	U12
Active--Eryth__Ac3-fold	Active	Eryth	Ac3	U1
MAS--Eryth__MAS2-fold	MAS	Eryth	MAS2	U1
MAS--Platelet__MAS2-fold	MAS	Platelet	MAS2	U1
MAS--Platelet_Meg__MAS2-fold	MAS	Platelet_Meg	MAS2	U1
Active--Eryth__Ac5-fold	Active	Eryth	Ac5	U1
LungDisease--Eryth_c28__LD2-fold	LungDisease	Eryth_c28	LD2	U2
Active--Eryth_c28__Ac2-fold	Active	Eryth_c28	Ac2	U2
Active--Eryth_c28__Ac5-fold	Active	Eryth_c28	Ac5	U2
LungDisease--Eryth_c28__LD5-fold	LungDisease	Eryth_c28	LD5	U2
MAS--Eryth_c28__MAS1-fold	MAS	Eryth_c28	MAS1	U2
Active--Eryth_c28__Ac4-fold	Active	Eryth_c28	Ac4	U2
LungDisease--Eryth_c28__LD7-fold	LungDisease	Eryth_c28	LD7	U2
LungDisease--Eryth__LD3-fold	LungDisease	Eryth	LD3	U9
LungDisease--HSPC__LD1-fold	LungDisease	HSPC	LD1	U9
Inactive--Eryth_c28__In5-fold	Inactive	Eryth_c28	In5	U9
Inactive--HSPC__In5-fold	Inactive	HSPC	In5	U9
Inactive--CD8_TEM__In5-fold	Inactive	CD8_TEM	In5	U9
Inactive--Lymphoid_Cell_Cycle__In5-fold	Inactive	Lymphoid_Cell_Cycle	In5	U9
Inactive--preDCs__In5-fold	Inactive	preDCs	In5	U9
Inactive--NK__In5-fold	Inactive	NK	In5	U9
Inactive--T_Reg__In5-fold	Inactive	T_Reg	In5	U9
Active--HSPC__Ac3-fold	Active	HSPC	Ac3	U9
Active--Mono_c15__Ac3-fold	Active	Mono_c15	Ac3	U9
Active--T_Reg__Ac3-fold	Active	T_Reg	Ac3	U9
LungDisease--Eryth__LD2-fold	LungDisease	Eryth	LD2	U9
LungDisease--CD4_Cytotoxic_T_cell__LD2-fold	LungDisease	CD4_Cytotoxic_T_cell	LD2	U9
LungDisease--Plasmablast__LD2-fold	LungDisease	Plasmablast	LD2	U9
LungDisease--HSPC__LD2-fold	LungDisease	HSPC	LD2	U9
LungDisease--CD4_T_Cells__LD2-fold	LungDisease	CD4_T_Cells	LD2	U9
LungDisease--Naive_CD8_Cytotoxic_T_cell__LD2-fold	LungDisease	Naive_CD8_Cytotoxic_T_cell	LD2	U9
LungDisease--CD8_TEM__LD2-fold	LungDisease	CD8_TEM	LD2	U9
LungDisease--B_Memory__LD2-fold	LungDisease	B_Memory	LD2	U9
LungDisease--HSPC__LD4-fold	LungDisease	HSPC	LD4	U9
LungDisease--Eryth__LD4-fold	LungDisease	Eryth	LD4	U9
LungDisease--NK_CD56_Bright__LD4-fold	LungDisease	NK_CD56_Bright	LD4	U9
LungDisease--CD4_TCM__LD4-fold	LungDisease	CD4_TCM	LD4	U9
LungDisease--T_Reg__LD4-fold	LungDisease	T_Reg	LD4	U9
LungDisease--MAIT__LD4-fold	LungDisease	MAIT	LD4	U9
LungDisease--CD4_Naive__LD4-fold	LungDisease	CD4_Naive	LD4	U9
LungDisease--CD8_Naive__LD4-fold	LungDisease	CD8_Naive	LD4	U9
LungDisease--CD8_TEM__LD4-fold	LungDisease	CD8_TEM	LD4	U9
LungDisease--CD4_Cytotoxic_T_cell__LD4-fold	LungDisease	CD4_Cytotoxic_T_cell	LD4	U9
LungDisease--B_Memory__LD4-fold	LungDisease	B_Memory	LD4	U9
LungDisease--B_Naive__LD4-fold	LungDisease	B_Naive	LD4	U9
LungDisease--CD4_T_Cells__LD4-fold	LungDisease	CD4_T_Cells	LD4	U9
LungDisease--NK__LD4-fold	LungDisease	NK	LD4	U9
LungDisease--Naive_CD8_Cytotoxic_T_cell__LD4-fold	LungDisease	Naive_CD8_Cytotoxic_T_cell	LD4	U9
LungDisease--CD8_T_Cells__LD4-fold	LungDisease	CD8_T_Cells	LD4	U9
LungDisease--B_Intermediate__LD4-fold	LungDisease	B_Intermediate	LD4	U9
LungDisease--Platelet_Meg__LD4-fold	LungDisease	Platelet_Meg	LD4	U9
MAS--HSPC__MAS2-fold	MAS	HSPC	MAS2	U9
Active--Mono_c15__Ac2-fold	Active	Mono_c15	Ac2	U9
Active--CD4_Cytotoxic_T_cell__Ac2-fold	Active	CD4_Cytotoxic_T_cell	Ac2	U9
Active--HSPC__Ac5-fold	Active	HSPC	Ac5	U9
Active--CD14_Mono__Ac5-fold	Active	CD14_Mono	Ac5	U9
Active--Macrophages__Ac5-fold	Active	Macrophages	Ac5	U9
Active--preDCs__Ac5-fold	Active	preDCs	Ac5	U9
Active--Mono_c15__Ac5-fold	Active	Mono_c15	Ac5	U9
Active--NK_CD56_Bright__Ac5-fold	Active	NK_CD56_Bright	Ac5	U9
Inactive--T_Reg__In1-fold	Inactive	T_Reg	In1	U9
Inactive--HSPC__In1-fold	Inactive	HSPC	In1	U9
Inactive--HSPC__In2-fold	Inactive	HSPC	In2	U9
Inactive--Eryth__In2-fold	Inactive	Eryth	In2	U9
Inactive--HSPC__In3-fold	Inactive	HSPC	In3	U9
Inactive--Eryth__In3-fold	Inactive	Eryth	In3	U9
Inactive--Plasmablast__In3-fold	Inactive	Plasmablast	In3	U9
LungDisease--MAIT__LD6-fold	LungDisease	MAIT	LD6	U9
LungDisease--HSPC__LD6-fold	LungDisease	HSPC	LD6	U9
LungDisease--CD4_TCM__LD6-fold	LungDisease	CD4_TCM	LD6	U9
LungDisease--CD8_Naive__LD6-fold	LungDisease	CD8_Naive	LD6	U9
LungDisease--T_Reg__LD6-fold	LungDisease	T_Reg	LD6	U9
LungDisease--CD4_Naive__LD6-fold	LungDisease	CD4_Naive	LD6	U9
LungDisease--Lymphoid_Cell_Cycle__LD6-fold	LungDisease	Lymphoid_Cell_Cycle	LD6	U9
LungDisease--CD8_TEM__LD6-fold	LungDisease	CD8_TEM	LD6	U9
LungDisease--NK_CD56_Bright__LD6-fold	LungDisease	NK_CD56_Bright	LD6	U9
MAS--HSPC__MAS1-fold	MAS	HSPC	MAS1	U9
Active--NK__Ac4-fold	Active	NK	Ac4	U9
Active--HSPC__Ac4-fold	Active	HSPC	Ac4	U9
Active--CD8_TEM__Ac4-fold	Active	CD8_TEM	Ac4	U9
Active--NK_CD56_Bright__Ac4-fold	Active	NK_CD56_Bright	Ac4	U9
Active--MAIT__Ac4-fold	Active	MAIT	Ac4	U9
Active--CD4_Cytotoxic_T_cell__Ac4-fold	Active	CD4_Cytotoxic_T_cell	Ac4	U9
Active--B_Naive__Ac4-fold	Active	B_Naive	Ac4	U9
Active--CD4_TCM__Ac4-fold	Active	CD4_TCM	Ac4	U9
Active--B_Memory__Ac4-fold	Active	B_Memory	Ac4	U9
Active--T_Reg__Ac4-fold	Active	T_Reg	Ac4	U9
Active--HSPC__Ac7-fold	Active	HSPC	Ac7	U9
Active--CD8_TEM__Ac7-fold	Active	CD8_TEM	Ac7	U9
Active--NK__Ac7-fold	Active	NK	Ac7	U9
Active--NK_CD56_Bright__Ac7-fold	Active	NK_CD56_Bright	Ac7	U9
Active--B_Naive__Ac7-fold	Active	B_Naive	Ac7	U9
Active--T_Reg__Ac7-fold	Active	T_Reg	Ac7	U9
Active--CD8_Naive__Ac7-fold	Active	CD8_Naive	Ac7	U9
Active--CD4_Naive__Ac7-fold	Active	CD4_Naive	Ac7	U9
LungDisease--NK__LD7-fold	LungDisease	NK	LD7	U9
LungDisease--NK_CD56_Bright__LD7-fold	LungDisease	NK_CD56_Bright	LD7	U9
LungDisease--CD8_TEM__LD7-fold	LungDisease	CD8_TEM	LD7	U9
LungDisease--HSPC__LD7-fold	LungDisease	HSPC	LD7	U9
LungDisease--pDCs__LD1-fold	LungDisease	pDCs	LD1	U3
LungDisease--Platelet__LD2-fold	LungDisease	Platelet	LD2	U3
LungDisease--pDCs__LD4-fold	LungDisease	pDCs	LD4	U3
Active--pDCs__Ac5-fold	Active	pDCs	Ac5	U3
Inactive--pDCs__In3-fold	Inactive	pDCs	In3	U3
Inactive--pDCs__In4-fold	Inactive	pDCs	In4	U3
Active--pDCs__Ac4-fold	Active	pDCs	Ac4	U3
Active--Lymphoid_Cell_Cycle__Ac4-fold	Active	Lymphoid_Cell_Cycle	Ac4	U3
Active--Platelet__Ac4-fold	Active	Platelet	Ac4	U3
LungDisease--CD14_Mono__LD3-fold	LungDisease	CD14_Mono	LD3	U6
LungDisease--preDCs__LD3-fold	LungDisease	preDCs	LD3	U6
LungDisease--Mono_c15__LD1-fold	LungDisease	Mono_c15	LD1	U6
LungDisease--CD14_Mono__LD1-fold	LungDisease	CD14_Mono	LD1	U6
LungDisease--Macrophages__LD1-fold	LungDisease	Macrophages	LD1	U6
Active--Macrophages__Ac3-fold	Active	Macrophages	Ac3	U6
Active--CD14_Mono__Ac3-fold	Active	CD14_Mono	Ac3	U6
Active--CD16_Mono__Ac3-fold	Active	CD16_Mono	Ac3	U6
LungDisease--Mono_c15__LD2-fold	LungDisease	Mono_c15	LD2	U6
LungDisease--Macrophages__LD2-fold	LungDisease	Macrophages	LD2	U6
LungDisease--preDCs__LD2-fold	LungDisease	preDCs	LD2	U6
LungDisease--Mono_c15__LD4-fold	LungDisease	Mono_c15	LD4	U6
LungDisease--Macrophages__LD4-fold	LungDisease	Macrophages	LD4	U6
LungDisease--CD14_Mono__LD4-fold	LungDisease	CD14_Mono	LD4	U6
LungDisease--CD16_Mono__LD4-fold	LungDisease	CD16_Mono	LD4	U6
LungDisease--Mono_c15__LD5-fold	LungDisease	Mono_c15	LD5	U6
LungDisease--Mono_c15__LD6-fold	LungDisease	Mono_c15	LD6	U6
LungDisease--CD14_Mono__LD6-fold	LungDisease	CD14_Mono	LD6	U6
LungDisease--Macrophages__LD6-fold	LungDisease	Macrophages	LD6	U6
Active--Mono_c15__Ac4-fold	Active	Mono_c15	Ac4	U6
Active--Mono_c15__Ac7-fold	Active	Mono_c15	Ac7	U6
Active--Macrophages__Ac7-fold	Active	Macrophages	Ac7	U6
Active--preDCs__Ac7-fold	Active	preDCs	Ac7	U6
Active--CD14_Mono__Ac7-fold	Active	CD14_Mono	Ac7	U6
Active--CD16_Mono__Ac7-fold	Active	CD16_Mono	Ac7	U6
LungDisease--Macrophages__LD7-fold	LungDisease	Macrophages	LD7	U6
LungDisease--Mono_c15__LD7-fold	LungDisease	Mono_c15	LD7	U6
LungDisease--CD14_Mono__LD7-fold	LungDisease	CD14_Mono	LD7	U6
LungDisease--CD16_Mono__LD7-fold	LungDisease	CD16_Mono	LD7	U6
LungDisease--Lymphoid_Cell_Cycle__LD3-fold	LungDisease	Lymphoid_Cell_Cycle	LD3	U7
LungDisease--CD16_Mono__LD3-fold	LungDisease	CD16_Mono	LD3	U7
LungDisease--dNT__LD3-fold	LungDisease	dNT	LD3	U7
LungDisease--T_Reg__LD3-fold	LungDisease	T_Reg	LD3	U7
LungDisease--CD4_TCM__LD3-fold	LungDisease	CD4_TCM	LD3	U7
LungDisease--CD4_Naive__LD3-fold	LungDisease	CD4_Naive	LD3	U7
Active--Eryth__Ac1-fold	Active	Eryth	Ac1	U7
Active--Platelet_Meg__Ac1-fold	Active	Platelet_Meg	Ac1	U7
Active--CD4_Cytotoxic_T_cell__Ac1-fold	Active	CD4_Cytotoxic_T_cell	Ac1	U7
Active--Naive_CD8_Cytotoxic_T_cell__Ac1-fold	Active	Naive_CD8_Cytotoxic_T_cell	Ac1	U7
Active--Platelet__Ac1-fold	Active	Platelet	Ac1	U7
Active--B_Intermediate_c27__Ac1-fold	Active	B_Intermediate_c27	Ac1	U7
Active--CD4_T_Cells__Ac1-fold	Active	CD4_T_Cells	Ac1	U7
Active--CD4_Naive__Ac1-fold	Active	CD4_Naive	Ac1	U7
Active--B_Naive__Ac1-fold	Active	B_Naive	Ac1	U7
Active--CD8_T_Cells__Ac1-fold	Active	CD8_T_Cells	Ac1	U7
Active--T_Reg__Ac1-fold	Active	T_Reg	Ac1	U7
Active--Lymphoid_Cell_Cycle__Ac1-fold	Active	Lymphoid_Cell_Cycle	Ac1	U7
Active--preDCs__Ac1-fold	Active	preDCs	Ac1	U7
Active--CD8_TEM__Ac1-fold	Active	CD8_TEM	Ac1	U7
Active--CD8_Naive__Ac1-fold	Active	CD8_Naive	Ac1	U7
Active--NK__Ac1-fold	Active	NK	Ac1	U7
Active--B_Intermediate__Ac1-fold	Active	B_Intermediate	Ac1	U7
Active--B_Memory__Ac1-fold	Active	B_Memory	Ac1	U7
Active--dNT__Ac1-fold	Active	dNT	Ac1	U7
Active--MAIT__Ac1-fold	Active	MAIT	Ac1	U7
Active--NK_CD56_Bright__Ac1-fold	Active	NK_CD56_Bright	Ac1	U7
Active--CD4_TCM__Ac1-fold	Active	CD4_TCM	Ac1	U7
Active--pDCs__Ac1-fold	Active	pDCs	Ac1	U7
Active--Mono_c15__Ac1-fold	Active	Mono_c15	Ac1	U7
Active--Macrophages__Ac1-fold	Active	Macrophages	Ac1	U7
Active--CD14_Mono__Ac1-fold	Active	CD14_Mono	Ac1	U7
Active--Plasmablast__Ac1-fold	Active	Plasmablast	Ac1	U7
Active--CD16_Mono__Ac1-fold	Active	CD16_Mono	Ac1	U7
Inactive--Eryth__In1-fold	Inactive	Eryth	In1	U7
MAS--Eryth__MAS1-fold	MAS	Eryth	MAS1	U7
MAS--Platelet_Meg__MAS1-fold	MAS	Platelet_Meg	MAS1	U7
Active--Eryth__Ac4-fold	Active	Eryth	Ac4	U7
Active--Platelet_Meg__Ac6-fold	Active	Platelet_Meg	Ac6	U7
Active--Platelet__Ac6-fold	Active	Platelet	Ac6	U7
LungDisease--Eryth__LD1-fold	LungDisease	Eryth	LD1	U11
MAS--MAIT__MAS2-fold	MAS	MAIT	MAS2	U11
Active--T_Reg__Ac2-fold	Active	T_Reg	Ac2	U11
Active--CD4_T_Cells__Ac5-fold	Active	CD4_T_Cells	Ac5	U11
LungDisease--Eryth__LD5-fold	LungDisease	Eryth	LD5	U11
LungDisease--MAIT__LD5-fold	LungDisease	MAIT	LD5	U11
LungDisease--T_Reg__LD5-fold	LungDisease	T_Reg	LD5	U11
LungDisease--CD4_TCM__LD5-fold	LungDisease	CD4_TCM	LD5	U11
LungDisease--pDCs__LD5-fold	LungDisease	pDCs	LD5	U11
LungDisease--CD4_T_Cells__LD5-fold	LungDisease	CD4_T_Cells	LD5	U11
LungDisease--Naive_CD8_Cytotoxic_T_cell__LD5-fold	LungDisease	Naive_CD8_Cytotoxic_T_cell	LD5	U11
MAS--MAIT__MAS1-fold	MAS	MAIT	MAS1	U11
MAS--T_Reg__MAS1-fold	MAS	T_Reg	MAS1	U11
Active--dNT__Ac4-fold	Active	dNT	Ac4	U11
Active--Eryth__Ac7-fold	Active	Eryth	Ac7	U11
Active--CD4_TCM__Ac7-fold	Active	CD4_TCM	Ac7	U11
Active--MAIT__Ac7-fold	Active	MAIT	Ac7	U11
LungDisease--Eryth__LD7-fold	LungDisease	Eryth	LD7	U11
LungDisease--T_Reg__LD7-fold	LungDisease	T_Reg	LD7	U11
LungDisease--CD4_T_Cells__LD7-fold	LungDisease	CD4_T_Cells	LD7	U11
LungDisease--CD4_TCM__LD7-fold	LungDisease	CD4_TCM	LD7	U11
LungDisease--MAIT__LD7-fold	LungDisease	MAIT	LD7	U11
LungDisease--dNT__LD7-fold	LungDisease	dNT	LD7	U11
LungDisease--Naive_CD8_Cytotoxic_T_cell__LD7-fold	LungDisease	Naive_CD8_Cytotoxic_T_cell	LD7	U11
LungDisease--CD4_T_Cells__LD3-fold	LungDisease	CD4_T_Cells	LD3	U4
LungDisease--CD4_Cytotoxic_T_cell__LD3-fold	LungDisease	CD4_Cytotoxic_T_cell	LD3	U4
LungDisease--NK_CD56_Bright__LD3-fold	LungDisease	NK_CD56_Bright	LD3	U4
Active--CD4_T_Cells__Ac3-fold	Active	CD4_T_Cells	Ac3	U4
Active--Naive_CD8_Cytotoxic_T_cell__Ac3-fold	Active	Naive_CD8_Cytotoxic_T_cell	Ac3	U4
Active--CD4_Cytotoxic_T_cell__Ac3-fold	Active	CD4_Cytotoxic_T_cell	Ac3	U4
Active--dNT__Ac3-fold	Active	dNT	Ac3	U4
Active--CD8_TEM__Ac3-fold	Active	CD8_TEM	Ac3	U4
Active--MAIT__Ac3-fold	Active	MAIT	Ac3	U4
Active--Lymphoid_Cell_Cycle__Ac3-fold	Active	Lymphoid_Cell_Cycle	Ac3	U4
Active--CD8_T_Cells__Ac3-fold	Active	CD8_T_Cells	Ac3	U4
Active--Eryth_c28__Ac3-fold	Active	Eryth_c28	Ac3	U4
Active--NK_CD56_Bright__Ac3-fold	Active	NK_CD56_Bright	Ac3	U4
Active--NK__Ac3-fold	Active	NK	Ac3	U4
Active--CD8_Naive__Ac3-fold	Active	CD8_Naive	Ac3	U4
Active--CD4_TCM__Ac3-fold	Active	CD4_TCM	Ac3	U4
LungDisease--CD8_T_Cells__LD2-fold	LungDisease	CD8_T_Cells	LD2	U4
Active--CD4_T_Cells__Ac2-fold	Active	CD4_T_Cells	Ac2	U4
Active--CD8_TEM__Ac2-fold	Active	CD8_TEM	Ac2	U4
LungDisease--CD8_T_Cells__LD5-fold	LungDisease	CD8_T_Cells	LD5	U4
LungDisease--CD4_T_Cells__LD6-fold	LungDisease	CD4_T_Cells	LD6	U4
LungDisease--Plasmablast__LD6-fold	LungDisease	Plasmablast	LD6	U4
LungDisease--CD4_Cytotoxic_T_cell__LD6-fold	LungDisease	CD4_Cytotoxic_T_cell	LD6	U4
Active--CD4_Cytotoxic_T_cell__Ac7-fold	Active	CD4_Cytotoxic_T_cell	Ac7	U4
LungDisease--CD4_Cytotoxic_T_cell__LD7-fold	LungDisease	CD4_Cytotoxic_T_cell	LD7	U4
LungDisease--B_Intermediate_c27__LD3-fold	LungDisease	B_Intermediate_c27	LD3	U5
LungDisease--B_Intermediate_c27__LD1-fold	LungDisease	B_Intermediate_c27	LD1	U5
Active--B_Intermediate_c27__Ac3-fold	Active	B_Intermediate_c27	Ac3	U5
LungDisease--B_Intermediate_c27__LD2-fold	LungDisease	B_Intermediate_c27	LD2	U5
LungDisease--B_Intermediate_c27__LD4-fold	LungDisease	B_Intermediate_c27	LD4	U5
MAS--B_Intermediate_c27__MAS2-fold	MAS	B_Intermediate_c27	MAS2	U5
Active--B_Intermediate_c27__Ac2-fold	Active	B_Intermediate_c27	Ac2	U5
Active--B_Intermediate_c27__Ac5-fold	Active	B_Intermediate_c27	Ac5	U5
Inactive--B_Intermediate_c27__In5-fold	Inactive	B_Intermediate_c27	In5	U5
Inactive--B_Intermediate_c27__In1-fold	Inactive	B_Intermediate_c27	In1	U5
Inactive--B_Intermediate_c27__In2-fold	Inactive	B_Intermediate_c27	In2	U5
Inactive--B_Intermediate_c27__In3-fold	Inactive	B_Intermediate_c27	In3	U5
Inactive--B_Intermediate_c27__In4-fold	Inactive	B_Intermediate_c27	In4	U5
LungDisease--B_Intermediate_c27__LD5-fold	LungDisease	B_Intermediate_c27	LD5	U5
LungDisease--B_Intermediate_c27__LD6-fold	LungDisease	B_Intermediate_c27	LD6	U5
MAS--B_Intermediate_c27__MAS1-fold	MAS	B_Intermediate_c27	MAS1	U5
Active--B_Intermediate_c27__Ac4-fold	Active	B_Intermediate_c27	Ac4	U5
Active--B_Intermediate_c27__Ac7-fold	Active	B_Intermediate_c27	Ac7	U5
LungDisease--B_Intermediate_c27__LD7-fold	LungDisease	B_Intermediate_c27	LD7	U5
Active--B_Intermediate_c27__Ac6-fold	Active	B_Intermediate_c27	Ac6	U5
LungDisease--CD14_Mono__LD2-fold	LungDisease	CD14_Mono	LD2	U10
LungDisease--CD16_Mono__LD2-fold	LungDisease	CD16_Mono	LD2	U10
LungDisease--dNT__LD4-fold	LungDisease	dNT	LD4	U10
Active--CD16_Mono__Ac5-fold	Active	CD16_Mono	Ac5	U10
Inactive--CD14_Mono__In4-fold	Inactive	CD14_Mono	In4	U10
Inactive--CD16_Mono__In4-fold	Inactive	CD16_Mono	In4	U10
Inactive--CD4_Cytotoxic_T_cell__In4-fold	Inactive	CD4_Cytotoxic_T_cell	In4	U10
Inactive--CD4_Naive__In4-fold	Inactive	CD4_Naive	In4	U10
Inactive--CD8_T_Cells__In4-fold	Inactive	CD8_T_Cells	In4	U10
Inactive--CD8_TEM__In4-fold	Inactive	CD8_TEM	In4	U10
Inactive--Eryth__In4-fold	Inactive	Eryth	In4	U10
Inactive--Macrophages__In4-fold	Inactive	Macrophages	In4	U10
Inactive--MAIT__In4-fold	Inactive	MAIT	In4	U10
Inactive--Mono_c15__In4-fold	Inactive	Mono_c15	In4	U10
Inactive--Naive_CD8_Cytotoxic_T_cell__In4-fold	Inactive	Naive_CD8_Cytotoxic_T_cell	In4	U10
Inactive--NK__In4-fold	Inactive	NK	In4	U10
Inactive--NK_CD56_Bright__In4-fold	Inactive	NK_CD56_Bright	In4	U10
Inactive--preDCs__In4-fold	Inactive	preDCs	In4	U10
LungDisease--CD14_Mono__LD5-fold	LungDisease	CD14_Mono	LD5	U10
LungDisease--CD16_Mono__LD5-fold	LungDisease	CD16_Mono	LD5	U10
LungDisease--CD4_Cytotoxic_T_cell__LD5-fold	LungDisease	CD4_Cytotoxic_T_cell	LD5	U10
LungDisease--Macrophages__LD5-fold	LungDisease	Macrophages	LD5	U10
LungDisease--preDCs__LD5-fold	LungDisease	preDCs	LD5	U10
Active--CD14_Mono__Ac4-fold	Active	CD14_Mono	Ac4	U10
Active--CD16_Mono__Ac4-fold	Active	CD16_Mono	Ac4	U10
Active--Macrophages__Ac4-fold	Active	Macrophages	Ac4	U10
Active--preDCs__Ac4-fold	Active	preDCs	Ac4	U10

## Sheet: S6.UDON MarkerGenes
UID	Symbol	Pearson rho	Pearson p-value	Cell State
HIST1H4C	HIST1H4C	0.359754	2.37967e-20	U8
MZT2A	MZT2A	0.356662	5.25695e-20	U8
NBEAL1	NBEAL1	0.347348	5.4293e-19	U8
EEF1B2	EEF1B2	0.338423	4.73157e-18	U8
GLTSCR2	GLTSCR2	0.333893	1.38275e-17	U8
TOMM20	TOMM20	0.309056	3.63022e-15	U8
TOMM7	TOMM7	0.307322	5.25421e-15	U8
EIF3D	EIF3D	0.282795	7.5841e-13	U8
MZT2B	MZT2B	0.269136	9.86132e-12	U8
EIF3E	EIF3E	0.264112	2.44445e-11	U8
NPM1	NPM1	0.258365	6.74746e-11	U8
GNB2L1	GNB2L1	0.245972	5.54356e-10	U8
SMDT1	SMDT1	0.245265	6.2306e-10	U8
EEF1A1	EEF1A1	0.244752	6.78e-10	U8
MTRNR2L2	MTRNR2L2	0.242933	9.13395e-10	U8
MTRNR2L12	MTRNR2L12	0.23918	1.67654e-09	U8
C6orf48	C6orf48	0.238678	1.8173e-09	U8
GPX4	GPX4	0.237223	2.2922e-09	U8
LTB	LTB	0.235507	3.00844e-09	U8
NACA	NACA	0.232914	4.51995e-09	U8
GNAS	GNAS	0.230639	6.43415e-09	U8
HIST2H2AC	HIST2H2AC	0.228051	9.57079e-09	U8
SSR2	SSR2	0.225423	1.42578e-08	U8
MIF	MIF	0.22302	2.04384e-08	U8
EIF1	EIF1	0.222723	2.13644e-08	U8
KRT10	KRT10	0.222086	2.34834e-08	U8
EIF4B	EIF4B	0.216279	5.49387e-08	U8
LDHB	LDHB	0.214469	7.12645e-08	U8
EEF1D	EEF1D	0.212841	8.98749e-08	U8
COMMD6	COMMD6	0.210944	1.17505e-07	U8
UQCRB	UQCRB	0.209803	1.37898e-07	U8
CD4	CD4	0.20924	1.49183e-07	U8
UXT	UXT	0.206753	2.10597e-07	U8
FAM89B	FAM89B	0.205909	2.36523e-07	U8
ACTN1	ACTN1	0.203315	3.36866e-07	U8
SERP1	SERP1	0.202534	3.74341e-07	U8
ARGLU1	ARGLU1	0.200934	4.64113e-07	U8
TRABD2A	TRABD2A	0.200075	5.20526e-07	U8
TCF3	TCF3	0.198978	6.02243e-07	U8
APRT	APRT	0.191602	1.57146e-06	U8
AP1S2	AP1S2	0.190587	1.78809e-06	U8
COX7C	COX7C	0.189995	1.9273e-06	U8
AAK1	AAK1	0.189921	1.94538e-06	U8
EEF2	EEF2	0.189778	1.98088e-06	U8
PFDN5	PFDN5	0.189138	2.14759e-06	U8
FAU	FAU	0.186889	2.84576e-06	U8
FCGRT	FCGRT	0.184648	3.75472e-06	U8
VPS28	VPS28	0.184509	3.81922e-06	U8
HINT1	HINT1	0.182696	4.76697e-06	U8
NME3	NME3	0.182489	4.8883e-06	U8
EIF3K	EIF3K	0.181606	5.44087e-06	U8
EIF3F	EIF3F	0.17948	7.02558e-06	U8
NLRP1	NLRP1	0.179361	7.12589e-06	U8
SLC40A1	SLC40A1	0.179324	7.15729e-06	U8
FBL	FBL	0.178483	7.9116e-06	U8
ERP29	ERP29	0.178441	7.95185e-06	U8
ARF5	ARF5	0.177733	8.64877e-06	U8
EIF3M	EIF3M	0.175504	1.12425e-05	U8
C12orf57	C12orf57	0.175414	1.13612e-05	U8
UBXN1	UBXN1	0.174989	1.19387e-05	U8
EIF4A3	EIF4A3	0.17429	1.29504e-05	U8
EIF3L	EIF3L	0.173881	1.35804e-05	U8
LRRN3	LRRN3	0.172469	1.5984e-05	U8
BRD9	BRD9	0.169994	2.12021e-05	U8
TGFBI	TGFBI	0.169651	2.20412e-05	U8
TNFRSF13B	TNFRSF13B	0.169386	2.27116e-05	U8
C1QBP	C1QBP	0.167765	2.72527e-05	U8
BID	BID	0.166928	2.9925e-05	U8
TPT1	TPT1	0.166656	3.08431e-05	U8
SIVA1	SIVA1	0.166018	3.31082e-05	U8
HIST1H3D	HIST1H3D	0.165996	3.3189e-05	U8
PPM1N	PPM1N	0.161946	5.17081e-05	U8
PRKCA	PRKCA	0.161331	5.52547e-05	U8
STAG1	STAG1	0.160477	6.05692e-05	U8
VEGFB	VEGFB	0.159776	6.52924e-05	U8
PPP1R14B	PPP1R14B	0.159324	6.85146e-05	U8
METAP2	METAP2	0.158291	7.64574e-05	U8
UPF3A	UPF3A	0.156915	8.83937e-05	U8
LGALS2	LGALS2	0.156178	9.54874e-05	U8
LDLRAP1	LDLRAP1	0.154699	0.00011138	U8
H3F3A	H3F3A	0.154162	0.000117732	U8
COX4I1	COX4I1	0.153644	0.000124185	U8
SUSD3	SUSD3	0.15288	0.000134321	U8
DGKZ	DGKZ	0.152717	0.000136591	U8
RSBN1	RSBN1	0.152163	0.000144536	U8
EID1	EID1	0.150707	0.000167561	U8
ALKBH7	ALKBH7	0.149933	0.000181171	U8
RPAIN	RPAIN	0.148415	0.000210896	U8
SAMD4B	SAMD4B	0.148063	0.000218412	U8
ALDH1A1	ALDH1A1	0.147842	0.000223249	U8
CSF2RA	CSF2RA	0.145005	0.000295127	U8
C14orf64	C14orf64	0.144629	0.000306136	U8
NANS	NANS	0.144574	0.000307776	U8
GZMK	GZMK	0.144069	0.000323253	U8
UBE2D2	UBE2D2	0.143327	0.000347284	U8
KLRG1	KLRG1	0.142596	0.000372576	U8
HMHA1	HMHA1	0.142418	0.000378994	U8
CEBPA	CEBPA	0.142049	0.000392636	U8
TRAT1	TRAT1	0.141804	0.000401939	U8
NUP210	NUP210	0.141721	0.000405153	U8
PLXNB2	PLXNB2	0.140137	0.00047089	U8
DNAJC19	DNAJC19	0.13816	0.000566907	U8
VPS36	VPS36	0.137757	0.000588585	U8
FAM101B	FAM101B	0.136872	0.000638891	U8
TMEM66	TMEM66	0.136815	0.000642257	U8
C17orf89	C17orf89	0.136809	0.000642645	U8
SLC3A2	SLC3A2	0.135871	0.000700626	U8
LENG8	LENG8	0.135484	0.000725954	U8
CSNK1G2	CSNK1G2	0.134778	0.000774347	U8
KRTCAP2	KRTCAP2	0.13409	0.000824339	U8
TNFAIP2	TNFAIP2	0.133395	0.000877877	U8
ARL6IP4	ARL6IP4	0.133391	0.000878205	U8
DDT	DDT	0.132923	0.000916012	U8
OSTC	OSTC	0.132411	0.000959164	U8
PLEKHO1	PLEKHO1	0.132366	0.000963064	U8
ST3GAL1	ST3GAL1	0.132179	0.000979294	U8
FAM213A	FAM213A	0.130976	0.00109022	U8
MRPL34	MRPL34	0.130172	0.00117075	U8
SUMF2	SUMF2	0.12993	0.00119598	U8
PRKCSH	PRKCSH	0.129	0.00129792	U8
CNPY2	CNPY2	0.128703	0.00133203	U8
SQSTM1	SQSTM1	0.128612	0.00134273	U8
RGS2	RGS2	0.128575	0.00134709	U8
EDF1	EDF1	0.127037	0.00153976	U8
TTC3	TTC3	0.126889	0.00155946	U8
ZFP14	ZFP14	0.12525	0.0017952	U8
ALG5	ALG5	0.124168	0.00196808	U8
PPHLN1	PPHLN1	0.123557	0.00207245	U8
ST3GAL2	ST3GAL2	0.122988	0.00217409	U8
CLEC7A	CLEC7A	0.122479	0.00226881	U8
ZNF821	ZNF821	0.122412	0.00228155	U8
DRAM2	DRAM2	0.122087	0.00234427	U8
C19orf10	C19orf10	0.119894	0.00281103	U8
XPA	XPA	0.119824	0.00282715	U8
CD3D	CD3D	0.119414	0.00292373	U8
TPSAB1	TPSAB1	0.119242	0.00296533	U8
SND1	SND1	0.119117	0.00299567	U8
DTYMK	DTYMK	0.119072	0.00300681	U8
PRPF6	PRPF6	0.119019	0.00301974	U8
RNASET2	RNASET2	0.118869	0.00305697	U8
RWDD1	RWDD1	0.118484	0.00315421	U8
ESD	ESD	0.118135	0.00324498	U8
CLNS1A	CLNS1A	0.117685	0.00336523	U8
FIGNL1	FIGNL1	0.116428	0.00372304	U8
NOP56	NOP56	0.115864	0.0038948	U8
MRPS15	MRPS15	0.115387	0.00404534	U8
RSL24D1	RSL24D1	0.114274	0.00441768	U8
ZNF706	ZNF706	0.114146	0.00446249	U8
DDX51	DDX51	0.114115	0.00447332	U8
INPP4B	INPP4B	0.113542	0.00467918	U8
ZBTB18	ZBTB18	0.113071	0.00485469	U8
SPNS3	SPNS3	0.112784	0.00496437	U8
ALDH2	ALDH2	0.112452	0.00509434	U8
PBXIP1	PBXIP1	0.112146	0.00521689	U8
C8orf59	C8orf59	0.111465	0.0054985	U8
FBRSL1	FBRSL1	0.110002	0.00615134	U8
FCER1A	FCER1A	0.109887	0.00620528	U8
SLCO3A1	SLCO3A1	0.109776	0.00625835	U8
TC2N	TC2N	0.109285	0.00649583	U8
MAZ	MAZ	0.108397	0.00694643	U8
SRM	SRM	0.107742	0.00729677	U8
MCM7	MCM7	0.106856	0.00779577	U8
LCN2	LCN2	0.106581	0.0079564	U8
KLF4	KLF4	0.105291	0.00875152	U8
RSRC1	RSRC1	0.105186	0.00881938	U8
APP	APP	0.104809	0.00906631	U8
BCL7A	BCL7A	0.10439	0.00934835	U8
VPS51	VPS51	0.104342	0.00938091	U8
CLDN5	CLDN5	0.104324	0.00939333	U8
ACTR1B	ACTR1B	0.103463	0.00999939	U8
SOX4	SOX4	0.103129	0.0102443	U8
GPR183	GPR183	0.102634	0.0106159	U8
GIMAP1	GIMAP1	0.102527	0.0106981	U8
HSD17B11	HSD17B11	0.101778	0.0112872	U8
SMARCD3	SMARCD3	0.101242	0.0117266	U8
APEX1	APEX1	0.100196	0.0126278	U8
CIITA	CIITA	0.0998846	0.012908	U8
MRPS25	MRPS25	0.0998702	0.0129211	U8
TMEM147	TMEM147	0.0993249	0.0134248	U8
UFL1	UFL1	0.0988017	0.0139243	U8
CD6	CD6	0.0982906	0.0144281	U8
CD9	CD9	0.0981732	0.014546	U8
PDCD2L	PDCD2L	0.0981693	0.0145499	U8
KCTD20	KCTD20	0.0981159	0.0146039	U8
MGST3	MGST3	0.098016	0.0147053	U8
MBIP	MBIP	0.0978463	0.0148789	U8
C9orf89	C9orf89	0.0978424	0.014883	U8
COPS5	COPS5	0.0974659	0.0152747	U8
ATP1A1	ATP1A1	0.0968492	0.015936	U8
XCL1	XCL1	0.09631	0.0165346	U8
MPHOSPH8	MPHOSPH8	0.0958428	0.0170691	U8
RAB32	RAB32	0.0937073	0.0197096	U8
RNF145	RNF145	0.0934947	0.019991	U8
PIH1D1	PIH1D1	0.0933192	0.0202259	U8
CYB561A3	CYB561A3	0.0931515	0.0204526	U8
C12orf45	C12orf45	0.0924921	0.0213656	U8
COX20	COX20	0.0916816	0.0225362	U8
SEPT9	SEPT9	0.0915029	0.0228017	U8
EPHB1	EPHB1	0.0912864	0.0231269	U8
MYLK	MYLK	0.0908113	0.0238546	U8
TCF25	TCF25	0.0905056	0.0243334	U8
MYBL2	MYBL2	0.0890372	0.0267503	U8
URI1	URI1	0.088619	0.0274754	U8
ZNF22	ZNF22	0.087996	0.0285868	U8
HBZ	HBZ	0.0877688	0.0290016	U8
CEBPG	CEBPG	0.0873567	0.0297673	U8
B4GALT1	B4GALT1	0.0861596	0.0320906	U8
CLEC10A	CLEC10A	0.0851431	0.0341834	U8
ARFGAP2	ARFGAP2	0.0850137	0.0344581	U8
PGS1	PGS1	0.0846426	0.0352559	U8
FAM105A	FAM105A	0.0845704	0.0354131	U8
CKB	CKB	0.0844265	0.0357277	U8
NDUFA10	NDUFA10	0.0836725	0.0374165	U8
C19orf33	C19orf33	0.0835317	0.0377391	U8
TPM2	TPM2	0.0814778	0.0427222	U8
SPIB	SPIB	0.080429	0.0454737	U8
PTCRA	PTCRA	0.0797859	0.0472332	U8
ST8SIA1	ST8SIA1	0.0797388	0.0473643	U8
FLT1	FLT1	0.0793659	0.0484132	U8
SERPINF1	SERPINF1	0.0787919	0.0500654	U8
NOSIP	NOSIP	0.0784322	0.0511246	U8
SNN	SNN	0.0779217	0.0526602	U8
PARP2	PARP2	0.0771773	0.0549677	U8
ZFAT	ZFAT	0.0766997	0.0564922	U8
RFESD	RFESD	0.0764201	0.0574007	U8
TMEM40	TMEM40	0.0759677	0.0588966	U8
PURA	PURA	0.0743186	0.0646251	U8
TRAF4	TRAF4	0.0741606	0.0651971	U8
SCT	SCT	0.0738704	0.0662588	U8
PRKCD	PRKCD	0.0730313	0.0694087	U8
LRRC26	LRRC26	0.0718328	0.0741195	U8
LGALSL	LGALSL	0.0713742	0.0759897	U8
POGZ	POGZ	0.0688098	0.0871668	U8
NSUN3	NSUN3	0.0687223	0.0875705	U8
P2RX1	P2RX1	0.0678679	0.0915906	U8
AQP10	AQP10	0.0672562	0.0945585	U8
EGR1	EGR1	0.0669394	0.0961258	U8
FEM1A	FEM1A	0.0652788	0.104682	U8
DERL3	DERL3	0.0648512	0.10698	U8
CDK5RAP2	CDK5RAP2	0.0645362	0.108699	U8
NRP1	NRP1	0.0643386	0.109788	U8
ANKRD9	ANKRD9	0.0628293	0.118392	U8
CDKN1C	CDKN1C	0.0610506	0.129199	U8
FXYD2	FXYD2	0.0609082	0.130097	U8
EVI2A	EVI2A	0.0601566	0.134912	U8
MARCKSL1	MARCKSL1	0.0583569	0.147001	U8
GNL3	GNL3	0.0566425	0.15927	U8
MPRIP	MPRIP	0.0563529	0.161416	U8
SPOP	SPOP	0.0545774	0.175056	U8
CYP46A1	CYP46A1	0.0522845	0.193916	U8
TMA16	TMA16	0.0502521	0.211841	U8
RBM4	RBM4	0.0425712	0.290284	U8
CLEC4C	CLEC4C	0.0373222	0.353921	U8
GBP1	GBP1	0.739087	5.82374e-108	U12
GBP4	GBP4	0.703567	1.32515e-93	U12
STAT1	STAT1	0.696662	4.64998e-91	U12
APOL6	APOL6	0.687615	7.83616e-88	U12
IFIT3	IFIT3	0.677902	1.69552e-84	U12
ISG15	ISG15	0.669096	1.39271e-81	U12
EPSTI1	EPSTI1	0.660529	7.66268e-79	U12
DTX3L	DTX3L	0.656932	1.01966e-77	U12
UBE2L6	UBE2L6	0.623254	6.69943e-68	U12
GBP5	GBP5	0.623123	7.27557e-68	U12
PARP9	PARP9	0.616909	3.49393e-66	U12
GBP2	GBP2	0.614463	1.56662e-65	U12
WARS	WARS	0.612473	5.26086e-65	U12
PSME2	PSME2	0.606433	1.96984e-63	U12
IRF1	IRF1	0.599718	1.01102e-61	U12
RSAD2	RSAD2	0.586901	1.44209e-58	U12
LAP3	LAP3	0.573686	1.85082e-55	U12
IFIT2	IFIT2	0.569952	1.31912e-54	U12
TNFSF10	TNFSF10	0.567602	4.48294e-54	U12
IFI6	IFI6	0.56433	2.42076e-53	U12
OAS2	OAS2	0.563074	4.60248e-53	U12
CMPK2	CMPK2	0.557252	8.73235e-52	U12
EIF2AK2	EIF2AK2	0.553437	5.81937e-51	U12
XAF1	XAF1	0.545224	3.18271e-49	U12
STAT2	STAT2	0.544688	4.1175e-49	U12
VAMP5	VAMP5	0.541807	1.62894e-48	U12
TAP1	TAP1	0.53182	1.73032e-46	U12
MX1	MX1	0.530491	3.18088e-46	U12
PSMB9	PSMB9	0.528366	8.3792e-46	U12
IFI35	IFI35	0.52543	3.15776e-45	U12
IFI16	IFI16	0.522716	1.06431e-44	U12
OAS3	OAS3	0.521877	1.54594e-44	U12
APOL3	APOL3	0.521002	2.28017e-44	U12
DDX60	DDX60	0.51878	6.07936e-44	U12
NMI	NMI	0.51483	3.4169e-43	U12
PSMA4	PSMA4	0.506195	1.37567e-41	U12
SAMD9L	SAMD9L	0.504906	2.36687e-41	U12
PSMB8	PSMB8	0.504758	2.51876e-41	U12
GCH1	GCH1	0.504145	3.25728e-41	U12
PARP14	PARP14	0.504134	3.27257e-41	U12
HAPLN3	HAPLN3	0.50091	1.254e-40	U12
SAMD9	SAMD9	0.500788	1.31913e-40	U12
TRIM22	TRIM22	0.495937	9.69182e-40	U12
PLSCR1	PLSCR1	0.49502	1.40759e-39	U12
MX2	MX2	0.492322	4.19559e-39	U12
IFITM1	IFITM1	0.483735	1.27155e-37	U12
IFI44L	IFI44L	0.480218	5.00218e-37	U12
IFI44	IFI44	0.474649	4.23616e-36	U12
PSME1	PSME1	0.473031	7.82422e-36	U12
BST2	BST2	0.468035	5.09277e-35	U12
JAK2	JAK2	0.462867	3.42391e-34	U12
XRN1	XRN1	0.461313	6.03475e-34	U12
IFIH1	IFIH1	0.460199	9.04169e-34	U12
POMP	POMP	0.460129	9.27595e-34	U12
MT2A	MT2A	0.457568	2.33638e-33	U12
PARP12	PARP12	0.454097	8.07102e-33	U12
MYOF	MYOF	0.449342	4.31191e-32	U12
IFIT1	IFIT1	0.448045	6.77785e-32	U12
SP110	SP110	0.447991	6.90674e-32	U12
LGALS3BP	LGALS3BP	0.444444	2.35587e-31	U12
LY6E	LY6E	0.443422	3.3469e-31	U12
OAS1	OAS1	0.441176	7.2054e-31	U12
LGALS9	LGALS9	0.440156	1.01901e-30	U12
ANKRD22	ANKRD22	0.439138	1.4384e-30	U12
SERPING1	SERPING1	0.438024	2.09393e-30	U12
NUB1	NUB1	0.428795	4.46476e-29	U12
FCGR1A	FCGR1A	0.426877	8.33642e-29	U12
PIM1	PIM1	0.425105	1.47857e-28	U12
RARRES3	RARRES3	0.423356	2.5945e-28	U12
DRAP1	DRAP1	0.416159	2.53543e-27	U12
HERC5	HERC5	0.414383	4.41242e-27	U12
SNX6	SNX6	0.413068	6.63554e-27	U12
ADAR	ADAR	0.410025	1.69448e-26	U12
PSMB10	PSMB10	0.409799	1.81592e-26	U12
SCO2	SCO2	0.404833	8.2063e-26	U12
BAZ1A	BAZ1A	0.403449	1.24372e-25	U12
RNF213	RNF213	0.400827	2.72004e-25	U12
PDIA3	PDIA3	0.399717	3.77997e-25	U12
RBCK1	RBCK1	0.39505	1.48801e-24	U12
CD38	CD38	0.393474	2.35223e-24	U12
DDX60L	DDX60L	0.389155	8.14649e-24	U12
BCL2A1	BCL2A1	0.384633	2.9328e-23	U12
PSMB3	PSMB3	0.383625	3.89087e-23	U12
VMP1	VMP1	0.380006	1.06551e-22	U12
FCGR1B	FCGR1B	0.37994	1.08512e-22	U12
PML	PML	0.376389	2.88033e-22	U12
CHMP5	CHMP5	0.376325	2.931e-22	U12
SLAMF7	SLAMF7	0.373808	5.81035e-22	U12
IRF7	IRF7	0.370884	1.27729e-21	U12
JAK3	JAK3	0.370172	1.5453e-21	U12
PHF11	PHF11	0.368054	2.71601e-21	U12
CD2AP	CD2AP	0.358901	2.96418e-20	U12
GIMAP4	GIMAP4	0.356129	6.02051e-20	U12
UBE2L3	UBE2L3	0.354358	9.43217e-20	U12
MRPL44	MRPL44	0.352404	1.54343e-19	U12
ROMO1	ROMO1	0.350423	2.53323e-19	U12
DDX58	DDX58	0.348919	3.68163e-19	U12
GBP3	GBP3	0.347309	5.48175e-19	U12
IFITM2	IFITM2	0.34341	1.42338e-18	U12
SNRPG	SNRPG	0.342981	1.57959e-18	U12
PLAC8	PLAC8	0.34277	1.66257e-18	U12
BLVRA	BLVRA	0.342335	1.84754e-18	U12
IRF2	IRF2	0.339912	3.31289e-18	U12
TYMP	TYMP	0.339463	3.68999e-18	U12
PSMA3	PSMA3	0.337299	6.18414e-18	U12
APOL2	APOL2	0.336671	7.17889e-18	U12
ATG3	ATG3	0.336097	8.22513e-18	U12
NAPA	NAPA	0.333527	1.5067e-17	U12
LYSMD2	LYSMD2	0.330501	3.05094e-17	U12
XRN2	XRN2	0.328437	4.91502e-17	U12
COX7B	COX7B	0.327497	6.09882e-17	U12
PSMA5	PSMA5	0.32677	7.20472e-17	U12
LMNB1	LMNB1	0.326039	8.51385e-17	U12
NT5C3A	NT5C3A	0.325682	9.23377e-17	U12
TPM3	TPM3	0.325294	1.00884e-16	U12
TRIM69	TRIM69	0.317932	5.26144e-16	U12
ARHGEF3	ARHGEF3	0.317019	6.43618e-16	U12
WSB1	WSB1	0.315807	8.40456e-16	U12
SP100	SP100	0.315595	8.80376e-16	U12
PAK2	PAK2	0.314865	1.03306e-15	U12
TRIM25	TRIM25	0.313054	1.53306e-15	U12
NASP	NASP	0.312882	1.59151e-15	U12
KPNB1	KPNB1	0.312579	1.69959e-15	U12
TAPBP	TAPBP	0.310685	2.55914e-15	U12
NUCKS1	NUCKS1	0.310475	2.67713e-15	U12
PSMD7	PSMD7	0.309982	2.97683e-15	U12
GIMAP5	GIMAP5	0.30944	3.34368e-15	U12
DNAJA1	DNAJA1	0.308659	3.95192e-15	U12
TNFSF13B	TNFSF13B	0.307573	4.98062e-15	U12
TOP1	TOP1	0.307298	5.2808e-15	U12
C4orf3	C4orf3	0.306375	6.42378e-15	U12
NBN	NBN	0.306131	6.76329e-15	U12
DYNLT1	DYNLT1	0.304657	9.23089e-15	U12
ME2	ME2	0.304333	9.88215e-15	U12
PIM2	PIM2	0.302651	1.40539e-14	U12
APOBEC3A	APOBEC3A	0.299961	2.45735e-14	U12
SMCO4	SMCO4	0.29987	2.50405e-14	U12
TANK	TANK	0.299393	2.76303e-14	U12
TFEC	TFEC	0.298063	3.63159e-14	U12
ATP6V1E1	ATP6V1E1	0.29793	3.73188e-14	U12
ACTR3	ACTR3	0.296607	4.89114e-14	U12
TRANK1	TRANK1	0.296008	5.52591e-14	U12
CNDP2	CNDP2	0.295637	5.95869e-14	U12
SLC31A2	SLC31A2	0.294445	7.58714e-14	U12
DTNBP1	DTNBP1	0.294392	7.6696e-14	U12
MVP	MVP	0.293101	9.94852e-14	U12
PSTPIP2	PSTPIP2	0.292419	1.14094e-13	U12
NDUFV2	NDUFV2	0.292082	1.2207e-13	U12
COX5B	COX5B	0.29135	1.41324e-13	U12
ABRACL	ABRACL	0.2913	1.42739e-13	U12
LDHA	LDHA	0.290155	1.79319e-13	U12
KIAA0040	KIAA0040	0.290126	1.80362e-13	U12
MRPL20	MRPL20	0.29004	1.83455e-13	U12
GIMAP7	GIMAP7	0.290038	1.83547e-13	U12
TIMM8B	TIMM8B	0.289038	2.23796e-13	U12
MOB1A	MOB1A	0.28855	2.46487e-13	U12
PCGF5	PCGF5	0.286579	3.63248e-13	U12
LCP2	LCP2	0.286286	3.84717e-13	U12
HIF1A	HIF1A	0.286254	3.87126e-13	U12
CLEC2B	CLEC2B	0.285941	4.11548e-13	U12
CCR1	CCR1	0.285656	4.35118e-13	U12
ZNF267	ZNF267	0.285227	4.73099e-13	U12
CALR	CALR	0.282124	8.63063e-13	U12
COX8A	COX8A	0.280604	1.15565e-12	U12
ISG20	ISG20	0.280192	1.25024e-12	U12
ENO1	ENO1	0.280055	1.28348e-12	U12
ERH	ERH	0.278994	1.57098e-12	U12
C19orf66	C19orf66	0.278981	1.57482e-12	U12
ATOX1	ATOX1	0.278381	1.7649e-12	U12
COX17	COX17	0.277815	1.96441e-12	U12
CASP1	CASP1	0.275642	2.95834e-12	U12
MRPL54	MRPL54	0.27508	3.28704e-12	U12
EIF5A	EIF5A	0.274037	3.9935e-12	U12
SSB	SSB	0.273827	4.15269e-12	U12
SZRD1	SZRD1	0.273676	4.271e-12	U12
PTPN1	PTPN1	0.273521	4.39574e-12	U12
CNP	CNP	0.272511	5.3021e-12	U12
RB1	RB1	0.272243	5.5718e-12	U12
SFT2D2	SFT2D2	0.270625	7.5078e-12	U12
ATP5H	ATP5H	0.269314	9.54617e-12	U12
MRPS18C	MRPS18C	0.26848	1.11151e-11	U12
GDI2	GDI2	0.267834	1.24997e-11	U12
NCL	NCL	0.26717	1.41001e-11	U12
PRDX1	PRDX1	0.266774	1.51474e-11	U12
RBX1	RBX1	0.26668	1.54074e-11	U12
PPP2R2A	PPP2R2A	0.266646	1.55018e-11	U12
COX6C	COX6C	0.266333	1.64021e-11	U12
GNG5	GNG5	0.265804	1.80431e-11	U12
FAM107B	FAM107B	0.26456	2.25605e-11	U12
PSMB2	PSMB2	0.26328	2.83593e-11	U12
FAM26F	FAM26F	0.262918	3.02484e-11	U12
FLOT1	FLOT1	0.262335	3.35458e-11	U12
SETX	SETX	0.262224	3.42167e-11	U12
COX7A2	COX7A2	0.261683	3.76544e-11	U12
DNAJC8	DNAJC8	0.260812	4.39179e-11	U12
LAMP2	LAMP2	0.260342	4.77151e-11	U12
CASP4	CASP4	0.260311	4.79763e-11	U12
DEK	DEK	0.260233	4.86368e-11	U12
CARD16	CARD16	0.259725	5.31781e-11	U12
TRAM1	TRAM1	0.259186	5.84462e-11	U12
SELL	SELL	0.258855	6.19335e-11	U12
SH3GLB1	SH3GLB1	0.258813	6.23928e-11	U12
CUL1	CUL1	0.258656	6.41305e-11	U12
FYB	FYB	0.258434	6.66598e-11	U12
LCP1	LCP1	0.257911	7.30272e-11	U12
ASCC3	ASCC3	0.257197	8.26759e-11	U12
PSMB1	PSMB1	0.25706	8.46713e-11	U12
MIER1	MIER1	0.256027	1.0126e-10	U12
TMEM167A	TMEM167A	0.253124	1.66703e-10	U12
RBM8A	RBM8A	0.252531	1.84409e-10	U12
N4BP1	N4BP1	0.252454	1.8684e-10	U12
DBI	DBI	0.251777	2.0964e-10	U12
SOD2	SOD2	0.251403	2.23352e-10	U12
NDUFC1	NDUFC1	0.250539	2.58474e-10	U12
STAU1	STAU1	0.249491	3.08361e-10	U12
TMEM176A	TMEM176A	0.249221	3.22652e-10	U12
PA2G4	PA2G4	0.248938	3.38319e-10	U12
TMSB10	TMSB10	0.248668	3.53946e-10	U12
NUCB1	NUCB1	0.24866	3.54419e-10	U12
PPCS	PPCS	0.248616	3.57056e-10	U12
PSMB6	PSMB6	0.248309	3.75866e-10	U12
C11orf31	C11orf31	0.247243	4.48982e-10	U12
CDC42SE2	CDC42SE2	0.247132	4.57382e-10	U12
LILRB1	LILRB1	0.245891	5.61817e-10	U12
DDX3X	DDX3X	0.245519	5.97416e-10	U12
HNRNPF	HNRNPF	0.245474	6.01945e-10	U12
CD40	CD40	0.244964	6.54691e-10	U12
SMARCA5	SMARCA5	0.244848	6.67312e-10	U12
SLAMF1	SLAMF1	0.244673	6.86871e-10	U12
SHISA5	SHISA5	0.244411	7.17057e-10	U12
IK	IK	0.243763	7.9744e-10	U12
TMEM176B	TMEM176B	0.242709	9.47356e-10	U12
NFKBIZ	NFKBIZ	0.242218	1.02621e-09	U12
TBCA	TBCA	0.241546	1.14459e-09	U12
SEC61G	SEC61G	0.240247	1.41225e-09	U12
NDUFB2	NDUFB2	0.240197	1.42361e-09	U12
SNRPD1	SNRPD1	0.23934	1.63408e-09	U12
LPIN2	LPIN2	0.239105	1.69696e-09	U12
NCF1	NCF1	0.238772	1.78995e-09	U12
SNX10	SNX10	0.238116	1.98814e-09	U12
HSP90AB1	HSP90AB1	0.23773	2.11437e-09	U12
GTF2H5	GTF2H5	0.237695	2.12624e-09	U12
HSPD1	HSPD1	0.236707	2.48811e-09	U12
CBX3	CBX3	0.236266	2.6682e-09	U12
UBL5	UBL5	0.236188	2.70145e-09	U12
NDUFA12	NDUFA12	0.235961	2.80046e-09	U12
HMGN2	HMGN2	0.235344	3.08697e-09	U12
GLRX	GLRX	0.235246	3.13533e-09	U12
DDX21	DDX21	0.234732	3.39941e-09	U12
HSP90AA1	HSP90AA1	0.234424	3.56796e-09	U12
NDUFS6	NDUFS6	0.234284	3.64728e-09	U12
HIST1H1E	HIST1H1E	0.23376	3.96003e-09	U12
PRR13	PRR13	0.233147	4.35832e-09	U12
ATP5G3	ATP5G3	0.233143	4.36079e-09	U12
GSDMD	GSDMD	0.232154	5.08794e-09	U12
MCL1	MCL1	0.231791	5.38269e-09	U12
TMOD3	TMOD3	0.231435	5.688e-09	U12
NDUFA1	NDUFA1	0.230775	6.30019e-09	U12
XRCC5	XRCC5	0.230219	6.86438e-09	U12
MSL3	MSL3	0.22999	7.11114e-09	U12
NRIP1	NRIP1	0.229489	7.68035e-09	U12
EIF2S2	EIF2S2	0.229346	7.85052e-09	U12
NEDD8	NEDD8	0.229297	7.91024e-09	U12
ACTR2	ACTR2	0.22851	8.92266e-09	U12
ABCE1	ABCE1	0.228269	9.25761e-09	U12
SRP54	SRP54	0.22807	9.54296e-09	U12
UBA6	UBA6	0.227566	1.03058e-08	U12
TAF10	TAF10	0.227434	1.05145e-08	U12
SEPT6	SEPT6	0.226532	1.20573e-08	U12
SOCS3	SOCS3	0.226493	1.21294e-08	U12
VAMP8	VAMP8	0.226402	1.22972e-08	U12
VTI1B	VTI1B	0.225061	1.50567e-08	U12
HSPA5	HSPA5	0.224636	1.60498e-08	U12
HNRNPA3	HNRNPA3	0.224565	1.62222e-08	U12
NPC2	NPC2	0.224537	1.62894e-08	U12
HSPA4	HSPA4	0.224135	1.73021e-08	U12
MTPN	MTPN	0.223521	1.8968e-08	U12
VPS29	VPS29	0.223374	1.93874e-08	U12
UFM1	UFM1	0.223159	2.00205e-08	U12
GRB2	GRB2	0.222799	2.11219e-08	U12
GCNT1	GCNT1	0.222379	2.24862e-08	U12
ATP5J2	ATP5J2	0.222331	2.26472e-08	U12
P2RY13	P2RY13	0.222302	2.27439e-08	U12
MAT2B	MAT2B	0.221416	2.59366e-08	U12
RNF181	RNF181	0.221369	2.61171e-08	U12
PSMD11	PSMD11	0.221339	2.62305e-08	U12
C5orf56	C5orf56	0.220941	2.78193e-08	U12
KHDRBS1	KHDRBS1	0.21888	3.76544e-08	U12
TMEM179B	TMEM179B	0.217971	4.29924e-08	U12
SET	SET	0.217613	4.52903e-08	U12
GIMAP2	GIMAP2	0.217196	4.81139e-08	U12
YWHAE	YWHAE	0.217149	4.84469e-08	U12
SYNCRIP	SYNCRIP	0.217121	4.86399e-08	U12
FUBP1	FUBP1	0.216743	5.1374e-08	U12
IRF9	IRF9	0.216684	5.18155e-08	U12
IFNGR2	IFNGR2	0.216559	5.27661e-08	U12
FAM96B	FAM96B	0.216448	5.36153e-08	U12
UBE2N	UBE2N	0.215824	5.86644e-08	U12
AURKAIP1	AURKAIP1	0.215731	5.94565e-08	U12
PGK1	PGK1	0.21534	6.28937e-08	U12
EIF1AX	EIF1AX	0.215215	6.40334e-08	U12
U2SURP	U2SURP	0.21502	6.58518e-08	U12
TRIM14	TRIM14	0.21488	6.71858e-08	U12
PRRC2C	PRRC2C	0.214831	6.76654e-08	U12
NOL7	NOL7	0.21472	6.87463e-08	U12
SLIRP	SLIRP	0.214471	7.12455e-08	U12
UBALD2	UBALD2	0.214437	7.15878e-08	U12
SNRPB2	SNRPB2	0.214436	7.15996e-08	U12
SAMHD1	SAMHD1	0.214416	7.18072e-08	U12
DENR	DENR	0.214237	7.36651e-08	U12
TLR7	TLR7	0.213732	7.91736e-08	U12
CHD1	CHD1	0.213682	7.97343e-08	U12
PRPF40A	PRPF40A	0.21343	8.26508e-08	U12
AK2	AK2	0.213353	8.35669e-08	U12
RPA3	RPA3	0.21327	8.45535e-08	U12
COPB1	COPB1	0.213243	8.48844e-08	U12
UQCRQ	UQCRQ	0.212631	9.2586e-08	U12
DNAJA2	DNAJA2	0.212439	9.51466e-08	U12
TXNRD1	TXNRD1	0.212156	9.90307e-08	U12
IFNAR2	IFNAR2	0.21214	9.92661e-08	U12
NDUFA4	NDUFA4	0.211258	1.12427e-07	U12
IGSF6	IGSF6	0.211162	1.13948e-07	U12
MRPL52	MRPL52	0.21098	1.16916e-07	U12
PHPT1	PHPT1	0.210076	1.32731e-07	U12
DHX36	DHX36	0.20995	1.35082e-07	U12
ARHGAP17	ARHGAP17	0.209881	1.36396e-07	U12
C1GALT1	C1GALT1	0.209702	1.39859e-07	U12
ANKFY1	ANKFY1	0.209243	1.49108e-07	U12
RCC2	RCC2	0.208975	1.54786e-07	U12
TTC39C	TTC39C	0.208824	1.58083e-07	U12
NDUFA9	NDUFA9	0.208215	1.72036e-07	U12
VPS4B	VPS4B	0.208066	1.7565e-07	U12
MMADHC	MMADHC	0.207872	1.80422e-07	U12
MATR3	MATR3	0.207859	1.80753e-07	U12
SUMO3	SUMO3	0.207002	2.03482e-07	U12
COX14	COX14	0.20667	2.13002e-07	U12
AIDA	AIDA	0.206275	2.24918e-07	U12
LSM6	LSM6	0.206265	2.2521e-07	U12
TCF7L2	TCF7L2	0.204955	2.69519e-07	U12
NEXN	NEXN	0.204761	2.76745e-07	U12
ARPC5L	ARPC5L	0.204046	3.05016e-07	U12
PTBP3	PTBP3	0.202583	3.71906e-07	U12
ANP32E	ANP32E	0.202464	3.77913e-07	U12
SNRPE	SNRPE	0.201316	4.41e-07	U12
L3MBTL3	L3MBTL3	0.201265	4.44042e-07	U12
PRR14L	PRR14L	0.200967	4.62121e-07	U12
UTP11L	UTP11L	0.200841	4.69953e-07	U12
C11orf48	C11orf48	0.200796	4.72814e-07	U12
ZMAT2	ZMAT2	0.200537	4.89451e-07	U12
NFKB1	NFKB1	0.200482	4.93042e-07	U12
MORF4L1	MORF4L1	0.200061	5.21557e-07	U12
IFNAR1	IFNAR1	0.199823	5.38343e-07	U12
UBLCP1	UBLCP1	0.199628	5.52451e-07	U12
TMCO1	TMCO1	0.199536	5.59294e-07	U12
ABCF1	ABCF1	0.199106	5.92104e-07	U12
DDX18	DDX18	0.199063	5.95477e-07	U12
APOBEC3C	APOBEC3C	0.198953	6.04247e-07	U12
PSMB7	PSMB7	0.198742	6.21359e-07	U12
CDC42	CDC42	0.198587	6.34234e-07	U12
B2M	B2M	0.198458	6.45125e-07	U12
NSRP1	NSRP1	0.198169	6.70249e-07	U12
MST4	MST4	0.197636	7.19038e-07	U12
SKP1	SKP1	0.197488	7.33144e-07	U12
ELF1	ELF1	0.197428	7.38997e-07	U12
SMC1A	SMC1A	0.197394	7.42277e-07	U12
PSMA7	PSMA7	0.197378	7.43872e-07	U12
MITD1	MITD1	0.197064	7.75195e-07	U12
XRCC6	XRCC6	0.197063	7.75263e-07	U12
TUBA1B	TUBA1B	0.197046	7.7699e-07	U12
RUNX1	RUNX1	0.196615	8.22167e-07	U12
NLRC5	NLRC5	0.196556	8.28478e-07	U12
HNRNPK	HNRNPK	0.196445	8.40602e-07	U12
CHCHD2	CHCHD2	0.196255	8.61782e-07	U12
M6PR	M6PR	0.196075	8.82272e-07	U12
LARP1	LARP1	0.195985	8.92647e-07	U12
C11orf58	C11orf58	0.195076	1.00487e-06	U12
SFT2D1	SFT2D1	0.194916	1.02591e-06	U12
HNRNPR	HNRNPR	0.194884	1.03023e-06	U12
FAM46A	FAM46A	0.194872	1.03183e-06	U12
FABP5	FABP5	0.194687	1.05693e-06	U12
SCAF11	SCAF11	0.194499	1.08298e-06	U12
NDUFB4	NDUFB4	0.194295	1.11188e-06	U12
CYBB	CYBB	0.19423	1.1213e-06	U12
TMEM140	TMEM140	0.19307	1.30218e-06	U12
CLTC	CLTC	0.193024	1.30982e-06	U12
MORC3	MORC3	0.193024	1.30992e-06	U12
PDIA6	PDIA6	0.192781	1.35144e-06	U12
TARDBP	TARDBP	0.192662	1.37225e-06	U12
LLPH	LLPH	0.192569	1.38862e-06	U12
STAG2	STAG2	0.191761	1.54e-06	U12
RTF1	RTF1	0.191175	1.65928e-06	U12
USP1	USP1	0.191118	1.67132e-06	U12
HDHD2	HDHD2	0.191059	1.68394e-06	U12
SERBP1	SERBP1	0.191058	1.68421e-06	U12
TMEM50A	TMEM50A	0.190846	1.73019e-06	U12
SSBP1	SSBP1	0.19076	1.74931e-06	U12
THOC7	THOC7	0.190472	1.81425e-06	U12
CCND2	CCND2	0.190306	1.853e-06	U12
HES4	HES4	0.190275	1.86021e-06	U12
PPM1K	PPM1K	0.190062	1.91095e-06	U12
LEPROTL1	LEPROTL1	0.190015	1.92244e-06	U12
VDAC1	VDAC1	0.189763	1.98468e-06	U12
MRPS18B	MRPS18B	0.189376	2.08394e-06	U12
SEPHS2	SEPHS2	0.18929	2.10679e-06	U12
AIMP1	AIMP1	0.189235	2.12134e-06	U12
SAP18	SAP18	0.189014	2.18133e-06	U12
TOR1AIP1	TOR1AIP1	0.188977	2.19151e-06	U12
HNRNPAB	HNRNPAB	0.188334	2.37575e-06	U12
SNRPC	SNRPC	0.188285	2.39042e-06	U12
TMEM131	TMEM131	0.187421	2.66323e-06	U12
STARD7	STARD7	0.187204	2.73605e-06	U12
BLOC1S6	BLOC1S6	0.187179	2.74491e-06	U12
SCARB2	SCARB2	0.186912	2.83771e-06	U12
DERL1	DERL1	0.186585	2.95524e-06	U12
BACH1	BACH1	0.186126	3.1286e-06	U12
CHI3L2	CHI3L2	0.185972	3.18876e-06	U12
TSHZ2	TSHZ2	0.185958	3.19431e-06	U12
PKM	PKM	0.185751	3.27697e-06	U12
HSPH1	HSPH1	0.184921	3.63064e-06	U12
MRPS10	MRPS10	0.184733	3.7153e-06	U12
NUTF2	NUTF2	0.184573	3.7891e-06	U12
ATP6V1G1	ATP6V1G1	0.184529	3.80977e-06	U12
SUMO2	SUMO2	0.184469	3.83799e-06	U12
VOPP1	VOPP1	0.184345	3.89707e-06	U12
RNF7	RNF7	0.184091	4.02018e-06	U12
SRP14	SRP14	0.183869	4.13112e-06	U12
CIR1	CIR1	0.183733	4.20052e-06	U12
MED4	MED4	0.183701	4.21668e-06	U12
EIF5B	EIF5B	0.183545	4.29789e-06	U12
FGD2	FGD2	0.183178	4.49496e-06	U12
TDG	TDG	0.18305	4.56584e-06	U12
HNRNPM	HNRNPM	0.182639	4.80021e-06	U12
DNAJB11	DNAJB11	0.18236	4.96574e-06	U12
TNFRSF14	TNFRSF14	0.182239	5.03883e-06	U12
BANF1	BANF1	0.182203	5.06133e-06	U12
CD164	CD164	0.182086	5.13332e-06	U12
MAFB	MAFB	0.182034	5.1659e-06	U12
HSPA9	HSPA9	0.181648	5.41294e-06	U12
ARF4	ARF4	0.181355	5.60854e-06	U12
SPCS3	SPCS3	0.181276	5.66229e-06	U12
NRD1	NRD1	0.181163	5.73957e-06	U12
RIF1	RIF1	0.181144	5.75284e-06	U12
UBE2Z	UBE2Z	0.181056	5.81414e-06	U12
YME1L1	YME1L1	0.180459	6.24759e-06	U12
PCED1B	PCED1B	0.180456	6.24943e-06	U12
HSP90B1	HSP90B1	0.180046	6.56523e-06	U12
DCK	DCK	0.179902	6.67927e-06	U12
TMEM87A	TMEM87A	0.17936	7.12663e-06	U12
ETNK1	ETNK1	0.179049	7.39616e-06	U12
SDF2L1	SDF2L1	0.178486	7.90964e-06	U12
RAB2A	RAB2A	0.178431	7.96129e-06	U12
IDH3A	IDH3A	0.178226	8.15728e-06	U12
PARK7	PARK7	0.177641	8.74254e-06	U12
ETFB	ETFB	0.177472	8.92003e-06	U12
CCT5	CCT5	0.177276	9.12809e-06	U12
PET100	PET100	0.177183	9.22957e-06	U12
OGFR	OGFR	0.177079	9.34357e-06	U12
ACP5	ACP5	0.176924	9.51515e-06	U12
PPIB	PPIB	0.1766	9.88569e-06	U12
CAMK2D	CAMK2D	0.17659	9.89766e-06	U12
SNRPF	SNRPF	0.176517	9.98253e-06	U12
PSMC3	PSMC3	0.176479	1.00279e-05	U12
SNW1	SNW1	0.176312	1.02265e-05	U12
MRPS36	MRPS36	0.175976	1.06368e-05	U12
DNAJC15	DNAJC15	0.175866	1.07754e-05	U12
STX11	STX11	0.175613	1.10999e-05	U12
PTMA	PTMA	0.175131	1.17426e-05	U12
DDX24	DDX24	0.174347	1.28644e-05	U12
SRP19	SRP19	0.174234	1.30346e-05	U12
LILRA3	LILRA3	0.174121	1.32072e-05	U12
RBM27	RBM27	0.174112	1.32202e-05	U12
CLIP1	CLIP1	0.173658	1.39346e-05	U12
FKBP2	FKBP2	0.173553	1.41052e-05	U12
LYRM2	LYRM2	0.173466	1.42483e-05	U12
TSG101	TSG101	0.173196	1.46993e-05	U12
ADSS	ADSS	0.173101	1.48617e-05	U12
USP6NL	USP6NL	0.172479	1.5966e-05	U12
SERF2	SERF2	0.171377	1.81153e-05	U12
PPA1	PPA1	0.171258	1.83616e-05	U12
PNPT1	PNPT1	0.170536	1.99369e-05	U12
MRPL18	MRPL18	0.170438	2.01607e-05	U12
GADD45GIP1	GADD45GIP1	0.169237	2.30967e-05	U12
THRAP3	THRAP3	0.169118	2.34096e-05	U12
WDR83OS	WDR83OS	0.168783	2.43108e-05	U12
MRP63	MRP63	0.168671	2.46183e-05	U12
SLU7	SLU7	0.168547	2.49662e-05	U12
SUPT4H1	SUPT4H1	0.168505	2.50837e-05	U12
G3BP2	G3BP2	0.168216	2.591e-05	U12
WBP11	WBP11	0.168148	2.61077e-05	U12
PTGES3	PTGES3	0.168064	2.63559e-05	U12
UBE2J1	UBE2J1	0.16779	2.71773e-05	U12
DNMT1	DNMT1	0.167067	2.94639e-05	U12
ETV6	ETV6	0.166845	3.02e-05	U12
CDC123	CDC123	0.166669	3.07978e-05	U12
SAT1	SAT1	0.166615	3.09853e-05	U12
NDUFAF3	NDUFAF3	0.166371	3.18364e-05	U12
LSM5	LSM5	0.166217	3.23835e-05	U12
ZCCHC6	ZCCHC6	0.165313	3.57919e-05	U12
TMSB4X	TMSB4X	0.165208	3.62092e-05	U12
TNKS2	TNKS2	0.16514	3.64784e-05	U12
RANBP1	RANBP1	0.164644	3.85279e-05	U12
HNRNPU	HNRNPU	0.164618	3.86387e-05	U12
STIP1	STIP1	0.164603	3.86994e-05	U12
EXOC6	EXOC6	0.16415	4.06739e-05	U12
SNRPD3	SNRPD3	0.163557	4.33994e-05	U12
MAL	MAL	0.16344	4.39583e-05	U12
IDI1	IDI1	0.1634	4.41512e-05	U12
LARP7	LARP7	0.163309	4.45916e-05	U12
DYNC1I2	DYNC1I2	0.162903	4.66058e-05	U12
TM9SF2	TM9SF2	0.162787	4.72007e-05	U12
PPP4R2	PPP4R2	0.162408	4.91849e-05	U12
MAP4	MAP4	0.161747	5.28313e-05	U12
DARS	DARS	0.161432	5.46607e-05	U12
ANKRD13A	ANKRD13A	0.161162	5.6275e-05	U12
KMO	KMO	0.161097	5.66699e-05	U12
ATP5G1	ATP5G1	0.160726	5.89737e-05	U12
KNOP1	KNOP1	0.160181	6.25207e-05	U12
LRRK2	LRRK2	0.159944	6.41306e-05	U12
MTHFR	MTHFR	0.159721	6.56771e-05	U12
PAK1	PAK1	0.159444	6.76437e-05	U12
TMEM208	TMEM208	0.15938	6.81065e-05	U12
HSPB11	HSPB11	0.159357	6.82784e-05	U12
TUBB	TUBB	0.159014	7.08157e-05	U12
EIF4G2	EIF4G2	0.158716	7.30909e-05	U12
SF3B14	SF3B14	0.15827	7.66329e-05	U12
HNRNPC	HNRNPC	0.158226	7.69879e-05	U12
GPBP1	GPBP1	0.158046	7.84686e-05	U12
CSF2RB	CSF2RB	0.157117	8.65392e-05	U12
USMG5	USMG5	0.157016	8.74659e-05	U12
CCT6A	CCT6A	0.156413	9.31752e-05	U12
G3BP1	G3BP1	0.156298	9.43025e-05	U12
UGP2	UGP2	0.156283	9.4443e-05	U12
UBQLN1	UBQLN1	0.156257	9.47022e-05	U12
ACBD3	ACBD3	0.156004	9.7239e-05	U12
PFDN2	PFDN2	0.155998	9.72969e-05	U12
COPS2	COPS2	0.155904	9.82634e-05	U12
SEPW1	SEPW1	0.155775	9.95919e-05	U12
PIK3CD	PIK3CD	0.155637	0.000101035	U12
TCEA1	TCEA1	0.154689	0.000111489	U12
CD28	CD28	0.154601	0.00011251	U12
NDUFS5	NDUFS5	0.154404	0.000114821	U12
TMX1	TMX1	0.15433	0.000115706	U12
CCDC109B	CCDC109B	0.153996	0.000119765	U12
DNPH1	DNPH1	0.1539	0.000120963	U12
TFAM	TFAM	0.153589	0.000124898	U12
PHACTR2	PHACTR2	0.153281	0.000128917	U12
EAPP	EAPP	0.152814	0.000135236	U12
ACOT13	ACOT13	0.152609	0.0001381	U12
RAN	RAN	0.152535	0.000139152	U12
FAM120A	FAM120A	0.15188	0.000148771	U12
MCTS1	MCTS1	0.151163	0.00016	U12
FOXN2	FOXN2	0.151111	0.000160846	U12
HNRNPA2B1	HNRNPA2B1	0.150991	0.000162821	U12
VDAC2	VDAC2	0.150988	0.000162867	U12
STMN1	STMN1	0.150052	0.000179009	U12
SMARCE1	SMARCE1	0.149908	0.000181615	U12
TMEM258	TMEM258	0.149743	0.000184663	U12
CSNK1A1	CSNK1A1	0.148851	0.000201923	U12
KIAA0020	KIAA0020	0.14856	0.000207867	U12
MLF2	MLF2	0.148247	0.000214441	U12
CCDC47	CCDC47	0.147888	0.000222247	U12
CLU	CLU	0.147734	0.00022566	U12
SRP9	SRP9	0.14761	0.000228458	U12
NDUFB1	NDUFB1	0.147492	0.00023115	U12
CCT2	CCT2	0.14717	0.000238616	U12
KIAA0947	KIAA0947	0.147083	0.000240676	U12
TRIM38	TRIM38	0.146874	0.00024571	U12
NOP58	NOP58	0.146575	0.000253053	U12
CERS6	CERS6	0.145637	0.000277458	U12
NDUFA3	NDUFA3	0.145468	0.000282093	U12
MAP3K7CL	MAP3K7CL	0.145244	0.000288338	U12
TMED9	TMED9	0.145057	0.000293625	U12
HSBP1	HSBP1	0.144285	0.000316546	U12
PAPOLA	PAPOLA	0.144212	0.000318777	U12
LMO2	LMO2	0.143938	0.000327359	U12
TMED10	TMED10	0.143554	0.000339762	U12
MLEC	MLEC	0.143323	0.000347405	U12
DYNC1LI1	DYNC1LI1	0.142305	0.00038313	U12
TNIK	TNIK	0.142092	0.000391035	U12
C14orf2	C14orf2	0.14169	0.00040633	U12
TIMM13	TIMM13	0.141653	0.00040777	U12
CSNK2A1	CSNK2A1	0.141301	0.000421667	U12
DCPS	DCPS	0.140965	0.000435365	U12
TTC1	TTC1	0.140282	0.000464469	U12
ATP6V0E1	ATP6V0E1	0.140175	0.000469189	U12
C6orf106	C6orf106	0.140125	0.000471423	U12
TCEAL8	TCEAL8	0.139866	0.000483083	U12
MAN2A1	MAN2A1	0.13979	0.000486545	U12
CLEC2D	CLEC2D	0.139476	0.000501174	U12
LARP4	LARP4	0.139459	0.000501953	U12
MRPL11	MRPL11	0.138925	0.000527795	U12
SNRPD2	SNRPD2	0.138801	0.000533925	U12
UQCRFS1	UQCRFS1	0.13856	0.000546114	U12
CACYBP	CACYBP	0.138527	0.000547787	U12
RNASEH2C	RNASEH2C	0.138391	0.000554793	U12
MAPK1IP1L	MAPK1IP1L	0.137663	0.000593729	U12
C19orf53	C19orf53	0.137587	0.000597953	U12
SIPA1L1	SIPA1L1	0.137497	0.000602945	U12
GSTO1	GSTO1	0.137096	0.000625785	U12
ATP2A2	ATP2A2	0.136973	0.000632986	U12
PITPNB	PITPNB	0.136947	0.000634466	U12
KIAA0226L	KIAA0226L	0.136752	0.000646057	U12
TMED8	TMED8	0.135788	0.000706016	U12
CD151	CD151	0.135696	0.000711963	U12
TEP1	TEP1	0.135684	0.000712798	U12
EMC6	EMC6	0.135072	0.000753811	U12
SRRM1	SRRM1	0.134913	0.000764853	U12
POLR2B	POLR2B	0.134832	0.000770535	U12
XPO6	XPO6	0.134787	0.000773723	U12
BEX2	BEX2	0.134698	0.000779984	U12
PTPN6	PTPN6	0.133967	0.000833551	U12
PPP1R7	PPP1R7	0.133721	0.000852383	U12
HYOU1	HYOU1	0.133673	0.00085608	U12
ZRSR2	ZRSR2	0.133498	0.000869707	U12
ACAA1	ACAA1	0.133363	0.000880387	U12
HNRNPA1	HNRNPA1	0.132511	0.000950602	U12
CPNE3	CPNE3	0.13211	0.000985381	U12
MAPRE1	MAPRE1	0.132065	0.000989398	U12
SSU72	SSU72	0.131918	0.00100246	U12
PYURF	PYURF	0.131594	0.0010319	U12
ITGA6	ITGA6	0.131465	0.00104387	U12
NDUFS8	NDUFS8	0.131241	0.00106482	U12
HIGD1A	HIGD1A	0.131135	0.00107491	U12
SCIMP	SCIMP	0.131073	0.00108086	U12
DAPP1	DAPP1	0.130796	0.00110786	U12
LGALS8	LGALS8	0.13013	0.00117512	U12
MINOS1	MINOS1	0.129861	0.00120335	U12
CXorf21	CXorf21	0.129473	0.00124509	U12
POLR2I	POLR2I	0.128254	0.00138539	U12
H2AFJ	H2AFJ	0.127556	0.00147207	U12
EMC7	EMC7	0.127232	0.00151392	U12
NCOA3	NCOA3	0.126818	0.00156903	U12
IKZF2	IKZF2	0.125993	0.00168448	U12
RPN1	RPN1	0.125913	0.00169607	U12
MANF	MANF	0.125814	0.00171052	U12
SEC24D	SEC24D	0.125688	0.00172909	U12
SNAP23	SNAP23	0.125677	0.00173078	U12
EBPL	EBPL	0.125546	0.00175029	U12
WDR82	WDR82	0.124653	0.00188872	U12
SPG20	SPG20	0.124635	0.00189159	U12
PNPLA8	PNPLA8	0.124612	0.00189535	U12
TCF4	TCF4	0.124344	0.00193902	U12
TRIM13	TRIM13	0.123484	0.00208517	U12
KRCC1	KRCC1	0.123227	0.00213081	U12
PRKDC	PRKDC	0.123141	0.00214623	U12
ERGIC2	ERGIC2	0.12264	0.00223849	U12
THUMPD1	THUMPD1	0.122298	0.00230342	U12
SS18L2	SS18L2	0.121146	0.00253519	U12
COPS4	COPS4	0.121122	0.00254022	U12
AKR1A1	AKR1A1	0.121052	0.00255493	U12
EIF4E	EIF4E	0.120679	0.00263499	U12
PCMT1	PCMT1	0.12027	0.00272534	U12
BCCIP	BCCIP	0.118964	0.00303325	U12
CWC15	CWC15	0.118882	0.00305372	U12
MAPKAPK3	MAPKAPK3	0.117369	0.00345201	U12
DNAJC3	DNAJC3	0.117332	0.00346257	U12
EDEM1	EDEM1	0.116141	0.00380959	U12
CHURC1	CHURC1	0.116098	0.00382276	U12
TRMT6	TRMT6	0.11606	0.00383437	U12
ANXA4	ANXA4	0.115957	0.00386585	U12
VMA21	VMA21	0.113971	0.00452408	U12
HUWE1	HUWE1	0.11375	0.0046035	U12
SPTAN1	SPTAN1	0.112348	0.00513564	U12
THOC2	THOC2	0.112285	0.00516073	U12
PDAP1	PDAP1	0.112277	0.00516398	U12
CCDC50	CCDC50	0.112156	0.00521256	U12
HTATSF1	HTATSF1	0.111559	0.00545911	U12
BRIX1	BRIX1	0.111023	0.0056888	U12
UBE2S	UBE2S	0.110391	0.00597122	U12
TCERG1	TCERG1	0.109693	0.00629753	U12
MESDC2	MESDC2	0.109342	0.00646801	U12
CANX	CANX	0.108525	0.00687998	U12
TMEM59	TMEM59	0.10835	0.00697134	U12
HSPB1	HSPB1	0.108309	0.00699291	U12
IMP4	IMP4	0.106766	0.00784807	U12
BRD4	BRD4	0.106596	0.0079478	U12
SMARCAD1	SMARCAD1	0.106394	0.00806786	U12
PDIA4	PDIA4	0.105115	0.00886536	U12
GTF3A	GTF3A	0.104444	0.00931122	U12
CSDE1	CSDE1	0.104395	0.00934496	U12
TCP1	TCP1	0.103289	0.0101266	U12
KIF2A	KIF2A	0.103098	0.0102668	U12
ANKRD17	ANKRD17	0.102407	0.0107908	U12
NOL8	NOL8	0.102113	0.0110205	U12
NUCB2	NUCB2	0.101923	0.0111713	U12
DAP3	DAP3	0.101779	0.0112867	U12
RASGRP3	RASGRP3	0.0995464	0.0132181	U12
RNGTT	RNGTT	0.0983615	0.0143572	U12
TMEM70	TMEM70	0.0971486	0.0156119	U12
ITPR2	ITPR2	0.0969084	0.0158714	U12
SPTBN1	SPTBN1	0.0954122	0.0175751	U12
NAP1L1	NAP1L1	0.0931235	0.0204906	U12
NMT1	NMT1	0.0923823	0.0215211	U12
TRNT1	TRNT1	0.091448	0.0228837	U12
NUP62	NUP62	0.0913749	0.0229934	U12
GLA	GLA	0.0907951	0.0238798	U12
MS4A7	MS4A7	0.090341	0.0245945	U12
CDKN1A	CDKN1A	0.0901238	0.0249428	U12
PRPF3	PRPF3	0.0900584	0.0250486	U12
DUSP6	DUSP6	0.0895503	0.0258832	U12
CD180	CD180	0.0893768	0.0261736	U12
CPSF6	CPSF6	0.0890285	0.0267651	U12
SPG21	SPG21	0.0889872	0.026836	U12
LSM3	LSM3	0.087535	0.0294339	U12
PRPF38A	PRPF38A	0.0867857	0.0308569	U12
GPR171	GPR171	0.0863207	0.0317691	U12
VAPA	VAPA	0.0861412	0.0321274	U12
SF3B5	SF3B5	0.0859202	0.0325733	U12
SFXN1	SFXN1	0.0855897	0.0332501	U12
HTATIP2	HTATIP2	0.0844046	0.035776	U12
P2RY14	P2RY14	0.0840658	0.0365275	U12
MED28	MED28	0.0823132	0.0406321	U12
TMEM219	TMEM219	0.0809601	0.0440622	U12
S100B	S100B	0.080843	0.0443702	U12
UGCG	UGCG	0.0802437	0.0459749	U12
SOAT1	SOAT1	0.0800323	0.0465523	U12
CBX6	CBX6	0.0797777	0.0472561	U12
IL3RA	IL3RA	0.0791092	0.0491465	U12
CHORDC1	CHORDC1	0.0790082	0.0494374	U12
RUFY1	RUFY1	0.0752101	0.0614736	U12
CORO1C	CORO1C	0.0748995	0.0625569	U12
TSPAN13	TSPAN13	0.0743615	0.0644702	U12
HSD17B12	HSD17B12	0.0740549	0.0655822	U12
PHEX	PHEX	0.0739793	0.0658586	U12
ITM2B	ITM2B	0.0734526	0.0678121	U12
EIF5	EIF5	0.0726301	0.0709578	U12
SLC38A5	SLC38A5	0.0699822	0.0819026	U12
PTPRS	PTPRS	0.0697697	0.0828372	U12
LYPLAL1	LYPLAL1	0.0696881	0.0831985	U12
FAM60A	FAM60A	0.069572	0.0837147	U12
DNTT	DNTT	0.0678501	0.0916758	U12
KHDRBS2	KHDRBS2	0.0676767	0.0925104	U12
FRMD3	FRMD3	0.0674367	0.0936751	U12
KIAA0100	KIAA0100	0.0673952	0.0938774	U12
LILRA4	LILRA4	0.0673142	0.0942739	U12
FKBP4	FKBP4	0.0652104	0.105047	U12
FKBP11	FKBP11	0.064791	0.107307	U12
ATIC	ATIC	0.0640922	0.111158	U12
OPN3	OPN3	0.0578783	0.150351	U12
SPARC	SPARC	0.0567378	0.158568	U12
HGD	HGD	0.0540062	0.179621	U12
AVP	AVP	0.0308156	0.444084	U12
CD7	CD7	0.54215	1.38365e-48	U4
CTSW	CTSW	0.527842	1.06278e-45	U4
TTC38	TTC38	0.522764	1.04172e-44	U4
CLIC3	CLIC3	0.52255	1.14625e-44	U4
KLRF1	KLRF1	0.52254	1.15132e-44	U4
PRF1	PRF1	0.515337	2.7404e-43	U4
CST7	CST7	0.505385	1.93551e-41	U4
CCL4	CCL4	0.489096	1.52879e-38	U4
AOAH	AOAH	0.487476	2.91107e-38	U4
SPON2	SPON2	0.486561	4.18181e-38	U4
SH2D1B	SH2D1B	0.484421	9.71793e-38	U4
CHST2	CHST2	0.478554	9.51028e-37	U4
KLRD1	KLRD1	0.47592	2.61108e-36	U4
HOPX	HOPX	0.469312	3.164e-35	U4
CD247	CD247	0.464758	1.71186e-34	U4
METRNL	METRNL	0.460286	8.76368e-34	U4
TYROBP	TYROBP	0.459338	1.23482e-33	U4
LAIR2	LAIR2	0.45827	1.81527e-33	U4
FCER1G	FCER1G	0.451633	1.92976e-32	U4
GPR56	GPR56	0.444557	2.26607e-31	U4
GZMB	GZMB	0.444357	2.42809e-31	U4
RHOC	RHOC	0.437928	2.1627e-30	U4
NKG7	NKG7	0.426455	9.55748e-29	U4
CHST12	CHST12	0.419617	8.53652e-28	U4
HAVCR2	HAVCR2	0.418181	1.34383e-27	U4
CTBP2	CTBP2	0.414642	4.07047e-27	U4
IGFBP7	IGFBP7	0.412725	7.37949e-27	U4
S1PR5	S1PR5	0.411325	1.13659e-26	U4
FCGR3A	FCGR3A	0.399546	3.97637e-25	U4
PTPN4	PTPN4	0.395679	1.23878e-24	U4
ADAM8	ADAM8	0.393432	2.38111e-24	U4
C1orf21	C1orf21	0.39088	4.9718e-24	U4
HSH2D	HSH2D	0.38836	1.0218e-23	U4
GZMA	GZMA	0.387181	1.42845e-23	U4
MATK	MATK	0.387081	1.46939e-23	U4
IL2RB	IL2RB	0.385013	2.63512e-23	U4
APMAP	APMAP	0.384453	3.0846e-23	U4
EFHD2	EFHD2	0.384282	3.2362e-23	U4
ABHD17A	ABHD17A	0.384104	3.40273e-23	U4
CD300A	CD300A	0.374603	4.68347e-22	U4
TBX21	TBX21	0.371319	1.1364e-21	U4
FGFBP2	FGFBP2	0.368524	2.39769e-21	U4
PTGER2	PTGER2	0.363343	9.3829e-21	U4
CX3CR1	CX3CR1	0.361746	1.42161e-20	U4
ID2	ID2	0.359	2.88956e-20	U4
GPR65	GPR65	0.35884	3.01085e-20	U4
APOBEC3G	APOBEC3G	0.357549	4.19134e-20	U4
SYTL3	SYTL3	0.35443	9.26376e-20	U4
KLRC1	KLRC1	0.35115	2.11256e-19	U4
GFOD1	GFOD1	0.350854	2.27476e-19	U4
PTGDR	PTGDR	0.348308	4.28323e-19	U4
ANXA11	ANXA11	0.343239	1.48397e-18	U4
FOSL2	FOSL2	0.34272	1.68296e-18	U4
CMC1	CMC1	0.342193	1.91222e-18	U4
DHRS7	DHRS7	0.33773	5.58148e-18	U4
SIPA1	SIPA1	0.335022	1.06016e-17	U4
CYBA	CYBA	0.328855	4.46359e-17	U4
GSTP1	GSTP1	0.32535	9.95889e-17	U4
ABI3	ABI3	0.322832	1.76123e-16	U4
APOBR	APOBR	0.320421	3.02505e-16	U4
CD63	CD63	0.320232	3.15584e-16	U4
ARHGAP9	ARHGAP9	0.318168	4.99356e-16	U4
XCL2	XCL2	0.317565	5.70633e-16	U4
LAT2	LAT2	0.317487	5.80488e-16	U4
CCL3	CCL3	0.315667	8.6664e-16	U4
TPST2	TPST2	0.314099	1.22117e-15	U4
FES	FES	0.305953	7.02366e-15	U4
SRGN	SRGN	0.304348	9.84976e-15	U4
ZAP70	ZAP70	0.300807	2.06261e-14	U4
XBP1	XBP1	0.29916	2.89858e-14	U4
GNPTAB	GNPTAB	0.29904	2.97141e-14	U4
AKR1C3	AKR1C3	0.298751	3.15353e-14	U4
PTPN12	PTPN12	0.298219	3.51701e-14	U4
TFDP2	TFDP2	0.294522	7.4706e-14	U4
MYO1F	MYO1F	0.293809	8.62633e-14	U4
ACTN4	ACTN4	0.293389	9.38894e-14	U4
CLIC1	CLIC1	0.290629	1.63186e-13	U4
CXXC5	CXXC5	0.288947	2.27859e-13	U4
DTHD1	DTHD1	0.286165	3.93958e-13	U4
H3F3B	H3F3B	0.285153	4.80058e-13	U4
PRDX5	PRDX5	0.283829	6.20877e-13	U4
HELZ2	HELZ2	0.282363	8.24349e-13	U4
ARID5A	ARID5A	0.280785	1.11615e-12	U4
DOK2	DOK2	0.279766	1.35606e-12	U4
AUP1	AUP1	0.27676	2.39758e-12	U4
RUNX3	RUNX3	0.275656	2.9503e-12	U4
FGR	FGR	0.274348	3.76824e-12	U4
GLIPR2	GLIPR2	0.270988	7.02256e-12	U4
ITGB2	ITGB2	0.270869	7.17849e-12	U4
TPI1	TPI1	0.270567	7.58796e-12	U4
MIDN	MIDN	0.268782	1.05187e-11	U4
NCAM1	NCAM1	0.268688	1.07008e-11	U4
AGTRAP	AGTRAP	0.267969	1.21974e-11	U4
STOM	STOM	0.266874	1.48756e-11	U4
CEP78	CEP78	0.265723	1.83094e-11	U4
MCTP2	MCTP2	0.265058	2.06343e-11	U4
CTSD	CTSD	0.264147	2.4293e-11	U4
OSTF1	OSTF1	0.263794	2.58745e-11	U4
CYCS	CYCS	0.263442	2.75495e-11	U4
CD97	CD97	0.257419	7.95554e-11	U4
ASCL2	ASCL2	0.255807	1.0518e-10	U4
MBP	MBP	0.255767	1.05902e-10	U4
UBE2M	UBE2M	0.254066	1.41885e-10	U4
TGFB1	TGFB1	0.252537	1.84235e-10	U4
GNAI2	GNAI2	0.25209	1.98762e-10	U4
PRKX	PRKX	0.251248	2.29267e-10	U4
RNF125	RNF125	0.248422	3.68864e-10	U4
TCIRG1	TCIRG1	0.247627	4.21184e-10	U4
RAMP1	RAMP1	0.245524	5.97001e-10	U4
MYOM2	MYOM2	0.245264	6.23105e-10	U4
UCP2	UCP2	0.245166	6.33312e-10	U4
SH3BP2	SH3BP2	0.244871	6.64763e-10	U4
PKN1	PKN1	0.24461	6.93913e-10	U4
CAPNS1	CAPNS1	0.244236	7.37885e-10	U4
CCL5	CCL5	0.244076	7.5756e-10	U4
RNPEPL1	RNPEPL1	0.243134	8.83884e-10	U4
JUND	JUND	0.24249	9.8174e-10	U4
TXK	TXK	0.240762	1.29959e-09	U4
LYN	LYN	0.238852	1.76733e-09	U4
SSBP4	SSBP4	0.238632	1.83062e-09	U4
PSTPIP1	PSTPIP1	0.236642	2.51394e-09	U4
LAMP1	LAMP1	0.236554	2.5491e-09	U4
HEXA	HEXA	0.2361	2.73939e-09	U4
POLR2L	POLR2L	0.235797	2.874e-09	U4
LASP1	LASP1	0.235652	2.94037e-09	U4
CYC1	CYC1	0.235594	2.96766e-09	U4
UBC	UBC	0.235155	3.18019e-09	U4
EIF3G	EIF3G	0.234284	3.64747e-09	U4
PRELID1	PRELID1	0.232483	4.83357e-09	U4
LITAF	LITAF	0.232217	5.03797e-09	U4
SLC15A4	SLC15A4	0.231573	5.56815e-09	U4
DUSP1	DUSP1	0.231153	5.94184e-09	U4
PUF60	PUF60	0.230924	6.15676e-09	U4
AKT1	AKT1	0.230413	6.66239e-09	U4
FCRL6	FCRL6	0.230231	6.85163e-09	U4
TNFRSF1A	TNFRSF1A	0.229885	7.22604e-09	U4
SERPINB6	SERPINB6	0.225857	1.33535e-08	U4
LAIR1	LAIR1	0.223288	1.96391e-08	U4
TMIGD2	TMIGD2	0.222626	2.16736e-08	U4
HMGN3	HMGN3	0.222452	2.22433e-08	U4
TRAPPC2	TRAPPC2	0.22088	2.8072e-08	U4
LIMD2	LIMD2	0.220075	3.16036e-08	U4
PIK3AP1	PIK3AP1	0.217891	4.34956e-08	U4
KLRB1	KLRB1	0.217839	4.38246e-08	U4
NCR3	NCR3	0.217509	4.59767e-08	U4
LSM2	LSM2	0.216276	5.49611e-08	U4
VPS37B	VPS37B	0.216221	5.5403e-08	U4
CD81	CD81	0.215926	5.78069e-08	U4
C1orf162	C1orf162	0.215216	6.4029e-08	U4
AES	AES	0.214767	6.82812e-08	U4
MAPK1	MAPK1	0.213976	7.64662e-08	U4
LPCAT1	LPCAT1	0.213455	8.23658e-08	U4
PLEK	PLEK	0.212351	9.63405e-08	U4
HCST	HCST	0.212043	1.00626e-07	U4
MAGOH	MAGOH	0.211746	1.04945e-07	U4
ZBP1	ZBP1	0.209766	1.38611e-07	U4
SYK	SYK	0.208952	1.55291e-07	U4
ARL4C	ARL4C	0.208717	1.60448e-07	U4
IVNS1ABP	IVNS1ABP	0.207381	1.93114e-07	U4
SIGIRR	SIGIRR	0.207267	1.96176e-07	U4
CCM2	CCM2	0.206523	2.17378e-07	U4
DUSP2	DUSP2	0.206455	2.19416e-07	U4
CSNK2B	CSNK2B	0.206248	2.25739e-07	U4
ANXA1	ANXA1	0.205707	2.4315e-07	U4
S100A11	S100A11	0.205384	2.54154e-07	U4
RAB11FIP1	RAB11FIP1	0.205214	2.60133e-07	U4
BIN2	BIN2	0.204377	2.91608e-07	U4
CCND3	CCND3	0.202935	3.54603e-07	U4
PIP4K2A	PIP4K2A	0.202135	3.95037e-07	U4
HIPK2	HIPK2	0.201366	4.38064e-07	U4
PDCD6	PDCD6	0.201321	4.40686e-07	U4
CYB5B	CYB5B	0.198312	6.57756e-07	U4
DENND3	DENND3	0.198107	6.75717e-07	U4
ITGB7	ITGB7	0.198021	6.83445e-07	U4
TMEM160	TMEM160	0.197666	7.16206e-07	U4
SRSF9	SRSF9	0.197314	7.5009e-07	U4
P4HB	P4HB	0.197128	7.68644e-07	U4
TMEM2	TMEM2	0.195395	9.63991e-07	U4
MYBL1	MYBL1	0.195187	9.90428e-07	U4
JAK1	JAK1	0.195158	9.94179e-07	U4
IER2	IER2	0.195051	1.00813e-06	U4
LMO4	LMO4	0.194509	1.08155e-06	U4
STXBP2	STXBP2	0.19373	1.19602e-06	U4
ACAA2	ACAA2	0.193153	1.28837e-06	U4
ANXA6	ANXA6	0.192798	1.34855e-06	U4
ARHGAP27	ARHGAP27	0.192655	1.37348e-06	U4
JUNB	JUNB	0.190968	1.70356e-06	U4
LYST	LYST	0.19077	1.74711e-06	U4
CCDC107	CCDC107	0.190085	1.90547e-06	U4
NAA10	NAA10	0.189022	2.17903e-06	U4
PARP10	PARP10	0.187181	2.74413e-06	U4
SDF2	SDF2	0.186375	3.03333e-06	U4
USP28	USP28	0.186321	3.05384e-06	U4
TWF2	TWF2	0.184202	3.96592e-06	U4
SYTL1	SYTL1	0.182032	5.16723e-06	U4
ALOX5AP	ALOX5AP	0.180768	6.01938e-06	U4
CAST	CAST	0.180681	6.08291e-06	U4
CAPN1	CAPN1	0.180582	6.15551e-06	U4
EVL	EVL	0.180565	6.16818e-06	U4
ITGAM	ITGAM	0.180144	6.48868e-06	U4
COPE	COPE	0.180056	6.55744e-06	U4
SLA2	SLA2	0.179429	7.06874e-06	U4
NUDC	NUDC	0.179073	7.37561e-06	U4
EIF6	EIF6	0.178834	7.58857e-06	U4
EOMES	EOMES	0.177911	8.4678e-06	U4
MIF4GD	MIF4GD	0.177656	8.72777e-06	U4
ANAPC11	ANAPC11	0.176418	1.00991e-05	U4
SHKBP1	SHKBP1	0.175876	1.07633e-05	U4
SUN2	SUN2	0.17503	1.18818e-05	U4
MED30	MED30	0.174561	1.25494e-05	U4
PRKCH	PRKCH	0.173777	1.37451e-05	U4
CCDC85B	CCDC85B	0.17365	1.39485e-05	U4
TBXAS1	TBXAS1	0.173608	1.40156e-05	U4
AKR7A2	AKR7A2	0.173498	1.41946e-05	U4
SNRPB	SNRPB	0.173238	1.46276e-05	U4
PTPN18	PTPN18	0.172754	1.54676e-05	U4
TNFAIP3	TNFAIP3	0.17126	1.83576e-05	U4
KDELR2	KDELR2	0.171067	1.87665e-05	U4
CIB1	CIB1	0.170071	2.10172e-05	U4
SELK	SELK	0.170071	2.10191e-05	U4
FOS	FOS	0.168861	2.40982e-05	U4
ARF6	ARF6	0.16845	2.52396e-05	U4
CMTM3	CMTM3	0.16823	2.58697e-05	U4
BCAP31	BCAP31	0.167993	2.65664e-05	U4
FBXW5	FBXW5	0.167215	2.89821e-05	U4
FDPS	FDPS	0.166627	3.0942e-05	U4
PSMD13	PSMD13	0.165557	3.48407e-05	U4
RABAC1	RABAC1	0.165277	3.59329e-05	U4
CNPY3	CNPY3	0.163664	4.28968e-05	U4
LSM4	LSM4	0.162404	4.92028e-05	U4
NEDD9	NEDD9	0.16122	5.59199e-05	U4
PTGDS	PTGDS	0.160797	5.85244e-05	U4
SEP7	SEP7	0.159747	6.54966e-05	U4
RAB7A	RAB7A	0.159442	6.76577e-05	U4
ITGAX	ITGAX	0.159164	6.96942e-05	U4
GZMM	GZMM	0.158951	7.12928e-05	U4
LAPTM4A	LAPTM4A	0.157914	7.9572e-05	U4
POLR2J3	POLR2J3	0.157815	8.04019e-05	U4
RBBP7	RBBP7	0.157395	8.40429e-05	U4
MDH1	MDH1	0.15711	8.66e-05	U4
TSC22D4	TSC22D4	0.155156	0.00010622	U4
LSMD1	LSMD1	0.15449	0.00011381	U4
UBE2E3	UBE2E3	0.153991	0.000119827	U4
MMP23B	MMP23B	0.153836	0.000121755	U4
FERMT3	FERMT3	0.153535	0.000125597	U4
RPA1	RPA1	0.152724	0.000136492	U4
DCAF7	DCAF7	0.150924	0.000163922	U4
BTN3A2	BTN3A2	0.150593	0.000169507	U4
CEBPB	CEBPB	0.15027	0.000175124	U4
XPNPEP1	XPNPEP1	0.14983	0.000183049	U4
AIP	AIP	0.149689	0.000185668	U4
ATRAID	ATRAID	0.14933	0.000192466	U4
DNAJB6	DNAJB6	0.149017	0.000198599	U4
PRKD2	PRKD2	0.148339	0.000212494	U4
PGLS	PGLS	0.148207	0.000215308	U4
ICAM3	ICAM3	0.148074	0.000218176	U4
DDAH2	DDAH2	0.147934	0.000221232	U4
COQ10B	COQ10B	0.146275	0.000260631	U4
RAB8A	RAB8A	0.146111	0.000264865	U4
COMMD7	COMMD7	0.145935	0.000269485	U4
CUEDC2	CUEDC2	0.145007	0.000295084	U4
C19orf25	C19orf25	0.145005	0.000295122	U4
TLE1	TLE1	0.144506	0.000309831	U4
ESF1	ESF1	0.143392	0.000345124	U4
CDKN2D	CDKN2D	0.142982	0.000358999	U4
PSMD8	PSMD8	0.142899	0.000361901	U4
VAMP2	VAMP2	0.142584	0.00037303	U4
KLRC2	KLRC2	0.142204	0.000386865	U4
ABHD15	ABHD15	0.140398	0.000459434	U4
H2AFZ	H2AFZ	0.139533	0.000498472	U4
C7orf50	C7orf50	0.139249	0.000511985	U4
ILK	ILK	0.139077	0.000520327	U4
CD160	CD160	0.138863	0.000530826	U4
EIF4A1	EIF4A1	0.136424	0.000665915	U4
ORAI2	ORAI2	0.13596	0.000694908	U4
ZCCHC17	ZCCHC17	0.134913	0.000764886	U4
NUDT22	NUDT22	0.134746	0.000776601	U4
CDC37	CDC37	0.134631	0.000784772	U4
TRMT112	TRMT112	0.133681	0.000855457	U4
PLEKHA1	PLEKHA1	0.132848	0.000922253	U4
POP5	POP5	0.132179	0.00097935	U4
RHOQ	RHOQ	0.131936	0.00100087	U4
IP6K1	IP6K1	0.130843	0.00110315	U4
ETFA	ETFA	0.130718	0.00111551	U4
NR4A2	NR4A2	0.129004	0.00129747	U4
C12orf44	C12orf44	0.128356	0.0013731	U4
WASH4P	WASH4P	0.128346	0.00137431	U4
ATP6AP2	ATP6AP2	0.127472	0.00148276	U4
PDCD7	PDCD7	0.126866	0.00156267	U4
JTB	JTB	0.126693	0.00158607	U4
DPP7	DPP7	0.126248	0.00164806	U4
CMIP	CMIP	0.126194	0.00165572	U4
HSPA8	HSPA8	0.125718	0.00172467	U4
ATP6AP1	ATP6AP1	0.125674	0.00173119	U4
TRIM28	TRIM28	0.125432	0.00176745	U4
DAB2	DAB2	0.12528	0.0017905	U4
RXRA	RXRA	0.125045	0.00182677	U4
PLA2G16	PLA2G16	0.12414	0.00197276	U4
SLC2A3	SLC2A3	0.123933	0.00200769	U4
PRMT2	PRMT2	0.12353	0.00207713	U4
SKAP2	SKAP2	0.123121	0.00214991	U4
GLT8D1	GLT8D1	0.122747	0.00221845	U4
CYSLTR1	CYSLTR1	0.122304	0.00230218	U4
SSR4	SSR4	0.121558	0.00245002	U4
ATF6B	ATF6B	0.12134	0.00249468	U4
OS9	OS9	0.121262	0.00251088	U4
CSNK2A2	CSNK2A2	0.121007	0.00256453	U4
TUBB4B	TUBB4B	0.119254	0.00296244	U4
DUSP22	DUSP22	0.119057	0.0030104	U4
LRPAP1	LRPAP1	0.118113	0.00325068	U4
REPIN1	REPIN1	0.117952	0.00329336	U4
TMEM141	TMEM141	0.116398	0.00373221	U4
SMIM19	SMIM19	0.116003	0.00385194	U4
UBL4A	UBL4A	0.11594	0.00387119	U4
PYCR2	PYCR2	0.115647	0.00396259	U4
CRYZL1	CRYZL1	0.11511	0.00413543	U4
BEX4	BEX4	0.11489	0.00420808	U4
FAM49A	FAM49A	0.114137	0.00446566	U4
ECHDC1	ECHDC1	0.113905	0.00454787	U4
IDH3B	IDH3B	0.113612	0.00465334	U4
RHEB	RHEB	0.11327	0.0047797	U4
MRPL36	MRPL36	0.112084	0.00524201	U4
NELFB	NELFB	0.110886	0.00574904	U4
PTBP1	PTBP1	0.110836	0.00577104	U4
TMEM175	TMEM175	0.109713	0.00628833	U4
AKIRIN2	AKIRIN2	0.107805	0.0072625	U4
PSMD3	PSMD3	0.106582	0.00795608	U4
RASA3	RASA3	0.106443	0.0080385	U4
SMS	SMS	0.106363	0.00808594	U4
CCT7	CCT7	0.105173	0.00882785	U4
MGAT1	MGAT1	0.104779	0.00908673	U4
SPNS1	SPNS1	0.104749	0.00910631	U4
KLHL28	KLHL28	0.104548	0.00924116	U4
ATXN10	ATXN10	0.104398	0.00934269	U4
KDM4B	KDM4B	0.104345	0.00937924	U4
ADAM28	ADAM28	0.103653	0.00986312	U4
TMEM91	TMEM91	0.10305	0.0103029	U4
RHOT1	RHOT1	0.101677	0.0113693	U4
POLR2C	POLR2C	0.10111	0.0118371	U4
GSN	GSN	0.0992526	0.0134929	U4
ZSCAN18	ZSCAN18	0.0972856	0.0154655	U4
TAF7	TAF7	0.096423	0.0164075	U4
ICAM2	ICAM2	0.0952742	0.0177401	U4
MAPKAPK2	MAPKAPK2	0.0941056	0.0191917	U4
RINL	RINL	0.0939707	0.0193657	U4
PHB	PHB	0.0909653	0.0236166	U4
SNX17	SNX17	0.0863868	0.031638	U4
SRSF7	SRSF7	0.0841762	0.036281	U4
RELT	RELT	0.0785591	0.0507488	U4
ZDHHC4	ZDHHC4	0.0770935	0.0552327	U4
SIK1	SIK1	0.0748918	0.0625839	U4
TCOF1	TCOF1	0.0737395	0.0667423	U4
GADD45A	GADD45A	0.072276	0.0723479	U4
MMD	MMD	0.0720893	0.0730898	U4
EXOSC1	EXOSC1	0.0699713	0.0819506	U4
SP3	SP3	0.0639254	0.112093	U4
CNOT4	CNOT4	0.0611482	0.128587	U4
PRSS57	PRSS57	0.0573929	0.153809	U4
EREG	EREG	0.0478316	0.23471	U4
EML4	EML4	0.556588	1.2169e-51	U5
LRCH1	LRCH1	0.465748	1.18842e-34	U5
ORMDL1	ORMDL1	0.45699	2.87475e-33	U5
DENND5B	DENND5B	0.450822	2.56681e-32	U5
ZBTB25	ZBTB25	0.443806	2.93338e-31	U5
GOLGB1	GOLGB1	0.433923	8.2515e-30	U5
NKTR	NKTR	0.432596	1.28095e-29	U5
WEE1	WEE1	0.42101	5.48806e-28	U5
BMP2K	BMP2K	0.416472	2.29846e-27	U5
COBLL1	COBLL1	0.406415	5.08895e-26	U5
IFT57	IFT57	0.402129	1.846e-25	U5
NFKBID	NFKBID	0.396863	8.76047e-25	U5
G2E3	G2E3	0.391171	4.57191e-24	U5
EPS15L1	EPS15L1	0.383904	3.59855e-23	U5
IPO9	IPO9	0.383623	3.89392e-23	U5
PPIP5K2	PPIP5K2	0.381787	6.50016e-23	U5
TET2	TET2	0.379961	1.07897e-22	U5
BRD8	BRD8	0.378916	1.43955e-22	U5
TTC19	TTC19	0.373616	6.11994e-22	U5
GOLGA8A	GOLGA8A	0.37248	8.31803e-22	U5
KIAA1033	KIAA1033	0.360168	2.13864e-20	U5
BDP1	BDP1	0.359322	2.66013e-20	U5
CTDSP1	CTDSP1	0.355664	6.77504e-20	U5
SRSF11	SRSF11	0.351596	1.88967e-19	U5
USP24	USP24	0.350099	2.7458e-19	U5
SRSF1	SRSF1	0.34382	1.28842e-18	U5
TNFAIP8	TNFAIP8	0.342638	1.71679e-18	U5
NEK8	NEK8	0.341323	2.35916e-18	U5
PCGF3	PCGF3	0.341274	2.38726e-18	U5
ST3GAL5	ST3GAL5	0.339484	3.67135e-18	U5
UHMK1	UHMK1	0.339285	3.85068e-18	U5
RC3H2	RC3H2	0.33718	6.36128e-18	U5
DDX19A	DDX19A	0.334659	1.15492e-17	U5
ANKRD36C	ANKRD36C	0.334383	1.23238e-17	U5
IFT80	IFT80	0.329659	3.70772e-17	U5
GOLGA3	GOLGA3	0.329454	3.88773e-17	U5
SLC38A2	SLC38A2	0.326647	7.41015e-17	U5
NARG2	NARG2	0.323857	1.39754e-16	U5
CBX5	CBX5	0.322966	1.70904e-16	U5
KIAA0226	KIAA0226	0.32185	2.19658e-16	U5
AMFR	AMFR	0.320545	2.94253e-16	U5
CEBPZ	CEBPZ	0.319386	3.81046e-16	U5
TMEM126B	TMEM126B	0.318777	4.36294e-16	U5
ST6GAL1	ST6GAL1	0.317841	5.36771e-16	U5
USP48	USP48	0.317106	6.31431e-16	U5
PHF20	PHF20	0.316657	6.97175e-16	U5
ARL5A	ARL5A	0.316217	7.67944e-16	U5
KLF6	KLF6	0.316033	7.99655e-16	U5
NSD1	NSD1	0.315283	9.42628e-16	U5
ZNHIT6	ZNHIT6	0.313516	1.38653e-15	U5
SLC25A24	SLC25A24	0.312412	1.76218e-15	U5
TRIM52	TRIM52	0.312386	1.77221e-15	U5
SNAPC3	SNAPC3	0.312257	1.8226e-15	U5
MNAT1	MNAT1	0.311357	2.21378e-15	U5
IQSEC1	IQSEC1	0.3094	3.37199e-15	U5
ANKRD26	ANKRD26	0.309267	3.46962e-15	U5
CWC25	CWC25	0.309237	3.49208e-15	U5
ZNF302	ZNF302	0.308934	3.72616e-15	U5
PARVG	PARVG	0.308484	4.10217e-15	U5
AKT2	AKT2	0.308068	4.4829e-15	U5
CNOT2	CNOT2	0.307363	5.20837e-15	U5
LPAR2	LPAR2	0.307065	5.5492e-15	U5
TBC1D22A	TBC1D22A	0.307055	5.56105e-15	U5
SDCCAG8	SDCCAG8	0.306229	6.62551e-15	U5
IVD	IVD	0.306171	6.70636e-15	U5
MICU2	MICU2	0.304694	9.15989e-15	U5
DHX9	DHX9	0.303781	1.10967e-14	U5
FAM134A	FAM134A	0.302957	1.31847e-14	U5
ZDHHC21	ZDHHC21	0.302696	1.3922e-14	U5
PIKFYVE	PIKFYVE	0.302441	1.46847e-14	U5
TMEM63A	TMEM63A	0.302217	1.53865e-14	U5
UBE2K	UBE2K	0.301957	1.62444e-14	U5
USP16	USP16	0.29967	2.60944e-14	U5
STAT3	STAT3	0.299307	2.81228e-14	U5
RMDN1	RMDN1	0.298257	3.49032e-14	U5
YWHAG	YWHAG	0.290866	1.55665e-13	U5
LARS	LARS	0.290805	1.57571e-13	U5
TARSL2	TARSL2	0.290205	1.77545e-13	U5
GSTK1	GSTK1	0.286333	3.81208e-13	U5
EZH1	EZH1	0.285758	4.26597e-13	U5
SP140	SP140	0.285602	4.39767e-13	U5
UNC119	UNC119	0.28515	4.80299e-13	U5
PHF14	PHF14	0.284551	5.39699e-13	U5
GNAI3	GNAI3	0.284437	5.51806e-13	U5
CD44	CD44	0.283956	6.05819e-13	U5
WDFY2	WDFY2	0.283701	6.36526e-13	U5
ZRANB2	ZRANB2	0.28117	1.03689e-12	U5
SHOC2	SHOC2	0.280844	1.10363e-12	U5
E2F4	E2F4	0.280609	1.15439e-12	U5
TNIP2	TNIP2	0.280309	1.22268e-12	U5
CDC40	CDC40	0.28029	1.22699e-12	U5
SOS2	SOS2	0.278417	1.75297e-12	U5
VPS13D	VPS13D	0.277719	2.00069e-12	U5
SETD2	SETD2	0.277578	2.05453e-12	U5
SH3BP5	SH3BP5	0.277084	2.25533e-12	U5
GBAS	GBAS	0.275924	2.80573e-12	U5
MICAL3	MICAL3	0.274574	3.61308e-12	U5
MPHOSPH9	MPHOSPH9	0.273294	4.58563e-12	U5
EBF1	EBF1	0.272441	5.37138e-12	U5
POLM	POLM	0.272331	5.48155e-12	U5
MARCH9	MARCH9	0.271785	6.06347e-12	U5
SRRM2	SRRM2	0.271364	6.55285e-12	U5
SUPT20H	SUPT20H	0.270502	7.67935e-12	U5
CENPT	CENPT	0.270286	7.99021e-12	U5
WDR11	WDR11	0.268881	1.03311e-11	U5
ZMYM2	ZMYM2	0.268702	1.06736e-11	U5
PGP	PGP	0.268384	1.13094e-11	U5
SESN1	SESN1	0.268294	1.14973e-11	U5
ZBTB44	ZBTB44	0.267059	1.43851e-11	U5
ARL14EP	ARL14EP	0.266379	1.62684e-11	U5
A1BG	A1BG	0.265846	1.79066e-11	U5
UBR5	UBR5	0.265123	2.03936e-11	U5
TNRC6A	TNRC6A	0.264998	2.08571e-11	U5
ARHGAP24	ARHGAP24	0.264627	2.22938e-11	U5
TAF8	TAF8	0.264352	2.3419e-11	U5
MEF2D	MEF2D	0.264191	2.41026e-11	U5
MEAF6	MEAF6	0.263854	2.55981e-11	U5
C1orf186	C1orf186	0.263716	2.62375e-11	U5
TOR1AIP2	TOR1AIP2	0.263207	2.8729e-11	U5
VPS13A	VPS13A	0.262183	3.4466e-11	U5
ZNF770	ZNF770	0.261776	3.70431e-11	U5
GGA2	GGA2	0.261403	3.95708e-11	U5
PPP1R15A	PPP1R15A	0.26126	4.05815e-11	U5
CEP192	CEP192	0.260498	4.64191e-11	U5
JAM3	JAM3	0.260464	4.66988e-11	U5
ASH1L	ASH1L	0.259572	5.46281e-11	U5
DNAJC2	DNAJC2	0.259554	5.47961e-11	U5
TMEM123	TMEM123	0.258368	6.7434e-11	U5
SMAP1	SMAP1	0.257665	7.62231e-11	U5
ATXN2	ATXN2	0.257573	7.74518e-11	U5
RCAN3	RCAN3	0.257303	8.11777e-11	U5
OARD1	OARD1	0.255608	1.08852e-10	U5
PTP4A1	PTP4A1	0.2555	1.109e-10	U5
TRIM27	TRIM27	0.254875	1.23489e-10	U5
VNN2	VNN2	0.254799	1.2511e-10	U5
CXorf38	CXorf38	0.254767	1.25815e-10	U5
STAT6	STAT6	0.252238	1.93829e-10	U5
IL10RA	IL10RA	0.252223	1.94324e-10	U5
MRPL19	MRPL19	0.251756	2.10384e-10	U5
DDX39B	DDX39B	0.251019	2.38333e-10	U5
ACAP1	ACAP1	0.250907	2.42913e-10	U5
PPIL4	PPIL4	0.250791	2.47705e-10	U5
BIRC3	BIRC3	0.250088	2.7889e-10	U5
CD1C	CD1C	0.249859	2.89859e-10	U5
PPIL2	PPIL2	0.249614	3.02034e-10	U5
SF3A2	SF3A2	0.248982	3.35831e-10	U5
IGSF8	IGSF8	0.248681	3.53182e-10	U5
MAP3K8	MAP3K8	0.247101	4.59678e-10	U5
ZKSCAN1	ZKSCAN1	0.246928	4.73134e-10	U5
TGS1	TGS1	0.246844	4.79774e-10	U5
PARN	PARN	0.246684	4.92682e-10	U5
SRRT	SRRT	0.245716	5.78294e-10	U5
ALOX5	ALOX5	0.245607	5.88848e-10	U5
ZNF708	ZNF708	0.244944	6.56881e-10	U5
ORC4	ORC4	0.243985	7.69012e-10	U5
SLC38A1	SLC38A1	0.243923	7.76844e-10	U5
CA5B	CA5B	0.243789	7.94092e-10	U5
RAB3GAP1	RAB3GAP1	0.242598	9.64728e-10	U5
C21orf33	C21orf33	0.241165	1.21743e-09	U5
TMEM167B	TMEM167B	0.240953	1.25995e-09	U5
ITFG2	ITFG2	0.240839	1.28346e-09	U5
LBR	LBR	0.240766	1.29864e-09	U5
ZMAT1	ZMAT1	0.240739	1.30436e-09	U5
PIP5K1A	PIP5K1A	0.240154	1.43351e-09	U5
CAPZA2	CAPZA2	0.239693	1.54413e-09	U5
CAMK1D	CAMK1D	0.237771	2.10053e-09	U5
HSD17B4	HSD17B4	0.237713	2.12033e-09	U5
RAB14	RAB14	0.237698	2.12526e-09	U5
CRCP	CRCP	0.237351	2.24603e-09	U5
SBNO1	SBNO1	0.236241	2.67894e-09	U5
HIBCH	HIBCH	0.235985	2.78961e-09	U5
KIAA0586	KIAA0586	0.235354	3.08194e-09	U5
IFI30	IFI30	0.235155	3.18032e-09	U5
AIM2	AIM2	0.234872	3.32522e-09	U5
NOC3L	NOC3L	0.23415	3.72507e-09	U5
SAT2	SAT2	0.234087	3.76194e-09	U5
NIPA2	NIPA2	0.233252	4.28718e-09	U5
LIMD1	LIMD1	0.232405	4.89288e-09	U5
TSPYL2	TSPYL2	0.232264	5.00147e-09	U5
SNX9	SNX9	0.230794	6.28168e-09	U5
TESPA1	TESPA1	0.230401	6.67422e-09	U5
PREB	PREB	0.230341	6.73658e-09	U5
EIF2AK4	EIF2AK4	0.229463	7.71052e-09	U5
BRD1	BRD1	0.229318	7.88395e-09	U5
SDHA	SDHA	0.229151	8.08922e-09	U5
NFE2L2	NFE2L2	0.228777	8.56607e-09	U5
TREX1	TREX1	0.228723	8.63716e-09	U5
KLHL8	KLHL8	0.228164	9.40776e-09	U5
RRP7A	RRP7A	0.226439	1.22284e-08	U5
SEPT2	SEPT2	0.225864	1.33398e-08	U5
AP1G1	AP1G1	0.22504	1.51052e-08	U5
RASSF3	RASSF3	0.22492	1.53791e-08	U5
ACADM	ACADM	0.224677	1.59502e-08	U5
STK24	STK24	0.224323	1.68215e-08	U5
PQLC3	PQLC3	0.223417	1.9263e-08	U5
ZDHHC12	ZDHHC12	0.223372	1.93949e-08	U5
TMEM156	TMEM156	0.222896	2.08202e-08	U5
ELP5	ELP5	0.222594	2.17761e-08	U5
RYBP	RYBP	0.221732	2.4751e-08	U5
ADAT2	ADAT2	0.219844	3.26943e-08	U5
SYNRG	SYNRG	0.219508	3.4347e-08	U5
NAA38	NAA38	0.219318	3.53189e-08	U5
NUPL2	NUPL2	0.218848	3.78314e-08	U5
RAB6A	RAB6A	0.218687	3.87297e-08	U5
UBE2V2	UBE2V2	0.217604	4.53518e-08	U5
RNPC3	RNPC3	0.217033	4.92656e-08	U5
RUFY3	RUFY3	0.216286	5.48816e-08	U5
ENY2	ENY2	0.215988	5.72984e-08	U5
PEBP1	PEBP1	0.215174	6.44125e-08	U5
CCNC	CCNC	0.215163	6.45124e-08	U5
AHNAK	AHNAK	0.214958	6.64387e-08	U5
YIPF6	YIPF6	0.214209	7.39613e-08	U5
SNRNP200	SNRNP200	0.214076	7.5379e-08	U5
CRTC3	CRTC3	0.213763	7.88259e-08	U5
IER5	IER5	0.213453	8.23787e-08	U5
TBRG1	TBRG1	0.212299	9.70444e-08	U5
STAT4	STAT4	0.212252	9.76987e-08	U5
RIC3	RIC3	0.212211	9.82639e-08	U5
MALT1	MALT1	0.211718	1.05354e-07	U5
TWF1	TWF1	0.211559	1.07753e-07	U5
PILRB	PILRB	0.211376	1.10569e-07	U5
STX12	STX12	0.211297	1.11806e-07	U5
CBR4	CBR4	0.211293	1.11866e-07	U5
SGTB	SGTB	0.211225	1.12951e-07	U5
EXOC1	EXOC1	0.209827	1.37438e-07	U5
CCDC66	CCDC66	0.20973	1.39307e-07	U5
BTBD7	BTBD7	0.209594	1.41983e-07	U5
GAPT	GAPT	0.208964	1.55037e-07	U5
FXR1	FXR1	0.208701	1.60819e-07	U5
KLHDC2	KLHDC2	0.208637	1.62249e-07	U5
GPM6B	GPM6B	0.208092	1.75001e-07	U5
PLCB2	PLCB2	0.208055	1.7591e-07	U5
HDAC9	HDAC9	0.207708	1.84582e-07	U5
NME4	NME4	0.207583	1.87795e-07	U5
EMC2	EMC2	0.207573	1.88045e-07	U5
ADRBK2	ADRBK2	0.207445	1.91417e-07	U5
GAK	GAK	0.207316	1.94857e-07	U5
ZNF506	ZNF506	0.206838	2.08149e-07	U5
PRKAG2	PRKAG2	0.20611	2.30067e-07	U5
RAPGEF1	RAPGEF1	0.205957	2.34947e-07	U5
DENND4C	DENND4C	0.204735	2.77718e-07	U5
GPSM3	GPSM3	0.202754	3.63385e-07	U5
MARCH1	MARCH1	0.202753	3.63463e-07	U5
POLR1C	POLR1C	0.202391	3.81648e-07	U5
GAB3	GAB3	0.20211	3.96347e-07	U5
CR1	CR1	0.201601	4.24421e-07	U5
PLEKHJ1	PLEKHJ1	0.200589	4.86086e-07	U5
ENTPD4	ENTPD4	0.199665	5.49754e-07	U5
MAT2A	MAT2A	0.198913	6.07427e-07	U5
HSPE1	HSPE1	0.198652	6.28815e-07	U5
PTPN2	PTPN2	0.198488	6.42591e-07	U5
TMEM243	TMEM243	0.198362	6.53377e-07	U5
COX7A2L	COX7A2L	0.197683	7.14553e-07	U5
DUT	DUT	0.197405	7.41208e-07	U5
ARMCX3	ARMCX3	0.197321	7.49468e-07	U5
SMC5	SMC5	0.196603	8.23398e-07	U5
DGUOK	DGUOK	0.196372	8.48701e-07	U5
SCPEP1	SCPEP1	0.19541	9.62175e-07	U5
EIF4A2	EIF4A2	0.194801	1.0413e-06	U5
STUB1	STUB1	0.194016	1.1528e-06	U5
BICD1	BICD1	0.193927	1.16609e-06	U5
BROX	BROX	0.1939	1.17012e-06	U5
ABCA7	ABCA7	0.193725	1.19686e-06	U5
NAA25	NAA25	0.193515	1.22968e-06	U5
CLN8	CLN8	0.193398	1.24829e-06	U5
EIF2S3	EIF2S3	0.193376	1.25195e-06	U5
ADRBK1	ADRBK1	0.193206	1.2796e-06	U5
SFSWAP	SFSWAP	0.193129	1.29238e-06	U5
ARID3A	ARID3A	0.192783	1.35101e-06	U5
CYLD	CYLD	0.192435	1.41277e-06	U5
U2AF2	U2AF2	0.192154	1.46447e-06	U5
SEPT11	SEPT11	0.191281	1.63708e-06	U5
RNF169	RNF169	0.191176	1.65912e-06	U5
TMEM134	TMEM134	0.190748	1.7518e-06	U5
OST4	OST4	0.190188	1.8808e-06	U5
ZNF141	ZNF141	0.189473	2.05881e-06	U5
SLC25A6	SLC25A6	0.189353	2.0902e-06	U5
SEC22C	SEC22C	0.188835	2.23093e-06	U5
RNF166	RNF166	0.188813	2.23704e-06	U5
LSM7	LSM7	0.188589	2.3009e-06	U5
GPR114	GPR114	0.188585	2.30223e-06	U5
ARRB2	ARRB2	0.188226	2.40811e-06	U5
SMIM14	SMIM14	0.187458	2.65085e-06	U5
RNF149	RNF149	0.187031	2.79584e-06	U5
MFF	MFF	0.186734	2.90092e-06	U5
LARP4B	LARP4B	0.186712	2.90892e-06	U5
EVI2B	EVI2B	0.186706	2.91116e-06	U5
HERC2	HERC2	0.186628	2.93938e-06	U5
KLHL36	KLHL36	0.186107	3.13585e-06	U5
SATB1	SATB1	0.18568	3.30585e-06	U5
SUGT1	SUGT1	0.185382	3.42994e-06	U5
APBB1IP	APBB1IP	0.184261	3.93729e-06	U5
ZNF326	ZNF326	0.183846	4.14255e-06	U5
GOSR1	GOSR1	0.183751	4.19115e-06	U5
EIF3H	EIF3H	0.18342	4.36441e-06	U5
CCT4	CCT4	0.183339	4.40773e-06	U5
CITED2	CITED2	0.18305	4.56604e-06	U5
SIDT2	SIDT2	0.181518	5.49912e-06	U5
SYNGR2	SYNGR2	0.181467	5.53301e-06	U5
TTF1	TTF1	0.181373	5.59606e-06	U5
TBC1D9B	TBC1D9B	0.181206	5.71022e-06	U5
ASXL1	ASXL1	0.181046	5.82107e-06	U5
RSF1	RSF1	0.180508	6.21096e-06	U5
CALM1	CALM1	0.180038	6.57142e-06	U5
SLC25A45	SLC25A45	0.179957	6.63547e-06	U5
PAIP2	PAIP2	0.179667	6.87004e-06	U5
DDX27	DDX27	0.179506	7.00327e-06	U5
NABP1	NABP1	0.179501	7.0079e-06	U5
WAPAL	WAPAL	0.177231	9.17677e-06	U5
BNIP2	BNIP2	0.177141	9.27467e-06	U5
PABPC4	PABPC4	0.176366	1.01614e-05	U5
CTNNA1	CTNNA1	0.176271	1.02751e-05	U5
TCF7	TCF7	0.176222	1.03342e-05	U5
EI24	EI24	0.175788	1.08746e-05	U5
TAF9	TAF9	0.175611	1.11017e-05	U5
GLS	GLS	0.175222	1.1619e-05	U5
FAM102A	FAM102A	0.174888	1.20794e-05	U5
BLK	BLK	0.174089	1.32568e-05	U5
GRSF1	GRSF1	0.173773	1.37502e-05	U5
ECE1	ECE1	0.17364	1.39635e-05	U5
SRI	SRI	0.173441	1.4289e-05	U5
TLR10	TLR10	0.173227	1.46463e-05	U5
PLCG2	PLCG2	0.17303	1.49845e-05	U5
PRKAR1A	PRKAR1A	0.173014	1.50122e-05	U5
NFATC2IP	NFATC2IP	0.171815	1.72286e-05	U5
TSTD1	TSTD1	0.171712	1.74344e-05	U5
IRF3	IRF3	0.171685	1.74883e-05	U5
ELK3	ELK3	0.171673	1.75125e-05	U5
CCDC130	CCDC130	0.171442	1.79811e-05	U5
GPATCH2L	GPATCH2L	0.171398	1.80714e-05	U5
NUMA1	NUMA1	0.171036	1.8833e-05	U5
CREBRF	CREBRF	0.17061	1.97689e-05	U5
SUPT16H	SUPT16H	0.170325	2.04212e-05	U5
SCAMP2	SCAMP2	0.169885	2.14661e-05	U5
MYL12A	MYL12A	0.169679	2.1973e-05	U5
ZFHX3	ZFHX3	0.169329	2.28584e-05	U5
C5orf45	C5orf45	0.168974	2.37922e-05	U5
PLD4	PLD4	0.168935	2.38976e-05	U5
SLC39A10	SLC39A10	0.167915	2.68004e-05	U5
BCL7C	BCL7C	0.167726	2.73733e-05	U5
ATP5I	ATP5I	0.166978	2.9758e-05	U5
MRPL4	MRPL4	0.166929	2.99211e-05	U5
KIAA0922	KIAA0922	0.166155	3.26073e-05	U5
ZC3H8	ZC3H8	0.166043	3.30165e-05	U5
IL6ST	IL6ST	0.165834	3.37896e-05	U5
TPR	TPR	0.165073	3.67507e-05	U5
CCT3	CCT3	0.164926	3.73515e-05	U5
NDUFS7	NDUFS7	0.164432	3.94338e-05	U5
DAD1	DAD1	0.163782	4.23478e-05	U5
ACADVL	ACADVL	0.163235	4.49545e-05	U5
RBM42	RBM42	0.162415	4.91451e-05	U5
DERA	DERA	0.162354	4.94723e-05	U5
OCIAD1	OCIAD1	0.162181	5.04091e-05	U5
CRLF3	CRLF3	0.162099	5.08574e-05	U5
DNTTIP2	DNTTIP2	0.161694	5.31338e-05	U5
C16orf13	C16orf13	0.161531	5.40755e-05	U5
ATAD2	ATAD2	0.161091	5.67058e-05	U5
RAD23B	RAD23B	0.160757	5.87802e-05	U5
GRIPAP1	GRIPAP1	0.160149	6.27382e-05	U5
GPATCH4	GPATCH4	0.159818	6.49962e-05	U5
LRCH3	LRCH3	0.159444	6.76463e-05	U5
TUBA1A	TUBA1A	0.159025	7.07305e-05	U5
FAM76A	FAM76A	0.158044	7.84816e-05	U5
ATE1	ATE1	0.157686	8.15034e-05	U5
MRPS12	MRPS12	0.156768	8.97655e-05	U5
CHCHD10	CHCHD10	0.156701	9.04047e-05	U5
BCL11A	BCL11A	0.156615	9.12245e-05	U5
HAT1	HAT1	0.156124	9.60272e-05	U5
PIN4	PIN4	0.156028	9.69969e-05	U5
DSTN	DSTN	0.155903	9.82669e-05	U5
ARHGAP5	ARHGAP5	0.155753	9.98181e-05	U5
RHBDF2	RHBDF2	0.155753	9.98243e-05	U5
SH3YL1	SH3YL1	0.155279	0.000104872	U5
N4BP2	N4BP2	0.155006	0.000107891	U5
HECTD1	HECTD1	0.154975	0.000108238	U5
MTCH1	MTCH1	0.154944	0.000108577	U5
SIDT1	SIDT1	0.153924	0.000120665	U5
MOB4	MOB4	0.153108	0.000131223	U5
GPR155	GPR155	0.152167	0.000144478	U5
RNMT	RNMT	0.151732	0.000151028	U5
C19orf43	C19orf43	0.151307	0.000157686	U5
C3orf17	C3orf17	0.151203	0.000159358	U5
PAK1IP1	PAK1IP1	0.15103	0.000162177	U5
ISCU	ISCU	0.150889	0.000164513	U5
NOC2L	NOC2L	0.15079	0.000166156	U5
PNPLA2	PNPLA2	0.149466	0.000189859	U5
MCOLN2	MCOLN2	0.14945	0.000190164	U5
BZW1	BZW1	0.149434	0.000190469	U5
LIN7C	LIN7C	0.148183	0.000215818	U5
GDAP2	GDAP2	0.147912	0.000221718	U5
KDM4C	KDM4C	0.147594	0.00022882	U5
HP1BP3	HP1BP3	0.14714	0.000239332	U5
ERCC1	ERCC1	0.14662	0.000251933	U5
CNBP	CNBP	0.145647	0.000277183	U5
CDC42EP3	CDC42EP3	0.144567	0.000307996	U5
KIAA1430	KIAA1430	0.144416	0.000312543	U5
STT3A	STT3A	0.144283	0.000316589	U5
TMEM170A	TMEM170A	0.143804	0.000331652	U5
BECN1	BECN1	0.14375	0.000333389	U5
SNRPA	SNRPA	0.143425	0.000344012	U5
CCDC64	CCDC64	0.143153	0.000353144	U5
PDXK	PDXK	0.142212	0.000386546	U5
ARHGAP21	ARHGAP21	0.141735	0.000404612	U5
SOS1	SOS1	0.141689	0.000406376	U5
OTUD5	OTUD5	0.141026	0.000432837	U5
MYCBP2	MYCBP2	0.140785	0.00044286	U5
MAN1A1	MAN1A1	0.140643	0.000448869	U5
CAMLG	CAMLG	0.139798	0.00048618	U5
CMC2	CMC2	0.139657	0.00049269	U5
WDR73	WDR73	0.139546	0.000497881	U5
ARFGAP3	ARFGAP3	0.139303	0.000509392	U5
C1orf228	C1orf228	0.138773	0.000535333	U5
SEPT5	SEPT5	0.138513	0.000548511	U5
CHD1L	CHD1L	0.138183	0.000565694	U5
SRSF2	SRSF2	0.137539	0.00060064	U5
RHOB	RHOB	0.137323	0.00061277	U5
IL17RA	IL17RA	0.137297	0.000614258	U5
KRIT1	KRIT1	0.137064	0.000627633	U5
EMP3	EMP3	0.136709	0.000648617	U5
SGK1	SGK1	0.136522	0.000659895	U5
DHX29	DHX29	0.136299	0.00067358	U5
MBTD1	MBTD1	0.13594	0.000696225	U5
DNAJB1	DNAJB1	0.135049	0.000755415	U5
DPY30	DPY30	0.134447	0.000798023	U5
NCOA7	NCOA7	0.134391	0.000802112	U5
ZNF226	ZNF226	0.134251	0.000812381	U5
CCT8	CCT8	0.133765	0.000849012	U5
RNPS1	RNPS1	0.133496	0.000869902	U5
CCDC117	CCDC117	0.133019	0.00090813	U5
ZNF830	ZNF830	0.132919	0.000916361	U5
MPP6	MPP6	0.132856	0.000921552	U5
EPRS	EPRS	0.132456	0.000955335	U5
AHI1	AHI1	0.131881	0.00100582	U5
CDS2	CDS2	0.131829	0.00101046	U5
MAP3K4	MAP3K4	0.13135	0.00105461	U5
SETBP1	SETBP1	0.131089	0.00107936	U5
CHD7	CHD7	0.130878	0.00109978	U5
ZNF37A	ZNF37A	0.130792	0.00110823	U5
TXNDC11	TXNDC11	0.130555	0.00113168	U5
CHTOP	CHTOP	0.130175	0.00117044	U5
CHD3	CHD3	0.129507	0.00124138	U5
MLLT3	MLLT3	0.12926	0.00126865	U5
TAF1D	TAF1D	0.128681	0.00133462	U5
MRPL43	MRPL43	0.128559	0.00134899	U5
FLNB	FLNB	0.128457	0.00136107	U5
MFSD1	MFSD1	0.12843	0.00136429	U5
ADSL	ADSL	0.128328	0.00137641	U5
ITM2C	ITM2C	0.127811	0.0014398	U5
SERPINE2	SERPINE2	0.127426	0.00148875	U5
IMP3	IMP3	0.126552	0.00160546	U5
TXNL1	TXNL1	0.126285	0.00164285	U5
FLCN	FLCN	0.12612	0.00166621	U5
SPCS1	SPCS1	0.125009	0.00183242	U5
ALCAM	ALCAM	0.122706	0.00222614	U5
EIF2B1	EIF2B1	0.122315	0.00230016	U5
EIF4H	EIF4H	0.121744	0.00241239	U5
ERV3-1	ERV3-1	0.121443	0.00247355	U5
RREB1	RREB1	0.12139	0.00248428	U5
ANKRD10	ANKRD10	0.121374	0.00248777	U5
TOMM40	TOMM40	0.121026	0.00256048	U5
LRPPRC	LRPPRC	0.120576	0.00265764	U5
DAP	DAP	0.11966	0.00286549	U5
CCDC112	CCDC112	0.119361	0.0029366	U5
PAIP1	PAIP1	0.119054	0.00301109	U5
HERPUD1	HERPUD1	0.118403	0.003175	U5
TACC3	TACC3	0.11824	0.00321735	U5
ZNF83	ZNF83	0.118114	0.00325043	U5
ZNF407	ZNF407	0.117433	0.00343436	U5
TSPAN31	TSPAN31	0.116787	0.00361756	U5
CBFA2T3	CBFA2T3	0.116653	0.00365663	U5
IL1B	IL1B	0.116195	0.00379308	U5
IRF8	IRF8	0.115814	0.0039102	U5
DAZAP1	DAZAP1	0.115143	0.00412451	U5
GCHFR	GCHFR	0.114692	0.00427436	U5
STRN3	STRN3	0.114359	0.00438815	U5
UBR3	UBR3	0.112724	0.00498789	U5
ZMYM5	ZMYM5	0.111453	0.00550369	U5
IFT20	IFT20	0.10977	0.00626111	U5
RTN4	RTN4	0.109102	0.00658647	U5
ACAD9	ACAD9	0.108908	0.00668416	U5
RMND5A	RMND5A	0.108834	0.0067214	U5
CKAP4	CKAP4	0.108406	0.00694191	U5
PHACTR1	PHACTR1	0.107382	0.00749582	U5
SMARCB1	SMARCB1	0.107115	0.00764679	U5
SNRNP27	SNRNP27	0.106155	0.00821167	U5
TMEM109	TMEM109	0.105986	0.00831471	U5
PDE4B	PDE4B	0.10581	0.00842346	U5
TTC7A	TTC7A	0.105225	0.00879399	U5
LMBR1L	LMBR1L	0.10316	0.0102214	U5
SMARCD1	SMARCD1	0.102404	0.010793	U5
SLC7A5	SLC7A5	0.102358	0.0108282	U5
MRPS6	MRPS6	0.102261	0.0109038	U5
MDM2	MDM2	0.102191	0.0109586	U5
CTTN	CTTN	0.0998305	0.0129572	U5
PACS1	PACS1	0.0985352	0.0141851	U5
MTFR1L	MTFR1L	0.0982716	0.0144471	U5
BRD3	BRD3	0.0978388	0.0148866	U5
IRF4	IRF4	0.0970588	0.0157085	U5
ERLEC1	ERLEC1	0.0960329	0.0168499	U5
ANKRD28	ANKRD28	0.0954157	0.017571	U5
CAMK4	CAMK4	0.094351	0.0188785	U5
SLC38A10	SLC38A10	0.094305	0.0189369	U5
RSL1D1	RSL1D1	0.0939214	0.0194297	U5
UBAP2L	UBAP2L	0.0936998	0.0197194	U5
TMEM106B	TMEM106B	0.0927555	0.0209968	U5
AEBP1	AEBP1	0.092156	0.0218445	U5
MEPCE	MEPCE	0.091719	0.0224809	U5
HMGCL	HMGCL	0.0901662	0.0248745	U5
CUTA	CUTA	0.0896371	0.0257389	U5
ARHGAP6	ARHGAP6	0.0887511	0.0272445	U5
TMED2	TMED2	0.0886622	0.0273997	U5
GRAP2	GRAP2	0.087406	0.029675	U5
IAH1	IAH1	0.0870597	0.0303299	U5
ABHD14B	ABHD14B	0.0867061	0.0310114	U5
SPINT2	SPINT2	0.0846229	0.0352988	U5
SDCCAG3	SDCCAG3	0.0842577	0.0361002	U5
PGM2L1	PGM2L1	0.0840739	0.0365093	U5
NOL11	NOL11	0.0830263	0.0389171	U5
TNFRSF17	TNFRSF17	0.082685	0.0397301	U5
SIGLEC10	SIGLEC10	0.082029	0.0413331	U5
TAX1BP3	TAX1BP3	0.0805572	0.0451296	U5
BRI3BP	BRI3BP	0.0803423	0.0457077	U5
UBAC2	UBAC2	0.0777844	0.0530796	U5
MAP7D3	MAP7D3	0.0777322	0.0532398	U5
NAMPT	NAMPT	0.0759331	0.0590124	U5
PHAX	PHAX	0.0755731	0.0602274	U5
SGSM3	SGSM3	0.0725912	0.0711094	U5
COA1	COA1	0.0714644	0.075619	U5
PLA2G12A	PLA2G12A	0.0713248	0.0761935	U5
HIST1H2AC	HIST1H2AC	0.0694515	0.0842528	U5
MPHOSPH10	MPHOSPH10	0.0650829	0.10573	U5
ANO6	ANO6	0.0613546	0.1273	U5
RFX3	RFX3	0.0433546	0.281491	U5
IL1R2	IL1R2	0.52348	7.57022e-45	U10
CD163	CD163	0.50333	4.58102e-41	U10
SAP30	SAP30	0.469432	3.02627e-35	U10
JDP2	JDP2	0.465158	1.47713e-34	U10
ARL4A	ARL4A	0.430092	2.92172e-29	U10
RNF144B	RNF144B	0.426086	1.07699e-28	U10
PHC2	PHC2	0.42421	1.97226e-28	U10
FKBP5	FKBP5	0.393742	2.17667e-24	U10
IRS2	IRS2	0.38773	1.22226e-23	U10
KLF9	KLF9	0.376727	2.6255e-22	U10
CEBPD	CEBPD	0.37018	1.54208e-21	U10
THBS1	THBS1	0.345835	7.8751e-19	U10
CLEC4E	CLEC4E	0.34286	1.62668e-18	U10
ZBTB16	ZBTB16	0.324322	1.25794e-16	U10
ETS2	ETS2	0.31351	1.38842e-15	U10
IFNGR1	IFNGR1	0.312819	1.61335e-15	U10
AHR	AHR	0.311724	2.04538e-15	U10
ACSL1	ACSL1	0.311359	2.21308e-15	U10
GCA	GCA	0.298552	3.28512e-14	U10
HMGB2	HMGB2	0.292847	1.04706e-13	U10
IRAK3	IRAK3	0.280625	1.15085e-12	U10
UPP1	UPP1	0.280007	1.29515e-12	U10
PTEN	PTEN	0.261812	3.68091e-11	U10
ASPH	ASPH	0.24926	3.20521e-10	U10
CXCR4	CXCR4	0.243059	8.94736e-10	U10
CSGALNACT2	CSGALNACT2	0.229435	7.74469e-09	U10
DPYD	DPYD	0.217162	4.83517e-08	U10
AGFG1	AGFG1	0.215417	6.22015e-08	U10
MEGF9	MEGF9	0.209635	1.41177e-07	U10
LHFPL2	LHFPL2	0.197457	7.36188e-07	U10
KCTD12	KCTD12	0.188152	2.43043e-06	U10
SPTLC2	SPTLC2	0.185192	3.51136e-06	U10
MTRNR2L8	MTRNR2L8	0.184749	3.708e-06	U10
ANAPC16	ANAPC16	0.181201	5.71345e-06	U10
MS4A6A	MS4A6A	0.164206	4.04263e-05	U10
RBM3	RBM3	0.164095	4.09184e-05	U10
FPR1	FPR1	0.157246	8.53752e-05	U10
RBP7	RBP7	0.150644	0.000168633	U10
PGD	PGD	0.140565	0.000452191	U10
PRKD3	PRKD3	0.132171	0.000979982	U10
METTL7A	METTL7A	0.124942	0.0018429	U10
LIPA	LIPA	0.123943	0.00200594	U10
NSA2	NSA2	0.117478	0.0034218	U10
CALM2	CALM2	0.115526	0.00400106	U10
ADK	ADK	0.114905	0.00420304	U10
PPT1	PPT1	0.114842	0.00422389	U10
MRPL21	MRPL21	0.112793	0.00496111	U10
TSPAN18	TSPAN18	0.107286	0.00754995	U10
IMPDH2	IMPDH2	0.0984364	0.0142828	U10
TMPO	TMPO	0.0947484	0.0183808	U10
H1F0	H1F0	0.0831243	0.0386864	U10
FAM173A	FAM173A	0.082114	0.0411226	U10
HEXIM2	HEXIM2	0.079912	0.046884	U10
GLO1	GLO1	0.0728733	0.0700153	U10
DNASE1L3	DNASE1L3	0.0624679	0.120529	U10
HRASLS2	HRASLS2	0.0341579	0.396232	U10
HBA1	HBA1	0.765893	1.88237e-120	U1
HBM	HBM	0.744476	2.40279e-110	U1
HBA2	HBA2	0.725954	2.17322e-102	U1
HBB	HBB	0.691625	3.01046e-89	U1
SLC25A39	SLC25A39	0.611783	7.98771e-65	U1
IFI27	IFI27	0.597431	3.78512e-61	U1
ADIPOR1	ADIPOR1	0.583853	7.73793e-58	U1
ALAS2	ALAS2	0.576871	3.39756e-56	U1
TSTA3	TSTA3	0.572567	3.34231e-55	U1
HBD	HBD	0.541296	2.07601e-48	U1
MAP2K3	MAP2K3	0.541263	2.108e-48	U1
GUK1	GUK1	0.527176	1.43683e-45	U1
GLRX5	GLRX5	0.526884	1.63964e-45	U1
CA1	CA1	0.526847	1.66758e-45	U1
MXI1	MXI1	0.517316	1.15579e-43	U1
SNCA	SNCA	0.509366	3.5841e-42	U1
TRIM58	TRIM58	0.491425	6.01915e-39	U1
CHPT1	CHPT1	0.464629	1.7948e-34	U1
PSMF1	PSMF1	0.449553	4.0053e-32	U1
GYPC	GYPC	0.419419	9.09041e-28	U1
IFIT1B	IFIT1B	0.416357	2.38312e-27	U1
HBQ1	HBQ1	0.41139	1.11426e-26	U1
BAG1	BAG1	0.360982	1.73306e-20	U1
FBXO7	FBXO7	0.324045	1.33911e-16	U1
RNF187	RNF187	0.31799	5.19447e-16	U1
GYPB	GYPB	0.309927	3.01196e-15	U1
CCDC94	CCDC94	0.281643	9.46729e-13	U1
TESC	TESC	0.27863	1.68352e-12	U1
TUBB2A	TUBB2A	0.269614	9.03692e-12	U1
KLHL42	KLHL42	0.26933	9.5189e-12	U1
CAND1	CAND1	0.263475	2.73878e-11	U1
CCBL2	CCBL2	0.261331	4.0073e-11	U1
EIF1B	EIF1B	0.261187	4.11093e-11	U1
HPS1	HPS1	0.26072	4.46388e-11	U1
TRIT1	TRIT1	0.255769	1.05867e-10	U1
C15orf39	C15orf39	0.251884	2.05838e-10	U1
LAMP5	LAMP5	0.239578	1.57291e-09	U1
YBX3	YBX3	0.2313	5.80872e-09	U1
METTL9	METTL9	0.224399	1.66305e-08	U1
UBE2W	UBE2W	0.221018	2.75056e-08	U1
IL13RA1	IL13RA1	0.219233	3.5762e-08	U1
KIAA0430	KIAA0430	0.215323	6.30449e-08	U1
CHCHD3	CHCHD3	0.214752	6.84356e-08	U1
NUP214	NUP214	0.21388	7.7515e-08	U1
CLEC4A	CLEC4A	0.213236	8.497e-08	U1
FIS1	FIS1	0.2116	1.07129e-07	U1
RTKN2	RTKN2	0.211093	1.15061e-07	U1
SART1	SART1	0.208132	1.74046e-07	U1
TXNDC9	TXNDC9	0.207898	1.79784e-07	U1
TBC1D5	TBC1D5	0.207154	1.99272e-07	U1
NR1H2	NR1H2	0.206996	2.03649e-07	U1
UBXN6	UBXN6	0.197648	7.17882e-07	U1
TP53I13	TP53I13	0.196663	8.16947e-07	U1
EIF4E3	EIF4E3	0.195431	9.59567e-07	U1
ANK3	ANK3	0.194516	1.08053e-06	U1
NKAP	NKAP	0.192689	1.36754e-06	U1
[truncated: 1,916 more rows]

## Sheet: S7. CNA Top 100 Genes
NAM-PC1	Corr Value	NAM-PC2	Corr Value	NAM-PC3	Corr Value	NAM-PC4	Corr Value	NAM-PC5	Corr Value	NAM-PC6	Corr Value	NAM-PC7	Corr Value	NAM-PC8	Corr Value	NAM-PC9	Corr Value	NAM-PC10	Corr Value		NAM-PC1	Corr Value	NAM-PC2	Corr Value	NAM-PC3	Corr Value	NAM-PC4	Corr Value	NAM-PC5	Corr Value	NAM-PC6	Corr Value	NAM-PC7	Corr Value	NAM-PC8	Corr Value	NAM-PC9	Corr Value	NAM-PC10	Corr Value
YWHAZ	0.283078	FKBP5	0.214562	TXNIP	0.183534	RPS4Y1	0.172564	RSAD2	0.221585	XIST	0.224165	CLU	0.143613	TXNIP	0.139665	MTRNR2L12	0.0677373	NRGN	0.17541		MTRNR2L12	-0.204004	RPL27A	-0.1719	STAT1	-0.320101	GMFG	-0.182334	MT-CO1	-0.237123	RPS4Y1	-0.297179	CD3D	-0.248721	PF4	-0.160019	HLA-E	-0.163852	RPS4Y1	-0.196034
ERAP2	0.268883	DDIT4	0.190684	CXCR4	0.14602	MALAT1	0.119394	STAT1	0.209512	IFI44L	0.152172	NRGN	0.140502	CXCR4	0.133596	STAB1	0.0643488	GNG11	0.173072		MTRNR2L2	-0.203285	RPS11	-0.163577	XAF1	-0.3103	MTRNR2L12	-0.182315	MT-CO2	-0.214245	EIF1AY	-0.203625	CD3G	-0.233424	SDPR	-0.154696	ARPC2	-0.158016	TOMM7	-0.133017
IL2RG	0.268854	CXCR4	0.165543	IL7R	0.129379	DDX3Y	0.113237	IFI44L	0.208579	FAM118A	0.100915	TREML1	0.137967	REL	0.123052	MALAT1	0.0620521	SDPR	0.163972		MT-ND3	-0.152658	CD44	-0.161653	EPSTI1	-0.3053	RPS4X	-0.180984	MT-CO3	-0.213702	DDX3Y	-0.200453	GZMK	-0.22349	GNG11	-0.148048	MSN	-0.157824	RPLP2	-0.129277
SLFN5	0.267134	GZMH	0.158118	MTRNR2L8	0.127259	TTTY15	0.109335	CCR7	0.192379	KLRD1	0.100379	GNG11	0.137068	UBB	0.120205	RNASE2	0.0556567	TREML1	0.154241		JUNB	-0.137859	RPL31	-0.157104	GBP4	-0.304696	ACTG1	-0.176225	MS4A1	-0.18729	RPS26	-0.184084	LCK	-0.211287	PPBP	-0.146696	PFN1	-0.156769	RPL3	-0.128878
ETS1	0.257199	ZBTB16	0.131043	TSC22D3	0.122579	FGFBP2	0.0988561	IFIT3	0.180227	KLRF1	0.0984759	PPBP	0.134149	DUSP2	0.118309	SSPN	0.0534066	PF4	0.15292		MT-ND1	-0.13279	RPL23	-0.156977	IFI44L	-0.294334	MZT2A	-0.168992	CLIC1	-0.18599	UTY	-0.182976	CD3E	-0.204457	NRGN	-0.145638	TMSB4X	-0.155425	RPL27A	-0.127626
PFN1	0.255976	NKG7	0.123001	PIK3IP1	0.114238	UTY	0.0983528	IL7R	0.176352	CLIC3	0.0982765	PF4	0.127482	MT-ND3	0.113443	RP11-291B21.2	0.0516326	CLU	0.152184		FCGRT	-0.111938	NAP1L1	-0.15691	GBP1	-0.290791	MT-CO3	-0.167742	CD79A	-0.184715	KDM5D	-0.163312	2023-09-06	-0.203936	RSAD2	-0.14316	CAP1	-0.153102	RPL28	-0.126466
SP100	0.254075	MTRNR2L8	0.10971	FKBP5	0.11099	FCRL6	0.0937177	GBP1	0.169107	IGFBP7	0.0979665	SDPR	0.124654	RBM39	0.112965	CISH	0.0497849	PPBP	0.148467		KLRB1	-0.106445	RPS20	-0.155283	ISG15	-0.287303	ATP5L	-0.167691	CD19	-0.181013	TTTY15	-0.159484	ARGLU1	-0.188857	TUBB1	-0.142144	CORO1A	-0.150435	RPS15A	-0.124964
ISG20	0.254066	SOCS1	0.105537	BTG1	0.0909711	PRSS23	0.0859684	GBP4	0.161378	IFI44	0.0965373	CMTM5	0.123723	MTRNR2L12	0.11095	MTRNR2L2	0.0494414	TUBB1	0.146389		LYZ	-0.102352	PABPC1	-0.154507	IFI6	-0.284298	ISG20	-0.167554	MT-ND4	-0.18026	MIR4435-1HG	-0.144635	GIMAP4	-0.186134	GP9	-0.14046	LCP1	-0.150052	RPL10	-0.124642
PTPRC	0.250105	APBA2	0.103724	RPS10	0.0850341	NKG7	0.0842946	TRIM22	0.159665	GZMB	0.0900195	F13A1	0.123565	HLA-DMB	0.110685	HSPB1	0.0484861	SPARC	0.142136		JUND	-0.0969542	TPT1	-0.154283	PSMB9	-0.283588	MIR4435-1HG	-0.167165	H3F3A	-0.177301	IL32	-0.139717	DENND2D	-0.184821	IFI44L	-0.137511	PPP1CA	-0.144431	RPL36	-0.122623
SMCHD1	0.249925	KLRD1	0.102769	CLDN5	0.0814229	GPR56	0.0825131	PIK3IP1	0.159281	ZBTB16	0.0883282	GP9	0.121128	SIK1	0.109512	VCAN	0.0476631	MTURN	0.139571		AMICA1	-0.0953957	ZFP36L1	-0.153075	LY6E	-0.279704	MZT2B	-0.167059	DYNLL1	-0.17715	MZB1	-0.137771	GYPC	-0.182188	CLU	-0.136121	RAC2	-0.141312	RPL18	-0.12227
SYNE2	0.24255	SPON2	0.101576	C19orf33	0.0813335	USP9Y	0.0822987	DDX60	0.158353	TXNIP	0.0868276	TUBB1	0.120529	SMAP2	0.109046	RIC3	0.0471775	GP9	0.139349		CSF3R	-0.0900307	CCNI	-0.152628	UBE2L6	-0.27375	PSMB8	-0.165592	CIB1	-0.175321	CALM3	-0.137157	SLFN5	-0.180771	TREML1	-0.129074	ACTB	-0.138113	RPL35A	-0.122167
PPIA	0.24075	SYTL3	0.101567	KLF9	0.0777598	MYBL1	0.0808837	XAF1	0.153837	CD160	0.0849111	SPARC	0.119499	HLA-B	0.107689	TTTY15	0.0470509	PGRMC1	0.13932		LGALS2	-0.0893771	MBNL1	-0.151015	MX1	-0.271814	NDUFV2	-0.164431	MT-ATP6	-0.175121	HSP90AA1	-0.134953	EVL	-0.179648	PRKAR2B	-0.12874	SPN	-0.138096	RPL27	-0.121743
IFI16	0.239622	CCND3	0.100389	AC147651.3	0.0752027	TCL1A	0.0791719	OXNAD1	0.152635	MYBL1	0.0846859	PRKAR2B	0.117149	JUNB	0.107591	BCL2	0.0456393	HIST1H2AC	0.13507		FCER1A	-0.0875764	RPS29	-0.150386	PARP9	-0.270185	UQCRH	-0.162568	PPP1R14A	-0.173177	ZFY	-0.133936	FAM107B	-0.177879	CMTM5	-0.128202	CNN2	-0.137392	RPS18	-0.121729
FKBP5	0.23901	SAP30	0.0944685	DDIT4	0.0743204	CST7	0.0785698	IFIT1	0.150962	TTC38	0.0829615	ITGA2B	0.11449	MIS18BP1	0.107251	RALGPS2	0.0453064	CMTM5	0.133486		CPVL	-0.0874927	PNRC1	-0.149656	RNF213	-0.265706	COX7A2	-0.162307	FCRL5	-0.172743	LMAN1	-0.132144	ACAP1	-0.177704	ITGA2B	-0.126954	ARPC5	-0.136372	RPS15	-0.121195
SAMD9L	0.238468	GPR56	0.0907441	RPL34	0.0742702	SORL1	0.0778281	GBP5	0.149182	FOSB	0.0828924	MYL9	0.114208	MT-CO1	0.107122	FAM20A	0.0421853	AC147651.3	0.132237		CFP	-0.0870978	RPL13A	-0.149619	SAMD9L	-0.264981	SLC25A5	-0.161919	MT-CYB	-0.170113	USP9Y	-0.12959	CNN2	-0.174332	C6orf25	-0.125658	CFL1	-0.135968	RPL14	-0.121126
RP11-94L15.2	0.237917	PRF1	0.0888384	LDLRAP1	0.0717534	VPREB3	0.0775011	IFI6	0.147844	NKG7	0.0823407	GPX1	0.111855	HLA-DRB1	0.105583	FAM118A	0.0421443	ACRBP	0.128785		CST3	-0.0864656	TTC3	-0.149215	IFIT3	-0.264568	NDUFS5	-0.160804	SLC25A5	-0.169409	HSP90B1	-0.129495	GIMAP5	-0.172144	AC147651.3	-0.122304	H3F3B	-0.135364	RPS13	-0.120983
SLC38A1	0.235626	TSC22D3	0.0883532	LGALSL	0.0699613	CTSW	0.07651	LEF1	0.146326	IFITM1	0.0818076	HLA-DQA2	0.108179	BTG2	0.105057	COL4A3	0.0416104	ITGA2B	0.128155		CSF2RA	-0.0853475	TMEM154	-0.147242	IFI35	-0.260551	COX6C	-0.159889	PDLIM1	-0.16769	SPCS3	-0.12876	STK17A	-0.171596	CTTN	-0.119946	PSMB8	-0.13503	RPS8	-0.120955
KIAA1551	0.2319	FGFBP2	0.084193	PF4	0.0688361	S1PR5	0.0764711	TRABD2A	0.145605	HOPX	0.0817276	C6orf25	0.106061	MT-ND1	0.104756	CLU	0.0408667	MYL9	0.127799		CEBPA	-0.0846105	MAP3K1	-0.14687	IRF1	-0.25535	MT-ATP6	-0.159276	ORAI2	-0.167546	CD27	-0.127198	TBC1D10C	-0.169867	SPARC	-0.119324	WDR1	-0.134403	RPS16	-0.120707
STAT1	0.231152	IL1R2	0.0835434	CD163	0.0684341	GZMH	0.075597	IFI44	0.142868	AKR1C3	0.081319	ACRBP	0.104771	HLA-DMA	0.103683	RP11-326C3.2	0.0407125	2023-03-02	0.126675		IFI30	-0.0840446	TCF7	-0.146275	EIF2AK2	-0.245789	RPL36AL	-0.1581	CLECL1	-0.16732	LINC00152	-0.127054	MIR142	-0.168975	NGFRAP1	-0.118901	UBC	-0.13386	RPL34	-0.120694
ARHGDIB	0.230112	AREG	0.0828359	OXNAD1	0.0671128	FCER2	0.0752153	ANKRD22	0.141676	KLF6	0.0808274	HIST1H2AC	0.103985	DDX5	0.103252	COL4A4	0.0397419	CTTN	0.125724		TGFBI	-0.0822534	DDX17	-0.143317	GBP2	-0.242526	SUB1	-0.157498	ACTG1	-0.165839	PRDX4	-0.125899	SH2D1A	-0.168424	IFIT3	-0.117912	YWHAZ	-0.133734	RPL13A	-0.120569
RAC2	0.229251	CTSW	0.0820569	RPL36A	0.0665603	PLEKHA1	0.0716689	CMPK2	0.13902	PRSS23	0.077286	MTURN	0.102581	CLIC3	0.103238	FAM13A	0.0397345	C6orf25	0.123897		CACNA2D3	-0.0811341	SRSF5	-0.141126	HLA-A	-0.242352	H2AFV	-0.157094	CD79B	-0.165207	FKBP11	-0.125633	TCF7	-0.167081	PGRMC1	-0.116559	ARPC3	-0.133527	RPS23	-0.120249
SAMD9	0.22769	CST7	0.0814095	SDPR	0.0653071	TRABD2A	0.0710838	ITGA6	0.137159	CTSW	0.0769152	AP001189.4	0.100588	MT-ND4	0.102618	CR1	0.0384626	PRKAR2B	0.123528		ZNF467	-0.07949	RPL38	-0.140507	APOL6	-0.241659	HINT1	-0.156959	GAPDH	-0.165195	OST4	-0.125488	ETS1	-0.166822	MTURN	-0.1132	GMFG	-0.13324	RPS2	-0.120144
HNRNPC	0.227507	CD69	0.0812628	TUBB1	0.0639348	LTB	0.0693754	APOL6	0.137048	DDIT4	0.0750433	IGJ	0.0980741	ZFP36	0.102078	SOCS3	0.0381795	MAP3K7CL	0.121584		FCN1	-0.0790611	AHNAK	-0.139964	OAS2	-0.240046	NDUFB4	-0.155535	PPP1CA	-0.164238	C19orf10	-0.123	AAK1	-0.166718	ACRBP	-0.112445	GNAI2	-0.132895	RPL13	-0.120102
PRRC2C	0.226837	SLC38A11	0.0798261	TNFSF8	0.0624844	ZFY	0.0692905	EPSTI1	0.132728	PLD4	0.0747296	CTSA	0.0973744	RHBDF2	0.101518	LTB	0.0378164	NGFRAP1	0.121078		NR4A2	-0.0780686	RPL7	-0.139813	RSAD2	-0.239647	GAPDH	-0.155052	CXXC5	-0.16418	GNAS	-0.12263	RP5-1028K7.2	-0.166527	MYL9	-0.111953	EIF1	-0.132492	RPL24	-0.11936
SLAMF6	0.223212	CD163	0.0739952	TUBA4A	0.0620535	TTC38	0.0686364	LINC00861	0.132017	GZMM	0.0746713	RGS18	0.0944422	TNFAIP3	0.100677	METTL7B	0.0378106	AP001189.4	0.119975		ANKRD13D	-0.0773646	POU2F2	-0.13801	BST2	-0.239575	ATPIF1	-0.154678	FCRLA	-0.164077	PDIA6	-0.122488	PTPRC	-0.165063	GRAP2	-0.111455	ACTR2	-0.131742	RPL21	-0.11935
MAT2B	0.223054	SRGAP1	0.0739752	CTTN	0.062031	RP11-640M9.1	0.0682323	SATB1	0.130481	SYNGR1	0.0723899	AC147651.3	0.0938708	MEF2C	0.0995675	OSBPL10	0.0377561	F13A1	0.115263		RTN1	-0.0772554	EIF4B	-0.137114	PARP14	-0.237465	RPS2	-0.153964	PPIA	-0.162177	RPN2	-0.121436	PPP2R5C	-0.164962	IFI6	-0.109482	ATP5E	-0.131505	RPS3A	-0.119059
CLEC2D	0.220571	FCRL6	0.0730414	ENKUR	0.0616332	CISH	0.0659699	MAML2	0.126561	TSIX	0.0716482	C2orf88	0.0932335	BTG1	0.0994958	RP5-887A10.1	0.0371857	RUFY1	0.113643		CSTA	-0.0770201	GTF2I	-0.135467	GBP5	-0.235395	ATP5J	-0.15394	FCRL2	-0.161277	PPBP	-0.120633	TMSB4X	-0.16429	CD9	-0.107439	ARHGDIB	-0.131144	SLC25A37	-0.117691
WIPF1	0.219424	CCL5	0.0729965	IL1R2	0.0615589	PTGER2	0.0655074	SOCS1	0.126544	MATK	0.0704073	NGFRAP1	0.0930577	NAMPT	0.0993611	HLA-DQA2	0.0363788	TSC22D1	0.108292		PLXNB2	-0.0762988	UBE2H	-0.13304	PSME2	-0.231753	SHFM1	-0.153417	SLC25A3	-0.160189	CLU	-0.120584	BIN1	-0.163595	IFIT1	-0.107235	2023-09-09	-0.13066	DDX3Y	-0.117605
PSME1	0.218919	ASCL2	0.0727663	FMN1	0.0613328	CD7	0.0652722	ITK	0.125799	FCRL6	0.069517	IGFBP7	0.0927562	NBPF10	0.0992883	TRABD2A	0.0354443	TMEM40	0.107687		CD33	-0.0758108	BTG2	-0.13299	TAP1	-0.231242	PARK7	-0.153069	PARP1	-0.160055	ERLEC1	-0.118904	CD52	-0.16345	C19orf33	-0.10679	FLNA	-0.130592	HBB	-0.117525
PTPRCAP	0.215795	MATK	0.0718491	ZFP36L2	0.0603646	IL7R	0.0647734	MALAT1	0.124955	MARCKS	0.0693001	CD9	0.0909425	AKAP13	0.0990165	SELM	0.0349363	GFI1B	0.107245		AP1S2	-0.0755468	ZNF217	-0.132981	TNFSF10	-0.22894	PSMA4	-0.153023	EZR	-0.157609	DERL1	-0.118797	ARHGEF1	-0.163335	TMEM40	-0.106526	PSME1	-0.130039	RPL22	-0.117412
ATRX	0.215666	GNLY	0.0698321	A2M-AS1	0.0598587	LY9	0.0642209	IFITM1	0.122876	NCR3	0.0692635	AKR1C3	0.0906024	CELF2	0.0988232	SCXA	0.0339215	PTCRA	0.107136		CYP27A1	-0.0747759	RPS8	-0.132377	IFI16	-0.224004	LINC00152	-0.152844	POU2F2	-0.157308	HSP90AB1	-0.116344	GPR183	-0.162236	SH3BGRL2	-0.106523	ACTG1	-0.129971	RPS28	-0.11737
MATR3	0.215445	C1orf21	0.0689664	KLRG1	0.0595046	NSG1	0.063697	HERC6	0.121743	GPR56	0.0692244	PGRMC1	0.0900084	STX7	0.0981171	RP11-84C10.2	0.0334404	PTGS1	0.106776		RP11-1000B6.3	-0.0741132	IER2	-0.132058	SAMD9	-0.222167	MYL6B	-0.152486	TNFRSF13B	-0.155718	SOD1	-0.116181	PTPRCAP	-0.161026	RGS18	-0.106224	LIMD2	-0.129269	RPL32	-0.117302
ADD3	0.215145	SLC1A3	0.068145	RPS27	0.0593494	C1orf21	0.0630434	TCF7	0.121557	GAPT	0.0692206	CTTN	0.0877865	NEAT1	0.0980677	ZNF860	0.0332516	CTDSPL	0.10506		PLAUR	-0.0726966	CD4	-0.130921	DTX3L	-0.220797	CHCHD2	-0.152357	FCGR2B	-0.155593	PF4	-0.115814	AL592183.1	-0.160434	ISG15	-0.105986	ACTR3	-0.128641	RPL19	-0.117223
CAPZA1	0.214635	NETO1	0.0668865	GP9	0.0591535	TAGAP	0.0622923	CAMK4	0.12129	IRF8	0.0691944	TMEM158	0.0853107	DUSP1	0.0979681	HP	0.0329353	NT5M	0.103449		CD14	-0.0715067	FAM107B	-0.130614	PSMB8	-0.220015	NDUFA2	-0.151936	DAPP1	-0.155415	PIM2	-0.115185	CD2	-0.158994	RUFY1	-0.105667	MYL6	-0.128453	RPS14	-0.11706
SNRPD2	0.21463	CD8A	0.0645279	STMN3	0.0567015	ZNF683	0.0622339	EIF2AK2	0.120849	ALOX5AP	0.0690586	SH3BGRL2	0.0847757	ATM	0.0970843	KDM5D	0.0321032	CTSA	0.103408		PID1	-0.0712945	CDKN1B	-0.130537	DRAP1	-0.218541	NDUFA12	-0.150962	ARPC2	-0.15495	HIST1H1C	-0.114384	RP11-94L15.2	-0.158687	IFI44	-0.105369	PCBP1	-0.128418	RPL11	-0.116812
RNF213	0.214445	ALOX15B	0.0627556	LY9	0.0559193	LINC00926	0.0613724	MX2	0.120804	SIGLEC1	0.0684445	TSC22D1	0.0835947	HERPUD1	0.0970769	STMN3	0.0317365	CDKN2D	0.103134		TNFAIP2	-0.0712466	KLF6	-0.130534	IFITM1	-0.217417	CALM3	-0.150748	CORO1A	-0.154054	SSR3	-0.114203	PCSK7	-0.158285	TUBA4A	-0.104479	MYH9	-0.127701	RPS24	-0.116794
PARP1	0.211461	LAIR2	0.0621397	RGS18	0.0556489	KLRD1	0.0610275	IFIT2	0.120713	TXK	0.0679917	TMEM40	0.0834452	HVCN1	0.0969372	ANGPTL1	0.0303227	TMEM158	0.101945		CLEC4A	-0.070265	OSBPL8	-0.130346	IFI44	-0.216353	ATP5G3	-0.150384	SNX5	-0.153411	CTLA4	-0.114051	LDHB	-0.158079	MX1	-0.102509	CSK	-0.127415	RPS25	-0.116756
PSMB9	0.21043	ABHD17A	0.0620134	GNAZ	0.0555585	RPS10	0.0609137	PARP9	0.119845	PTGDR	0.0677103	HIST1H2BJ	0.0831339	ALAS2	0.0966559	NGFRAP1	0.0298711	RGS18	0.10172		MT-ND4L	-0.0701447	LINC00657	-0.129702	IFIT1	-0.216323	MT-CO2	-0.150374	CD81	-0.153193	XBP1	-0.113948	NAP1L4	-0.157944	CLEC1B	-0.10204	RBX1	-0.127253	RPL18A	-0.116348
RAD21	0.209493	PRSS23	0.0619932	2023-09-05	0.0551137	GZMM	0.0607321	GIMAP7	0.119648	P2RY14	0.0675353	PTGS1	0.0825929	LSP1	0.0962049	LINC00176	0.0295567	SH3BGRL2	0.100987		ALDH2	-0.0700459	NCOA3	-0.12942	OAS1	-0.214153	ETFB	-0.149753	ATP5J	-0.153151	DNAJB11	-0.113738	NOSIP	-0.157702	CTDSPL	-0.100826	CD53	-0.127137	RPL35	-0.116255
SET	0.20893	RP11-305L7.1	0.0598376	CDC14A	0.0540621	PTPN4	0.0606767	RCAN3	0.119472	HLA-DMB	0.0675008	TPM1	0.0823606	AKAP9	0.0955095	UTS2	0.0295321	LCN2	0.0998336		NBEAL1	-0.0694638	FOXP1	-0.129336	SP110	-0.213647	ATP5E	-0.149454	COX5A	-0.151753	CLPTM1L	-0.113637	TPR	-0.156767	LY6G6F	-0.100706	IFI16	-0.127026	HBA2	-0.116054
SLC9A3R1	0.208703	CES1	0.0590678	ADAMTS2	0.0540183	FLT3LG	0.0595777	PRKCQ-AS1	0.119021	VAV3	0.0672792	CTDSPL	0.0821893	SLC25A37	0.0945074	PRR7-AS1	0.0294298	MMD	0.0990419		RNF130	-0.0694506	RPLP2	-0.129128	HLA-C	-0.213107	NUDT1	-0.149104	SUB1	-0.151623	TPM4	-0.113618	CIB1	-0.156545	LGALSL	-0.10055	RPS26	-0.12689	RPS27A	-0.115665
FAM65B	0.208691	HOPX	0.0586764	NSG1	0.053538	PPP2R2B	0.0582531	DTX3L	0.117708	S1PR5	0.0661635	GFI1B	0.082036	ZBTB16	0.0944851	RP11-588H23.3	0.0294025	LY6G6F	0.0986306		LILRA2	-0.0692125	SESN3	-0.129107	PSME1	-0.211344	C14orf166	-0.148845	PSMD8	-0.151497	HM13	-0.113326	AES	-0.156178	TSC22D1	-0.100164	PTPRC	-0.126752	RPL37A	-0.115032
LINC00152	0.207605	TTC38	0.0583621	ALOX15B	0.05317	ADRB2	0.0578582	ISG15	0.116211	KIR2DL2	0.0661508	LY6G6F	0.0815667	UTRN	0.0942935	TNNT1	0.0293978	SCN1B	0.0980869		IER3	-0.0691427	PPP1R15A	-0.129042	LAP3	-0.209897	PSMD8	-0.148446	GNAS	-0.151266	CACYBP	-0.112694	LIMD2	-0.156032	HIST1H2AC	-0.0997995	COX8A	-0.126687	RPL37	-0.114839
XRN1	0.207558	CLIC3	0.0583064	APBA2	0.0529755	IL4R	0.0575243	PIM1	0.115783	BCL11A	0.0659976	DERL3	0.0813792	PPAPDC1B	0.0939468	S100A8	0.0293017	PDZK1IP1	0.0971461		MYCL	-0.0679898	IRF2BP2	-0.128901	DDX60	-0.207337	TMSB10	-0.148244	GABARAPL2	-0.150906	PDIA4	-0.112225	PNISR	-0.155882	NEXN	-0.0990763	PSMA4	-0.126651	RPL5	-0.114625
OAS2	0.206874	GZMA	0.0578221	ARHGAP6	0.0529496	DDX5	0.0571607	MAL	0.115699	MMP23B	0.0651267	LCN2	0.0812489	CD160	0.0938964	CRIP2	0.0283638	GAS2L1	0.097088		OLIG1	-0.0672747	EEF1A1	-0.128316	MX2	-0.207208	COX8A	-0.148197	CHCHD2	-0.150753	SEC11C	-0.112188	FYB	-0.154757	C2orf88	-0.099017	TPM3	-0.125623	GNB2L1	-0.114572
PSMB8	0.206656	B3GAT1	0.0555481	RCAN3	0.0528739	CCL5	0.0571385	FCGR1A	0.114788	FAM129C	0.0649002	TNFRSF17	0.080529	RHOQ	0.0935005	SLC1A3	0.0283157	RP11-367G6.3	0.0961415		CLEC10A	-0.0664842	ATP2B1	-0.128029	NMI	-0.205447	HMGN2	-0.148162	ODC1	-0.150727	MAN1A1	-0.111934	ACTG1	-0.154744	RGS10	-0.0976632	ARPC4	-0.125566	TPT1	-0.114254
EPSTI1	0.206575	RGS9	0.0540151	RPL30	0.0524781	APBA2	0.0570006	SERPING1	0.114222	FOS	0.0643777	SCN1B	0.0800228	TYROBP	0.0933853	USP9Y	0.0279318	TNNC2	0.094756		LRP1	-0.064984	PRKAR1A	-0.127941	VAMP5	-0.204928	MRPL51	-0.148058	CYBA	-0.150663	GNG11	-0.11142	RCSD1	-0.15464	ARHGAP6	-0.0941058	ARPC1B	-0.124413	RPS7	-0.113916
TAP1	0.206257	S1PR5	0.0523694	HGD	0.0524438	COL19A1	0.0567612	LGALS3BP	0.113904	IVNS1ABP	0.0639459	GAS2L1	0.0796662	FCGR2A	0.0933582	IL7R	0.0277704	TUBA4A	0.092336		BRI3	-0.0648319	EVI2B	-0.127271	OAS3	-0.202917	TMSB4X	-0.147618	TAGLN2	-0.15041	TXNDC11	-0.111094	OPTN	-0.154628	2023-03-02	-0.0940868	HNRNPK	-0.12432	FAU	-0.11368
ZC3HAV1	0.204015	AC079767.4	0.0519977	LTBP1	0.051679	PTCH1	0.0555141	HERC5	0.113272	SERPINF1	0.0637665	SELP	0.0788727	AOAH	0.0929406	RPS4Y1	0.0276374	C2orf88	0.091398		IGSF6	-0.0641681	SON	-0.127264	PSMA4	-0.202785	NDUFA4	-0.147424	CSK	-0.149531	CALR	-0.110848	LYAR	-0.154536	VCL	-0.0934423	DRAP1	-0.1243	RPLP1	-0.113418
LBR	0.20378	LY6E	0.0519922	RPS21	0.0516072	KDM5D	0.055267	USP18	0.112045	IL2RB	0.0637078	VNN1	0.0788383	NPC2	0.0927436	NPDC1	0.0275002	C12orf39	0.090512		OGFRL1	-0.0641418	EEF2	-0.12714	PLSCR1	-0.202174	COX5A	-0.14692	UQCRH	-0.149287	MYL6	-0.110781	SPTBN1	-0.153793	NT5M	-0.0931853	TCEB2	-0.124099	RPL38	-0.113281
ADAR	0.203309	PLEKHF1	0.0514315	PTCRA	0.0515618	TNFSF14	0.0544281	ETV7	0.111492	PRF1	0.0634893	MZB1	0.0786164	HBB	0.0922681	EML6	0.0274665	HIST1H2BJ	0.0904661		CD160	-0.0637641	RASGRP1	-0.12675	IFIT2	-0.199344	ATP5O	-0.146735	ATP5G3	-0.149189	CCDC167	-0.110674	CLDND1	-0.153565	CMPK2	-0.091323	CDC42	-0.123901	RPL7A	-0.11307
GYPC	0.20265	CLSPN	0.0511879	MAML2	0.0514749	2023-03-09	0.0529997	IL6ST	0.110503	SOCS1	0.0632002	RUFY1	0.078277	CMC1	0.0920866	INADL	0.027425	PDGFA	0.0903466		CFD	-0.0636855	FYB	-0.126387	USP18	-0.198167	ATP5C1	-0.14646	LSP1	-0.148577	LMAN2	-0.110385	FAIM3	-0.153372	ITGB3	-0.0912826	PSMB9	-0.123645	HBA1	-0.112814
HNRNPA3	0.202543	KLRF1	0.0505558	TSPAN18	0.0510835	FAM129C	0.0520537	TMEM123	0.110305	NCR1	0.06313	PTCRA	0.077878	USP28	0.0917081	ARHGAP24	0.0274068	TSPAN33	0.0899207		ENHO	-0.0632532	PDCD4	-0.126133	ADAR	-0.198063	NDUFB10	-0.146386	P2RX5	-0.148443	HN1	-0.110242	BCL11B	-0.153017	2023-09-05	-0.0910503	H3F3A	-0.122996	ALAS2	-0.112802
PRKACB	0.202014	KLF9	0.050323	CLEC1B	0.0506664	TXNIP	0.0513901	HAPLN3	0.108905	DNASE1L3	0.0626318	MMD	0.0767769	FCRL1	0.0913231	RNASE1	0.0271327	SMIM5	0.0894222		CLEC7A	-0.0629329	ATRX	-0.125899	CMPK2	-0.1977	POMP	-0.146116	MRPL40	-0.147821	SDF2L1	-0.109959	CBLB	-0.152953	ENKUR	-0.0901492	NDUFA2	-0.122951	RPL6	-0.112594
RASGRP1	0.201589	TYMS	0.0503167	ZBTB16	0.0502705	MATK	0.0507586	TNFSF10	0.108217	ZFP36L2	0.0621125	ARHGAP6	0.0761504	SNORD3B-1	0.0912166	ITGA1	0.0270342	ENKUR	0.0891669		NDRG2	-0.0627486	PCBP2	-0.125414	MT2A	-0.197195	BTF3	-0.145749	MRPL51	-0.147419	SPCS2	-0.109933	SYNRG	-0.152674	CES1	-0.0888575	SLC25A5	-0.122285	RPL23A	-0.111966
ELF1	0.201555	UACA	0.0501804	RPL21	0.0502193	JUND	0.050514	BCL2	0.108063	RSAD2	0.0611374	SSR4	0.0757499	SEL1L3	0.0910382	AQP9	0.0267386	XIST	0.089019		NAGK	-0.0627467	RPL9	-0.125105	B2M	-0.196283	IDH2	-0.145666	VCP	-0.146976	CD38	-0.108142	C14orf64	-0.152188	GNAZ	-0.0887149	LRRFIP1	-0.121887	RPS3	-0.111938
HLA-B	0.20119	PPP2R2B	0.0496377	TMEM40	0.0502052	KLRG1	0.0504804	BCL11B	0.106359	MX1	0.0606623	GNG7	0.0756518	PNRC1	0.0907423	S100A12	0.0266581	CD9	0.0889789		LINC00936	-0.0626779	CD27	-0.125072	PLAC8	-0.194947	PRDX2	-0.145369	ARPC3	-0.14661	HLA-C	-0.107956	APBB1IP	-0.152028	MYLK	-0.0886533	PTP4A2	-0.12171	RPL15	-0.111831
NAP1L4	0.200676	GPER1	0.0495158	NCK2	0.0501037	ATM	0.0497006	SELM	0.104915	SLC15A4	0.0599437	2023-03-02	0.0754219	CCNL1	0.0906265	CRHBP	0.0266513	GNAZ	0.08889		LMO2	-0.0626311	MEF2C	-0.124458	TRIM22	-0.194685	COX6B1	-0.145322	ATP5B	-0.146565	PPIB	-0.107243	SF1	-0.151639	CISH	-0.0881801	TMSB10	-0.121608	RPL41	-0.111356
CBX3	0.200666	RP11-291B21.2	0.0488547	A2M	0.0491207	BCL2	0.0496125	SCML1	0.103411	MPEG1	0.0599321	SCGB1C1	0.0750684	DDIT4	0.0903781	TCEA3	0.0266109	2023-09-05	0.0883733		UPK3A	-0.0621077	TNRC6B	-0.123922	WARS	-0.190682	CNN2	-0.145134	RAC2	-0.145809	SSR4	-0.107083	CD81	-0.151637	TNNC2	-0.0878933	HLA-B	-0.121598	RPS6	-0.111198
MYH9	0.200627	RP11-305L7.3	0.0488008	GRHL1	0.0490382	CD37	0.04885	NELL2	0.102735	PLA2G16	0.0597613	KLRF1	0.0745301	COBLL1	0.0900751	ZNF683	0.026333	ESAM	0.0883728		RNH1	-0.0617673	PTBP3	-0.123535	OASL	-0.190103	TXNDC17	-0.144943	CRIP1	-0.145444	DDOST	-0.106641	GMFG	-0.151619	PDE5A	-0.0875551	CTSC	-0.121562	RPS21	-0.110673
MACF1	0.199878	CDC45	0.0485598	C2orf88	0.0489353	SNX29P2	0.0487832	EPHX2	0.102708	IFIT1	0.0597119	ITGB3	0.0743268	CYBA	0.0897951	RP11-444D3.1	0.0261372	ITGB3	0.0874616		HLA-DQA2	-0.0611733	FAM65B	-0.123508	STAT2	-0.189579	GTF3C6	-0.144592	BHLHE41	-0.144884	LIMS1	-0.106363	SYNE2	-0.151593	HERC6	-0.0875332	WIPF1	-0.12139	RPS12	-0.110578
FAM107B	0.199505	TSEN54	0.0480695	GNG11	0.0487844	CD8A	0.0486579	STMN3	0.102108	PRKX	0.0591485	TTC18	0.0740658	MT-CO3	0.0897903	AL928768.3	0.0261	PF4V1	0.0871473		GADD45B	-0.0608943	2023-09-06	-0.123321	RARRES3	-0.188873	NDUFA1	-0.144523	UCP2	-0.144282	TMED9	-0.106036	ARHGAP25	-0.151402	MAP3K7CL	-0.0874617	MYL12A	-0.121293	TTTY15	-0.110412
RNF19A	0.198571	CD7	0.0480501	SESN1	0.0484314	PHF1	0.0484879	PDE3B	0.101191	CD7	0.0587186	ESAM	0.0739076	ZFP36L1	0.0897689	RP11-395L14.4	0.0259777	TGFB1I1	0.0865512		CD68	-0.0604551	LGALS2	-0.123299	ARPC2	-0.187463	SNRPF	-0.14427	S1PR4	-0.144277	TOP1	-0.105882	RHOH	-0.151238	ESAM	-0.0873767	NDUFB2	-0.120898	RPL30	-0.110341
GPRIN3	0.197595	ADAMTS2	0.0480392	MFAP3L	0.0480055	ADAM8	0.048326	OAS3	0.101006	PTPRE	0.0583845	MYLK	0.0726852	SLC25A39	0.0896973	NAIP	0.0259115	TMEM140	0.0854116		ASGR1	-0.0603353	ANTXR2	-0.122959	FBXO6	-0.185876	PSMB1	-0.144151	SRSF9	-0.144251	SSR2	-0.105581	CLEC2D	-0.15092	LIMS1	-0.0866882	COTL1	-0.120853	EEF1B2	-0.110258
SMAP2	0.196708	C9orf142	0.0480252	THBS1	0.0477267	TNRC6C	0.0482385	PRKCA	0.0979414	CLEC12A	0.0582424	FAXDC2	0.0726574	CD74	0.0896203	ASGR2	0.02589	FAXDC2	0.0853649		GAA	-0.0598687	MAT2B	-0.122946	POMP	-0.185584	GZMK	-0.14412	JUND	-0.144169	HDLBP	-0.105347	CCDC64	-0.150712	MFAP3L	-0.0864281	ITGAL	-0.120813	RPL39	-0.110193
TPM3	0.196415	TTC16	0.0475355	ITGB5	0.0471055	CX3CR1	0.0480386	ADTRP	0.0968781	NMUR1	0.0581351	ALOX12	0.0724793	HBA2	0.0895231	SOX5	0.0256257	C19orf33	0.0853087		CSF1R	-0.0596925	MTPN	-0.122718	DNAJA1	-0.18257	RPLP0	-0.144101	H2AFV	-0.143934	CALU	-0.105181	SIT1	-0.150675	PDGFA	-0.0858815	YWHAB	-0.12055	RPS29	-0.110139
SP140	0.196216	NCR1	0.0470421	SEC14L5	0.0470269	BIRC3	0.0473402	RP11-277L2.4	0.0960098	XCL2	0.0577151	MAP3K7CL	0.0718678	HBA1	0.0894005	HTRA1	0.0256084	ITGB5	0.0850319		PILRA	-0.0593714	NUFIP2	-0.122344	GUK1	-0.180318	LIMS1	-0.143876	MYL6	-0.143721	MTRNR2L8	-0.104035	RASGRP1	-0.150363	CLDN5	-0.0854117	SRP14	-0.120346	RPL7	-0.110127
NDUFB9	0.195828	PATL2	0.0465672	RP11-879F14.2	0.0468485	CR2	0.0471144	PGAP1	0.0955166	CAPG	0.0576955	C12orf39	0.07185	ATRX	0.089378	ATHL1	0.0255732	HGD	0.0844233		CARD9	-0.0591751	RPL27	-0.122287	PRF1	-0.180181	ATP5J2	-0.143549	GTF3C6	-0.143643	DAD1	-0.103932	GIMAP7	-0.150268	SELP	-0.085217	COX6B1	-0.120302	SLC25A39	-0.110098
TPM4	0.195704	THBS1	0.0465464	GP1BA	0.046447	PDZD4	0.047017	FAM134B	0.094794	LILRA4	0.0574383	RAB32	0.0718428	MAP3K8	0.0890689	TNFSF8	0.025472	CLDN5	0.0821358		IER5L	-0.0589575	NBPF10	-0.122118	PSMB10	-0.180113	CD59	-0.143508	PARK7	-0.143633	TXNDC15	-0.103813	LUC7L3	-0.150141	MMRN1	-0.0845369	HMGN2	-0.120258	RPL26	-0.109981
LNPEP	0.195203	PHC2	0.0463207	CMTM5	0.0464083	CXCR4	0.0467119	TXNIP	0.0946765	WDFY4	0.0573033	PDZK1IP1	0.0708213	CXXC5	0.0888551	SYT1	0.0254311	TPM1	0.0818262		C10orf11	-0.058855	RPS27	-0.122071	GCH1	-0.179763	CD27	-0.143047	CARHSP1	-0.143509	P4HB	-0.103359	FNBP1	-0.149461	RP11-879F14.2	-0.0838622	CAPZA1	-0.120249	COX7C	-0.109954
CD38	0.19495	PRCD	0.0459247	SMAP2	0.0463397	DSP	0.0462889	DDX60L	0.0942247	GSAP	0.0569416	NT5M	0.070537	CD300A	0.0885003	AVP	0.0253808	BEND2	0.0816459		HRH2	-0.0581667	PNISR	-0.121533	CHMP5	-0.178539	NDUFB8.1	-0.142948	COPE	-0.143383	FAM46C	-0.103346	LBH	-0.149418	PTCRA	-0.0838027	SASH3	-0.119995	RPL8	-0.109384
CFL1	0.194949	LLGL2	0.0453951	TRABD2A	0.0463036	MLLT6	0.0461355	CISH	0.0938913	SNX29P2	0.0568226	CLEC1B	0.0705324	FAM133B	0.0882557	LEF1	0.0253718	LGALSL	0.0807706		RPS27	-0.0576047	ATM	-0.121111	TMSB4X	-0.178404	MRPL54	-0.142758	TSPAN3	-0.143227	KDELR2	-0.102707	LAT	-0.149362	HGD	-0.083173	SUMO2	-0.119952	RPS11	-0.109124
HNRNPK	0.194941	RP11-676J15.1	0.0449233	SH3BGRL2	0.0462104	GNPTAB	0.0460759	ABLIM1	0.0936311	SH2D1B	0.0564081	PDE5A	0.070196	TMEM2	0.0881682	DYSF	0.0252873	ARHGAP6	0.0806648		ARHGEF10L	-0.0570321	TBC1D9	-0.120866	RAC2	-0.177242	SLC25A3	-0.142526	RALGPS2	-0.143168	IGJ	-0.10257	CCDC109B	-0.149171	ITGB5	-0.0827603	CAPZB	-0.119803	RPL4	-0.108879
NONO	0.194595	UBE2M	0.0448244	AC137932.6	0.0461936	PARP8	0.0456508	STAT2	0.0912437	LRRC26	0.0558108	PF4V1	0.0692635	PLCG2	0.0881337	SOCS2	0.0251825	PDE5A	0.0796478		LINC00937	-0.0569496	AFTPH	-0.120755	ACTB	-0.175646	PSMA5	-0.142314	PRDX5	-0.142334	SNORA76	-0.102331	CD28	-0.148644	C9orf89	-0.0825507	GNG5	-0.119659	RPL29	-0.108801
HNRNPA2B1	0.194588	TBX21	0.0447804	TAL1	0.0460534	CACNA2D2	0.0454179	FLT3LG	0.0905673	CCSER1	0.0557123	LGALSL	0.0689404	SRRM2	0.0879323	CA6	0.0251702	MYLK	0.0785532		ZNF385A	-0.056185	RPL21	-0.120693	ARPC3	-0.174996	2023-09-06	-0.142253	LRMP	-0.142245	RRBP1	-0.102248	CD6	-0.148292	PLA2G12A	-0.0823972	NOP10	-0.119167	RPL36AL	-0.106941
EZR	0.194551	GINS2	0.0444964	CD9	0.0458716	TSPAN32	0.0453485	MX1	0.0905116	CIITA	0.0555274	CXCL5	0.0689239	MT-CO2	0.0879206	EPHB3	0.0248277	SELP	0.0784038		LST1	-0.0561158	RPS14	-0.120465	BAZ1A	-0.174295	GUK1	-0.142225	HN1	-0.142045	CRELD2	-0.101714	TRAF3IP3	-0.147703	TPM1	-0.0822509	CALM1	-0.119068	RPS5	-0.106457
C21orf91	0.194454	PER1	0.0441334	TOMM7	0.0457954	PTGDR	0.0451664	NOG	0.0902785	C1orf56	0.0553214	VCL	0.068638	JAK1	0.0876839	KLK1	0.0247141	SNN	0.0779927		RASSF4	-0.056109	ACTR2	-0.120445	MYL6	-0.173989	DECR1	-0.142196	PRDX6	-0.141855	HSPA5	-0.101682	ARID4B	-0.146981	LTBP1	-0.0821321	PPP1R18	-0.119001	EEF1A1	-0.106001
COX6C	0.194313	YPEL1	0.0440949	SFTPB	0.0456972	PLEKHG3	0.0433005	FHIT	0.0898283	DDX60	0.055068	AL928768.3	0.0684035	CTSS	0.0873167	FCRL2	0.0245673	SOCS3	0.0778112		LRRC25	-0.0559733	ZFP36	-0.120377	ACTR3	-0.171787	PPIA	-0.142068	BRK1	-0.141542	ERAP2	-0.101497	XIST	-0.145502	TAL1	-0.0820135	LAMTOR4	-0.118773	RPL9	-0.105949
CNN2	0.194285	ZAP70	0.0437884	DNM3	0.045563	NCR3	0.0432951	FCGR1B	0.0895257	PATL2	0.0549688	TGFB1I1	0.0684011	ZCCHC6	0.0868587	GOLGA8B	0.024556	ALOX12	0.0777519		TNNI2	-0.055788	YWHAZ	-0.120372	RTP4	-0.171382	PSME2	-0.141515	SHMT2	-0.141433	CDV3	-0.101335	DGKA	-0.145167	AP001189.4	-0.0818304	GPSM3	-0.118563	RPSA	-0.1057
GBP4	0.194118	PCNA	0.0436581	IRS2	0.0455508	KCNG1	0.0432659	GPR171	0.08846	ARHGAP24	0.0549619	RP11-367G6.3	0.0679707	POLR2J3	0.086575	KLRC3	0.0241677	SCGB1C1	0.0762361		PYGL	-0.0555242	PHACTR2	-0.120185	LGALS9	-0.171014	ANP32B	-0.14151	NDUFB10	-0.140304	SAR1B	-0.101055	CD84	-0.144898	MMD	-0.0816399	COX6C	-0.118464	BTF3	-0.104942
GLS	0.193956	DUSP2	0.0431093	MTRNR2L1	0.0452667	MBP	0.0432288	INPP4B	0.0881889	SPON2	0.0548751	2023-09-05	0.0679697	THEMIS2	0.0863491	S100A9	0.0240924	RP11-879F14.2	0.0760026		TYROBP	-0.0552497	MCL1	-0.119253	XRN1	-0.170878	EIF3K	-0.141282	ATPIF1	-0.140272	ODC1	-0.100839	CORO1A	-0.144763	GPX1	-0.0813703	SERF2	-0.118445	EIF1AY	-0.104893
HNRNPD	0.193912	CYGB	0.0429466	PZP	0.0450904	HVCN1	0.0431326	APOL4	0.087565	DHRS3	0.054701	HIPK2	0.0658148	DDX17	0.0862397	FOLR3	0.0237754	LINC00853	0.0759038		OSCAR	-0.0552274	RPS16	-0.119179	PSMB3	-0.170811	KIAA0101	-0.141233	CD72	-0.140209	HSPD1	-0.100628	MACF1	-0.144165	BEND2	-0.0806671	CSTB	-0.118375	RPL31	-0.103578
TRIM22	0.193894	SMAP2	0.0428701	RPS3A	0.0450023	NBPF10	0.0431304	RNF157	0.0869756	CMPK2	0.0542869	SPON2	0.0651583	RNF149	0.086228	BANK1	0.0237348	MFAP3L	0.0757481		PRAM1	-0.0550733	TRAM1	-0.118971	CLEC2B	-0.170489	CCDC167	-0.141071	TPD52	-0.140095	TXNDC5	-0.100587	SKAP1	-0.143753	ALOX12	-0.08049	PLEK	-0.118275	UTY	-0.103547
GIMAP4	0.193437	C19orf59	0.0428633	PDE5A	0.0448488	INADL	0.0430711	CD3E	0.0864332	JUP	0.0538552	PKHD1L1	0.065146	OGT	0.0861757	IGJ	0.0237284	hsa-mir-1199	0.0756575		CKB	-0.05476	CECR1	-0.118952	CFL1	-0.168873	RBM3	-0.140995	HMGB1	-0.139646	NRGN	-0.100522	FYN	-0.142499	GFI1B	-0.0800725	LY6E	-0.118237	GLRX5	-0.103528
MIR4435-1HG	0.193359	RETN	0.0427838	MTRNR2L2	0.044585	MAML2	0.0430628	OASL	0.0856679	IRF7	0.0538334	MFAP3L	0.0648165	ATF7IP	0.0861048	LRRN1	0.0237071	VCL	0.0753513		SLC43A2	-0.0545222	ANKRD12	-0.118905	RBCK1	-0.168564	PSMB9	-0.140389	BANK1	-0.139508	MANF	-0.100489	ARPC2	-0.141368	HAPLN3	-0.0793445	UBL5	-0.118161	RPL12	-0.103242
HNRNPU	0.193129	COL19A1	0.0424595	AQP10	0.0444992	FOLR3	0.0427567	LINC00402	0.0856498	DUSP1	0.0537255	C19orf33	0.0645149	SEC62	0.0860038	CCL3L3	0.0236825	TPTEP1	0.0746954		CD300LB	-0.0544235	SERINC1	-0.118857	HELZ2	-0.168241	ATP5A1	-0.140303	MPP6	-0.139416	SRM	-0.100474	PNN	-0.14094	GP1BA	-0.0792992	RHOA	-0.11816	ATP5L	-0.101906
ACTR3	0.192972	CD2	0.0421213	MYLK	0.0443681	SLC38A11	0.0426856	RNF144A	0.0852551	EIF2AK2	0.0537066	TIMP1	0.0641484	SERPINA1	0.0854971	FANK1	0.0236464	GRAP2	0.0742887		MT-ND2	-0.0542542	TNFAIP8	-0.118727	UBB	-0.168161	PTTG1	-0.140192	SEC11A	-0.13938	PGRMC1	-0.0999705	MT1F	-0.140676	RP11-367G6.3	-0.0783399	DBI	-0.117786	TMSB10	-0.101757
TPR	0.19285	CDT1	0.0418456	PRKAR2B	0.044327	GPRASP1	0.0424257	RASGRF2	0.0851557	PTPRS	0.053638	RP11-879F14.2	0.0638866	CSF1R	0.0853116	TTN	0.023454	CLEC1B	0.0738882		CAMK1	-0.0538581	ST13	-0.118384	IFIH1	-0.167941	COX7B	-0.139736	GDI2	-0.139349	RABAC1	-0.0992586	ARAP2	-0.140444	CTSA	-0.0779734	GNB2	-0.117468	UBA52	-0.10159
PPP2R5C	0.192568	FEN1	0.0417358	TNNC2	0.0442774	SPON2	0.0420974	INADL	0.0850164	CLEC4C	0.0534114	FKBP11	0.0637924	APMAP	0.0853076	JSRP1	0.023233	NCOA4	0.0737716		RXRA	-0.053747	YPEL3	-0.118322	NUB1	-0.167826	MRPS15	-0.139574	WEE1	-0.139315	CNPY2	-0.0991185	RAC2	-0.140004	F13A1	-0.0776357	ATPIF1	-0.117204	RPL10A	-0.0997238
CD3G	0.191904	TK1	0.0417246	VSIG1	0.0439957	ASCL2	0.0419769	TRAT1	0.0849595	PHACTR1	0.0533245	CALD1	0.0637416	TGFBR2	0.0847217	NELL2	0.0232028	CXCL5	0.0737178		MTMR11	-0.0537297	CHD4	-0.118318	DDX60L	-0.166481	CLIC1	-0.138983	CCDC167	-0.138997	RGS10	-0.0989356	CD8B	-0.139946	EGFL7	-0.0771222	VASP	-0.116921	SEC62	-0.0988931
CD99	0.191876	JDP2	0.0417042	FBXO32	0.0438997	VCAN	0.0418183	CD8B	0.0848458	GPR65	0.0532053	CLDN5	0.0636277	ANKRD11	0.0846726	HSPA1B	0.0232019	FHL1	0.073443		MS4A6A	-0.0536512	PCBP1	-0.118274	IFITM2	-0.166106	7SK.2	-0.138905	TUFM	-0.138863	GGH	-0.0988402	OCIAD2	-0.139742	RNASE2	-0.0767811	NEDD8	-0.116896	UQCRB	-0.0985993
2023-09-06	0.191444	E2F1	0.0416406	SPOCK2	0.0435489	COL6A2	0.041805	PRMT2	0.0847409	LINC00996	0.0529412	PDGFA	0.0632173	PRKCB	0.0846284	NEBL	0.0229987	KIFC3	0.0731332		MATK	-0.0534737	STK38	-0.118272	H3F3B	-0.165974	MT-CYB	-0.138785	TRAPPC1	-0.138836	ARHGDIB	-0.0981352	PSMB8	-0.139522	TMEM158	-0.0766595	ARL6IP4	-0.116651	RPS27	-0.0979735
TRANK1	0.191429	ACOT7	0.0415366	LY6G6F	0.0434288	SYTL3	0.0416415	TSHZ2	0.0835128	GSN	0.052775	SEC11C	0.0631081	MT-ATP6	0.0845286	SPINK2	0.0228305	RSAD2	0.0727525		PLD4	-0.0531781	LINC00936	-0.118178	DBI	-0.16592	SRP14	-0.138561	SNRNP25	-0.138774	SERF2	-0.0979405	2023-09-01	-0.13917	FAXDC2	-0.0765812	CX3CR1	-0.116123	S100A10	-0.0979519
2023-09-07	0.191108	SH3PXD2B	0.0413131	LGALS12	0.043359	HOPX	0.0414562	DDX58	0.0832448	CTBP2	0.0524867	CD151	0.0630916	AKNA	0.0844051	IGF1	0.0227251	GPX1	0.071923		NINJ1	-0.0525644	KMT2C	-0.118146	TPM3	-0.165589	TMEM258	-0.13852	MXD4	-0.138738	POU2AF1	-0.0979047	GIMAP1	-0.139008	FHL1	-0.0763952	POLR1D	-0.115905	RPLP0	-0.0975081
IK	0.190887	GZMM	0.0411211	GP6	0.0433166	TBX21	0.0412609	APBA2	0.0826262	KLF4	0.0517436	CHST2	0.0630243	NIN	0.0840957	NPR3	0.0226965	PCSK6	0.0718921		SLC46A2	-0.0523048	WDR82	-0.118	HERC5	-0.165153	PSMB6	-0.138491	NDUFV2	-0.138689	MYL9	-0.0978263	MALAT1	-0.137308	GAS2L1	-0.0759813	NAP1L1	-0.115745	SELENBP1	-0.0973148
NCL	0.19079	RP11-357H14.17	0.0404203	FLT3	0.042416	RBL2	0.0412242	GIMAP5	0.0825375	PPP1R15A	0.0517262	NCOA4	0.0629582	MYO1F	0.0838277	SNCA	0.0223414	RP11-501J20.5	0.0711605		AIF1	-0.0517661	MYCBP2	-0.117881	FCGR1A	-0.164979	S1PR4	-0.138248	SEC61B	-0.138568	UQCRH	-0.0974443	DDX17	-0.137236	TSPAN33	-0.0757461	ATP5J2	-0.115715	UBB	-0.0963096
UBXN4	0.190374	GZMB	0.0401927	RPL32	0.0416124	PRF1	0.0411729	TXK	0.0820844	CMKLR1	0.0515302	TXNDC5	0.0629319	NKTR	0.0836455	OSBPL10-AS1	0.0222818	CD151	0.0704274		SULF2	-0.0517379	RPL37A	-0.117832	IFITM3	-0.164522	SNRPD1	-0.137643	AURKAIP1	-0.13833	TMEM59	-0.0973073	RNASEH2B	-0.137085	RAB27B	-0.0750198	PPIA	-0.115573	GYPC	-0.0962588
MSN	0.1903	ZWINT	0.0401504	ITGB3	0.0415695	ITGAM	0.0409384	RP11-161M6.2	0.0817111	UGCG	0.0511698	BEND2	0.0623067	TMEM154	0.0832828	UTY	0.0222401	CALD1	0.0698489		DST	-0.0511226	MPEG1	-0.117696	DDX58	-0.164433	RPA3	-0.137578	PSMB1	-0.138263	ELL2	-0.0971301	GBP2	-0.136489	PTGS1	-0.0745682	SHFM1	-0.115458	NACA	-0.0961813
XRCC5	0.189627	ARHGAP24	0.0401045	PEAR1	0.0413484	LLGL2	0.0407828	SELL	0.0804806	RAB11FIP1	0.0510348	ITGB5	0.0622724	CEP78	0.0831071	SH3YL1	0.0222395	PLA2G12A	0.0697337		HLA-DQB2	-0.0510593	PCMTD1	-0.117623	FCER1G	-0.163832	HMGB1	-0.137321	ZNF706	-0.1379	FKBP2	-0.0969136	WHSC1L1	-0.136423	GBP1	-0.0742954	GLRX	-0.115409	COX4I1	-0.0960276
PPP1CA	0.1896	MCM10	0.0400486	ELOVL7	0.0413066	CCR6	0.0406341	LINS	0.0798632	IL13RA1	0.0509869	IGLL5	0.0620046	HLA-DRA	0.0830999	TSPAN18	0.0221	GUCY1B3	0.0694274		RAB32	-0.0508666	SPTBN1	-0.11752	ANKRD22	-0.163551	MT2A	-0.136933	MAP2K2	-0.137723	SDPR	-0.0968835	NDUFA12	-0.136164	GUCY1B3	-0.0737141	CALM3	-0.115331	EEF1D	-0.0955042

## Sheet: S8. UDON_k10-30
	UDON Clusters (k=10, 10 clusters)					UDON Clusters (k=15, 12 clusters)					UDON Clusters (k=20, 14 clusters)					UDON Clusters (k=25, 15 clusters)					UDON Clusters (k=30, 17 clusters)
Clinical Phenotype	Active	Lung Disease	MAS	Inactive	Clinical Phenotype	Active	Lung Disease	MAS	Inactive	Clinical Phenotype	Active	Lung Disease	MAS	Inactive	Clinical Phenotype	Active	Lung Disease	MAS	Inactive	Clinical Phenotype	Active	Lung Disease	MAS	Inactive
IL-1 inhibition	NO	YES	NO	NO	IL-1 inhibition	NO	NO	NO	YES	IL-1 inhibition	NO	YES	NO	YES	IL-1 inhibition	NO	YES	NO	YES	IL-1 inhibition	NO	NO	NO	NO
IL6R inhibition	NO	NO	NO	NO	IL6R inhibition	NO	NO	NO	NO	IL6R inhibition	NO	NO	NO	YES	IL6R inhibition	NO	NO	NO	NO	IL6R inhibition	NO	NO	NO	NO
Steriods	NO	YES	NO	NO	Steriods	NO	YES	YES	NO	Steriods	NO	YES	NO	NO	Steriods	NO	YES	NO	NO	Steriods	NO	NO	YES	NO
Ferritin yes/no (>140pg/ml)	NO	NO	NO	YES	Ferritin yes/no (>140pg/ml)	NO	NO	NO	NO	Ferritin yes/no (>140pg/ml)	NO	NO	NO	NO	Ferritin yes/no (>140pg/ml)	NO	NO	NO	NO	Ferritin yes/no (>140pg/ml)	NO	NO	NO	NO
CXCL9 yes/no (>121pg/ml)	NO	YES	YES	YES	CXCL9 yes/no (>121pg/ml)	NO	YES	YES	NO	CXCL9 yes/no (>121pg/ml)	NO	YES	NO	NO	CXCL9 yes/no (>121pg/ml)	NO	NO	NO	NO	CXCL9 yes/no (>121pg/ml)	NO	YES	YES	NO
IL-18 yes/no > 540 pg/mL	NO	NO	NO	YES	IL-18 yes/no > 540 pg/mL	NO	NO	NO	NO	IL-18 yes/no > 540 pg/mL	NO	YES	NO	NO	IL-18 yes/no > 540 pg/mL	NO	NO	NO	NO	IL-18 yes/no > 540 pg/mL	NO	NO	NO	NO
CRP yes/no (>0.4mg/dl)	NO	NO	NO	NO	CRP yes/no (>0.4mg/dl)	YES	NO	NO	NO	CRP yes/no (>0.4mg/dl)	NO	NO	NO	NO	CRP yes/no (>0.4mg/dl)	NO	NO	NO	NO	CRP yes/no (>0.4mg/dl)	NO	NO	NO	NO
S100A8/A9 yes/no (> 3004 ng/mL)	NO	NO	NO	NO	S100A8/A9 yes/no (> 3004 ng/mL)	NO	NO	NO	NO	S100A8/A9 yes/no (> 3004 ng/mL)	NO	NO	NO	NO	S100A8/A9 yes/no (> 3004 ng/mL)	NO	NO	NO	NO	S100A8/A9 yes/no (> 3004 ng/mL)	NO	NO	NO	NO
S100A12 yes/no (>385 ng/mL)	NO	NO	NO	NO	S100A12 yes/no (>385 ng/mL)	NO	NO	NO	NO	S100A12 yes/no (>385 ng/mL)	NO	NO	NO	NO	S100A12 yes/no (>385 ng/mL)	NO	NO	NO	NO	S100A12 yes/no (>385 ng/mL)	NO	NO	NO	NO
Systemic Features	NO	NO	NO	YES	Systemic Features	NO	NO	NO	NO	Systemic Features	NO	YES	NO	NO	Systemic Features	NO	YES	NO	NO	Systemic Features	NO	NO	NO	NO
Active arthritis	YES	NO	NO	NO	Active arthritis	YES	NO	NO	NO	Active arthritis	NO	NO	NO	NO	Active arthritis	NO	NO	NO	NO	Active arthritis	YES	NO	NO	NO
Fever	NO	NO	YES	YES	Fever	NO	NO	YES	NO	Fever	NO	YES	NO	NO	Fever	NO	NO	NO	NO	Fever	NO	NO	NO	NO
ANC 1000X	NO	NO	NO	NO	ANC 1000X	NO	NO	NO	NO	ANC 1000X	NO	NO	NO	NO	ANC 1000X	NO	NO	NO	NO	ANC 1000X	NO	NO	NO	NO
	UDON Clusters (k=10, 10 clusters)					UDON Clusters (k=15, 12 clusters)					UDON Clusters (k=20, 14 clusters)					Original UDON Clusters (k=25, 15 clusters)					UDON Clusters (k=30, 17 clusters)
Clinical Phenotype	Active	Lung Disease	MAS	Inactive	Clinical Phenotype	Active	Lung Disease	MAS	Inactive	Clinical Phenotype	Active	Lung Disease	MAS	Inactive	Clinical Phenotype	Active	Lung Disease	MAS	Inactive	Clinical Phenotype	Active	Lung Disease	MAS	Inactive
IL-1 inhibition		c4			IL-1 inhibition				c0	IL-1 inhibition		c15		c0	IL-1 inhibition		c10		c0	IL-1 inhibition
IL6R inhibition					IL6R inhibition					IL6R inhibition				c0	IL6R inhibition				c2,c21	IL6R inhibition
Steriods		c4			Steriods		c6,c4	c9		Steriods		c15			Steriods		c20			Steriods			c20
Ferritin yes/no (>140pg/ml)				c0	Ferritin yes/no (>140pg/ml)					Ferritin yes/no (>140pg/ml)					Ferritin yes/no (>140pg/ml)				c0	Ferritin yes/no (>140pg/ml)
CXCL9 yes/no (>121pg/ml)		c4	c1	c0	CXCL9 yes/no (>121pg/ml)		c4	c9,c1		CXCL9 yes/no (>121pg/ml)		c15, c1			CXCL9 yes/no (>121pg/ml)					CXCL9 yes/no (>121pg/ml)		c15	c27,c20
IL-18 yes/no > 540 pg/mL				c0	IL-18 yes/no > 540 pg/mL					IL-18 yes/no > 540 pg/mL		c1			IL-18 yes/no > 540 pg/mL				c2,c21,c0	IL-18 yes/no > 540 pg/mL
CRP yes/no (>0.4mg/dl)					CRP yes/no (>0.4mg/dl)	c4				CRP yes/no (>0.4mg/dl)					CRP yes/no (>0.4mg/dl)					CRP yes/no (>0.4mg/dl)
S100A8/A9 yes/no (> 3004 ng/mL)					S100A8/A9 yes/no (> 3004 ng/mL)					S100A8/A9 yes/no (> 3004 ng/mL)					S100A8/A9 yes/no (> 3004 ng/mL)					S100A8/A9 yes/no (> 3004 ng/mL)
S100A12 yes/no (>385 ng/mL)					S100A12 yes/no (>385 ng/mL)					S100A12 yes/no (>385 ng/mL)					S100A12 yes/no (>385 ng/mL)					S100A12 yes/no (>385 ng/mL)
Systemic Features				c0	Systemic Features					Systemic Features		c1			Systemic Features		c20		c0	Systemic Features
Active arthritis	c8				Active arthritis	c8,c4				Active arthritis					Active arthritis					Active arthritis	c8
Fever			c1	c0	Fever			c1		Fever		c1			Fever				c0	Fever
ANC 1000x					ANC 1000X					ANC 1000x					ANC 1000x					ANC 1000x
	UDON Clusters (k=10, 10 clusters)					UDON Clusters (k=15, 12 clusters)					UDON Clusters (k=20, 14 clusters)					Original UDON Clusters (k=25, 15 clusters)					UDON Clusters (k=30, 17 clusters)
Clinical Phenotype	Active	Lung Disease	MAS	Inactive	Clinical Phenotype	Active	Lung Disease	MAS	Inactive	Clinical Phenotype	Active	Lung Disease	MAS	Inactive	Clinical Phenotype	Active	Lung Disease	MAS	Inactive	Clinical Phenotype	Active	Lung Disease	MAS	Inactive
IL-1 inhibition		CD4 T cells, CD8 TEM cells			IL-1 inhibition				T_Reg	IL-1 inhibition		B Memory		CD8_TEM,T_Reg	IL-1 inhibition		T Reg, CD8 TEM		Platelet	IL-1 inhibition
IL6R inhibition					IL6R inhibition					IL6R inhibition				Mono undefined	IL6R inhibition				eryth immature	IL6R inhibition
Steriods		NK-CD56_Bright, CD8 TEM			Steriods		c6- mono undefined c4- CD8 naïve	MAIT		Steriods		CD8 TEM, NK cells			Steriods		mono undefined			Steriods			MAIT
Ferritin yes/no (>140pg/ml)				Mono undefined,MAIT,CD4 T cell, CD8 Naive, CD4 Naive, CD8 T cell	Ferritin yes/no (>140pg/ml)					Ferritin yes/no (>140pg/ml)					Ferritin yes/no (>140pg/ml)				eryth,platelet, CD16_mono	Ferritin yes/no (>140pg/ml)
CXCL9 yes/no (>121pg/ml)		NK-CD56_Bright, CD8 TEM	Mono Intermediate,preDCs,T_reg,CD4 T cells	B_Memory, MAIT,CD8 TEM, NK	CXCL9 yes/no (>121pg/ml)		c4-CD8 TEM	c9-MAIT, c1- pre DC, CD16 Mono, Mono Intermediate		CXCL9 yes/no (>121pg/ml)		c15 - B Memory, c1 - CD8 Cyto T, NK bright, CD14 Mono			CXCL9 yes/no (>121pg/ml)			MAIT, CD8 TEM,CD4 TCM,NK_CD56_Bright, NK		CXCL9 yes/no (>121pg/ml)		c15: CD8 TEM	c27: Mono undefined,c20: MAIT
IL-18 yes/no > 540 pg/mL				c0-Mono undefined, MAIT,CD4 TCM, pDCs, CD4 cytotoxic T cell	IL-18 yes/no > 540 pg/mL					IL-18 yes/no > 540 pg/mL		NK Bright, CD4 Cyto T, CD4 T			IL-18 yes/no > 540 pg/mL				c2 - CD16_Mono, Eryth, c21- Eryth, c0 - Eryth, Mono lineage, CD8 TEM, CD4 T	IL-18 yes/no > 540 pg/mL
CRP yes/no (>0.4mg/dl)					CRP yes/no (>0.4mg/dl)	mono undefined				CRP yes/no (>0.4mg/dl)					CRP yes/no (>0.4mg/dl)	Eryth				CRP yes/no (>0.4mg/dl)
S100A8/A9 yes/no (> 3004 ng/mL)					S100A8/A9 yes/no (> 3004 ng/mL)					S100A8/A9 yes/no (> 3004 ng/mL)					S100A8/A9 yes/no (> 3004 ng/mL)					S100A8/A9 yes/no (> 3004 ng/mL)
S100A12 yes/no (>385 ng/mL)					S100A12 yes/no (>385 ng/mL)					S100A12 yes/no (>385 ng/mL)					S100A12 yes/no (>385 ng/mL)					S100A12 yes/no (>385 ng/mL)
Systemic Features				MAIT, CD8 TEM, CD4 TCM, NK_CD56_Bright, CD4 T cells, CD8 Naive, CD4 Naive, CD4 cytotoxic T cell	Systemic Features					Systemic Features		CD4 T, Cyto T, NK Bright			Systemic Features		mono undefined		Mono lineage, CD4 T, CD8 TEM	Systemic Features
Active arthritis	c8-Platelet				Active arthritis	c8-Platelet,c4-Mono undefined				Active arthritis					Active arthritis	Eryth, CD4 Cyto T				Active arthritis	Eryth
Fever			Mono intermediate,T_reg,CD4 T cells	MAIT, CD4 TCM, CD4 T cell, pDCs, Naive CD8 cytotoxic T cell	Fever			preDCs, CD16_mono		Fever		CD4 T, NK Bright			Fever			NK, CD8 TEM, CD4 TCM	Mono lineage, CD4 T, platelets	Fever
ANC 1000x					ANC 1000X					ANC 1000x					ANC 1000x					ANC 1000x
		KEY					KEY					KEY					KEY					KEY
	UDON Cluster Number		UDON Cluster Name			UDON Cluster Number		UDON Cluster Name			UDON Cluster Number		UDON Cluster Name			UDON Cluster Number		UDON Cluster Name			UDON Cluster Number		UDON Cluster Name
	C0		Translation			C0		Translation			C0		Translation			C0		Translation			C0		Translation
	C1		Interferon Signaling			C1		Interferon Signaling			C1		Interferon Signaling			C1					C1		Interferon Signaling
	C2					C2		HB genes, IFI27			C2		HB genes, IFI27			C2		Interferon Signaling			C2		HB genes, IFI27
	C3		IL2 Mediated Signaling by PI3K			C3		IL2 Mediated Signaling by PI3K			C3		IL2 Mediated Signaling by PI3K			C4		Erythrocyte cluster ....Metabolism/ Electron transport			C3		IL2 Mediated Signaling
	C4					C4		-- Toppfun: Transcription activity			C4		-- Toppfun: Transcription activity			C7		Endogenous TLR signaling			C4
	C5		BCR Signaling and PAR pathways			C5		BCR Signaling and PAR pathways (Genes MS4A1, CD79A)			C8		endogenous TLR signaling			C8		BCR signaling			C8		Endogenous TLR signaling
	C6		complement activation			C6		complement activation			C9		BCR Signaling			C9		IL2 Mediated Signaling-- "cytotoxic T cells"			C9		BCR Signaling
	C8		endogenous TLR signaling			C8		endogenous TLR signaling (S100A8/9)			C10		IL12 Mediated/downstream signaling in CD8 T			C10		T cell activation.....Integrin Family Receptor Signaling			C10		IL12 Mediated signaling
	C9					C9		Toppfun: cell/leucocyte activation			C11		Toppfun: DNA Stress			C11		Intermediate B cells.... Translation initiation			C12		EGFR Signaling
	C10					C10		T cell cytotoxicity...IL12 mediated/downstream signaling in CD8 T cells			C12		complement activation			C13		Platelet activity cluster....Semaphorin Interactions			C13		Transcription
	C11		Transcription			C11		Transcription			C13		Transcription/mRNA Splicing			C17		e-cadherin signaling			C15		ARF6 Signaling Pathway
	C12					C12		IL1R2, CD163 genes			C15		PAR Signaling events			C20		Complement			C18		Platelet activation/signaling
											C17		Toppfun: RNA splicing			C21		mRNA Splicing			C20		CDC20 Signaling/Electron transport
											C18		CDC42 Signaling events			C23		ATF-2 TF Network			C22		TriC/CCT Pathways
																C24		CD163 abd IL1R2 "macrophage polarization"			C25		Interleukin-2 signaling
																					C26
		Common Clusters across all K																			C27		complement activation
		Translation
		Interferon Signaling
		BCR Signaling
		IL2 Mediated Signaling
		endogenous TLR signaling
		complement activation
		transcription

## Sheet: S9. SLE Clinical Variables
Variable Nb	Abbreviation	Description
0	SUBJECT_ID	Subject ID
1	AFFECTION_STATUS	Case or control status of the subject for Systemic Lupus Erythematosus
2	SEX	Self-reported sex		color coding:
3	RACE	Self-reported race			> Fig 6
4	ETHNICITY	Self-reported ethnicity			> Supp Fig 18
5	AGE	Self-reported age		Source:
6	GROUP	Healthy (childhood or adult) vs. SLE (Childhood or adult)		https://www.ncbi.nlm.nih.gov/projects/gap/cgi-bin/dataset.cgi?study_id=phs002048.v1.p1&phv=431179&phd=&pha=&pht=10316&phvf=&phdf=&phaf=&phtf=&dssp=1&consent=&temp=1
7	BATCH	10X runs (8 samples at the time)		D. Nehar-Belaid et al., Mapping systemic lupus erythematosus heterogeneity at the single-cell level. Nat. Immunol. 21, 1094-1106 (2020).
8	COLLECTION_YEAR	Year of blood samples collection
9	SLEDAI	SLEDAI score
10	MDG	MD-Global: preliminary criteria of global flare for childhood-onset SLE from the MD provider
11	ARTHRITIS	Arthritis score from SLEDAI 2K Assessment form
12	RASH	Rash score from SLEDAI 2K Assessment form
13	PROTEINURIA	Proteinuria score from SLEDAI 2K Assessment form
14	HEMATURIA	Hematuria score from SLEDAI 2K Assessment form
15	URINARY_CASTS	Urinary casts score from SLEDAI 2K Assessment form (points)
16	PYURIA	Pyuriva score from SLEDAI 2K Assessment form
17	dsDNA_SCORE	Increased DNA binding score from SLEDAI 2K Assessment form
18	LOW_COM	Low complement score from SLEDAI 2K Assessment form
19	FEVER	Fever score from SLEDAI 2K Assessment form
20	PLEURISY	Pleurisy score from SLEDAI 2K Assessment form
21	VASCULITIS	Vasculitis score from SLEDAI 2K Assessment form
22	ALOPECIA	Alopecia score from SLEDAI 2K Assessment form
23	LEUKOPENIA	Leukopenia score from SLEDAI 2K Assessment form
24	MMF	Mycophenolic acid drug
25	OS	Oral Steroid
26	MTX	Methotrexate drug
27	PLAQUENIL	Drug
28	NEPH_ALL	Nephritis history
29	PROLIFERATIVE_NEPH	Proliferative nephritis when Nephrology class= 3 or 4
30	MEMB_NEPH	Membranous nephritis when Nephrology class = 5
31	NEPHROLOGY_CLASS	Nephrology classification of lupus nephritis
32	NEPH_CLASS	Numerous varibales based on Nephrology class
33	ESR	Erythrocyte Sedimentation Rate (mm/hour)
34	WBC	Whole Blood Cells count (Thousand/uL)
35	RBC	Red Blood Cells count (Million/uL)
36	MONOCYTE_PER	Monocyte percentage
37	NEUTROPHIL_PER	Neutrophil percentage
38	LYMPHOCYTE_PER	Lymphocyte percentage
39	HGB	Hemoglobin (g/dL)
40	HCT	Hematocrit percentage
41	PLATELETS	Platelets count (Thousand/uL)
42	NEU_ABS	Neutrophil absolute number (cells/ul)
43	LYM_ABS	Lymphocyte absolute number (cells/ul)
44	CREATININE	Creatinine levels (mg/dL)
45	ALBUMIN	Albumin levels (g/dL)
46	DSDNA_RATIO	Double Stranded DNA ratio
47	DSDNA_LEVEL	Double Stranded DNA level
48	C3	Complement component 3
49	C4	Complement component 4
50	ALT	Alanine Transaminase level (U/L)
51	AST	Aspartate Aminotransferase level (U/L)
52	ALD	Aldosterone hormone level (U/L)
53	LDH	Lactate dehydrogenase level (U/L)
54	MSK	Presence or absence of muscular skeletal (Rash, arthritis) from SLEDAI score
55	KIDNEY-SLEDAI	Presence or absence of proteinuria, casts, pyuria, hematuria from SLEDAI score
56	SERUM-SLEDAI	Presence or absence of dsDNA, low complement from SLEDAI score
