# Supplementary material for: Population-level single-cell genomics reveals conserved gene programs in systemic juvenile idiopathic arthritis
Source: J Clin Invest. 2023 Nov 15;133(22):e166741. doi: 10.1172/JCI166741 (PMC10645394; doi:10.1172/JCI166741)
Supplement: Supporting data values [file jci-133-166741-s078.xlsx]

## Sheet: Fig. 1B
scRNA sample name	Control_1	Control_2	Control_3	Control_4	Control_5	Inactive_1	Inactive_2	Inactive_3	Inactive_4	Inactive_5	Active_1	Active_2	Active_3	Active_4	Active_5	Active_6	Active_7	LungDisease_1	LungDisease_2	LungDisease_3	LungDisease_4	LungDisease_5	LungDisease_6	LungDisease_7	MAS_1	MAS_2
IL-1 inhibition		NA	NA	NA	NA	0	1	1	1	0	0	0	0	0	0	0	0	1	1	1	1	0	0	0	0	0
IL-6R inhibition		NA	NA	NA	NA	1	0	0	0	1	0	0	0	0	0	0	1	0	0	0	0	0	1	0	0	1
Steroids		NA	NA	NA	NA	0	0	1	0	0	0	1	0	1	1	0	1	1	1	1	1	1	1	1	1	1
scRNA sample name						Inactive_593	Inactive_594	Inactive_641	Inactive_812	Inactive_353	Active_704	Active_794	Active_673	Active_1056	Active_805	Active_1295	Active_1087	LungDisease_622	LungDisease_7581	LungDisease_396	LungDisease_7582	LungDisease_965	LungDisease_970	LungDisease_1208	MAS_1020	MAS_785
Ferritin		NA	NA	NA	NA	0	0	0	0	0	1		1	1	1	1	0		0	1	1	1	0	0	1	0
CXCL9		NA	NA	NA	NA	0	0	0	0	1	0	0	0	0	0	1	1	0	1	1	1	0	0	1	1	1
IL-18		NA	NA	NA	NA	0	0	1	1	0	1	1	1	1	1	1	1	1	1	1	1	1	1	1	1	1
CRP		NA	NA	NA	NA	0	0	0	0	0	1	1	1	1	1	1	0		1	0	0	1	0	0	1	0
S100A8/A9		NA	NA	NA	NA	0	0	0	1	0	1	1	0	1	1	1	1	1	0	1	0	1	1	0	1	0
S100A12		NA	NA	NA	NA	0	0	0	1	0		1	0	1	1	1	1	0	0	0	0	1	1	0	1	0
ANC 1000x		NA	NA	NA	NA	0		0	0	0	1	0	1	1	1	0	1		1	1	0	1	0	0	1	0
scRNA sample name						Inactive_593	Inactive_594	Inactive_641	Inactive_812	Inactive_353	Active_704	Active_794	Active_673	Active_1056	Active_805	Active_1295	Active_1087	LungDisease_622	LungDisease_7581	LungDisease_396	LungDisease_7582	LungDisease_965	LungDisease_970	LungDisease_1208	MAS_1020	MAS_785
Systemic Features		NA	NA	NA	NA	0	0	0	0	0	1	0	1	1	1	1	1	0	0	0	1	1	1	1	1	1
Active arthritis		NA	NA	NA	NA	0	0	0	0	0	1	1	1	1	1	1	0	0	0	0	0	0	0	0	1	0
Fever		NA	NA	NA	NA	0	0	0	0	0	1	0	1	0	1	1	0	0	0	0	1	1	1	1	1	1

## Sheet: Fig. 1C
Cell ID	Cell Type	Disease Subtype	Patient ID	UMAP_1	UMAP_2
AAACCCAAGGAACGCT-1.PID200593	CD16_Mono	Inactive	PID200593	8.42027	7.68082
AAACCCAGTAGGTTTC-1.PID200593	CD4_TCM	Inactive	PID200593	-1.59378	-1.78537
AAACCCAGTGGCACTC-1.PID200593	CD8_Naive	Inactive	PID200593	-1.5717	-10.291
AAACCCAGTTCCTAGA-1.PID200593	MAIT	Inactive	PID200593	-2.84545	-1.73555
AAACCCAGTTTACCAG-1.PID200593	B_Naive	Inactive	PID200593	-2.91622	11.9689
AAACCCATCATGGATC-1.PID200593	MAIT	Inactive	PID200593	-3.00422	-2.02811
AAACCCATCGCCTTGT-1.PID200593	MAIT	Inactive	PID200593	-3.26363	-1.21463
AAACGAAAGCATGTTC-1.PID200593	CD8_Naive	Inactive	PID200593	-2.99008	-11.0737
AAACGAAAGGTGGTTG-1.PID200593	CD8_Naive	Inactive	PID200593	-2.78011	-11.7977
AAACGAACACACGGAA-1.PID200593	MonoUndefined	Inactive	PID200593	10.9776	3.97424
AAACGAACAGACAATA-1.PID200593	CD8_Naive	Inactive	PID200593	-2.9589	-10.3298
AAACGAACATTGGCAT-1.PID200593	CD14_Mono	Inactive	PID200593	11.8398	-3.50734
AAACGAAGTAGCGCCT-1.PID200593	B_Naive	Inactive	PID200593	-3.13339	13.4652
AAACGAAGTTGCTGAT-1.PID200593	NK	Inactive	PID200593	-11.6161	2.57742
AAACGAATCACATACG-1.PID200593	MonoInter	Inactive	PID200593	10.717	3.38479
AAACGAATCTCCCATG-1.PID200593	MonoUndefined	Inactive	PID200593	3.85085	0.966068
AAACGCTAGTATGGCG-1.PID200593	B_Memory	Inactive	PID200593	1.40544	12.9466
AAACGCTGTACAGTCT-1.PID200593	CD4_TCM	Inactive	PID200593	-1.7605	-0.0925789
AAACGCTGTAGTCACT-1.PID200593	B_Memory	Inactive	PID200593	0.875933	11.052
AAACGCTGTCTTTCAT-1.PID200593	CD16_Mono	Inactive	PID200593	8.12225	7.18179
AAACGCTTCGTGTGGC-1.PID200593	CD4_Naive	Inactive	PID200593	-1.20713	-6.5556
AAAGAACAGGCCTTGC-1.PID200593	CD14_Mono	Inactive	PID200593	11.0502	-0.962982
AAAGAACAGGGCCAAT-1.PID200593	CD4_TCM	Inactive	PID200593	-1.25777	-0.731874
AAAGAACAGTCGAATA-1.PID200593	CD4_TCM	Inactive	PID200593	-0.571302	-0.231151
AAAGAACGTCAAGCGA-1.PID200593	MonoInter	Inactive	PID200593	11.1194	1.83955
AAAGAACGTGTGCTTA-1.PID200593	CD4_TCM	Inactive	PID200593	-0.279297	-3.03618
AAAGAACTCCTTGGAA-1.PID200593	CD4_Naive	Inactive	PID200593	0.227245	-6.1592
AAAGAACTCGCACGAC-1.PID200593	CD4_Naive	Inactive	PID200593	0.0944366	-5.71341
AAAGGATAGGAAGTCC-1.PID200593	CD4_Naive	Inactive	PID200593	0.248197	-4.88697
AAAGGATAGTCCGTCG-1.PID200593	MonoInter	Inactive	PID200593	11.0595	1.18955
AAAGGATCAAGACCTT-1.PID200593	CD4_TCM	Inactive	PID200593	-0.656166	-0.183033
AAAGGATCATTCACCC-1.PID200593	CD4_Naive	Inactive	PID200593	0.0596187	-5.41025
AAAGGATGTACAGAAT-1.PID200593	NK_CD56_Bright	Inactive	PID200593	-12.8911	7.18061
AAAGGATGTCCTCAGG-1.PID200593	MonoInter	Inactive	PID200593	10.3809	-2.21734
AAAGGATGTCGCTTAA-1.PID200593	CD4_TCM	Inactive	PID200593	-0.768087	0.23436
AAAGGATTCCCGAAAT-1.PID200593	CD4_Naive	Inactive	PID200593	-0.903914	-6.34597
AAAGGATTCCTGATAG-1.PID200593	CD8_Naive	Inactive	PID200593	-2.821	-11.3424
AAAGGATTCTGCACCT-1.PID200593	CD4_Naive	Inactive	PID200593	0.815775	-7.29275
AAAGGGCAGACGCCAA-1.PID200593	preDCs	Inactive	PID200593	13.6407	5.23141
AAAGGGCAGGTCTGGA-1.PID200593	CD16_Mono	Inactive	PID200593	9.19651	6.80522
AAAGGGCAGTATCCTG-1.PID200593	CD4_Naive	Inactive	PID200593	0.631643	-6.64933
AAAGGGCAGTCCCGGT-1.PID200593	MAIT	Inactive	PID200593	0.0893569	-4.32476
AAAGGGCCAAGATTGA-1.PID200593	CD4_Naive	Inactive	PID200593	-2.18737	-4.96463
AAAGGGCCACCTATCC-1.PID200593	CD4_Naive	Inactive	PID200593	0.426164	-6.23248
AAAGGGCCACCTTCGT-1.PID200593	MAIT	Inactive	PID200593	-2.99243	-10.132
AAAGGGCTCCACACAA-1.PID200593	NK	Inactive	PID200593	-11.3728	-0.649682
AAAGGGCTCCATACAG-1.PID200593	CD14_Mono	Inactive	PID200593	12.1141	-1.72131
AAAGGGCTCCCAAGTA-1.PID200593	Platelet_Meg	Inactive	PID200593	6.95584	-10.8148
AAAGGTAAGAGTTGCG-1.PID200593	MonoInter	Inactive	PID200593	10.8921	2.31403
AAAGGTAAGCTGAGTG-1.PID200593	CD4_Naive	Inactive	PID200593	-0.365207	-7.03397
AAAGGTACAACGCATT-1.PID200593	CD16_Mono	Inactive	PID200593	8.44268	7.35927
AAAGGTACAATCGCGC-1.PID200593	CD14_Mono	Inactive	PID200593	12.9454	-3.08593
AAAGGTATCGCAACAT-1.PID200593	CD4_TCM	Inactive	PID200593	-1.63566	0.53112
AAAGTCCAGAGGTGCT-1.PID200593	CD14_Mono	Inactive	PID200593	12.2058	-2.13394
AAAGTCCAGCCTAGGA-1.PID200593	Naive_CD8_Cytotoxic_T_cell	Inactive	PID200593	2.26914	0.166179
AAAGTCCAGCGAGAAA-1.PID200593	Platelet_Meg	Inactive	PID200593	7.18821	-11.5554
AAAGTCCAGCTGGAGT-1.PID200593	CD4_TCM	Inactive	PID200593	-0.929324	-1.39577
AAAGTCCAGGATTCAA-1.PID200593	CD8_TEM	Inactive	PID200593	-6.40181	2.56335
AAAGTCCAGGCCGCTT-1.PID200593	CD14_Mono	Inactive	PID200593	11.6398	-3.3084
AAAGTCCCAACTGCTA-1.PID200593	CD14_Mono	Inactive	PID200593	12.3345	-2.07979
AAAGTCCCACTATCCC-1.PID200593	CD8_Naive	Inactive	PID200593	-3.06267	-10.6211
AAAGTCCCAGACTCTA-1.PID200593	CD8_Naive	Inactive	PID200593	-2.72376	-10.3689
AAAGTCCGTCGTGATT-1.PID200593	CD4_TCM	Inactive	PID200593	-1.41926	0.223713
AAAGTGAAGCTCATAC-1.PID200593	Platelet	Inactive	PID200593	8.18875	-7.61634
AAAGTGAAGGATAATC-1.PID200593	B_Naive	Inactive	PID200593	-3.68834	13.6948
AAAGTGAAGGCTCACC-1.PID200593	CD14_Mono	Inactive	PID200593	12.3338	-3.37962
AAAGTGACAGACACAG-1.PID200593	CD16_Mono	Inactive	PID200593	8.46117	7.42531
AAAGTGACAGGCTACC-1.PID200593	T_Reg	Inactive	PID200593	-3.62446	-2.17272
AAAGTGAGTACGATGG-1.PID200593	Naive_CD8_Cytotoxic_T_cell	Inactive	PID200593	1.58156	1.44922
AAAGTGAGTCCTTGTC-1.PID200593	CD4_Naive	Inactive	PID200593	1.43687	-6.26688
AAAGTGAGTGACCTGC-1.PID200593	B_Naive	Inactive	PID200593	-3.63578	12.1136
AAAGTGAGTGGATTTC-1.PID200593	CD4_Naive	Inactive	PID200593	0.645556	-5.84276
AAAGTGATCGCGGACT-1.PID200593	CD4_Naive	Inactive	PID200593	1.33718	-5.9728
AAAGTGATCTATTGTC-1.PID200593	CD4_Naive	Inactive	PID200593	0.576647	-5.46997
AAAGTGATCTGGAGAG-1.PID200593	CD14_Mono	Inactive	PID200593	11.2094	-3.85692
AAAGTGATCTGGTCAA-1.PID200593	CD4_Naive	Inactive	PID200593	-2.90815	-6.17543
AAATGGAAGAGCTGCA-1.PID200593	CD4_TCM	Inactive	PID200593	-1.18115	-2.66162
AAATGGAAGGCTTCCG-1.PID200593	CD4_Naive	Inactive	PID200593	0.581586	-6.84046
AAATGGACAAGAATGT-1.PID200593	B_Naive	Inactive	PID200593	-3.64615	13.5183
AAATGGACACAACGTT-1.PID200593	CD8_Naive	Inactive	PID200593	-1.38458	-8.14151
AAATGGAGTGCGGTAA-1.PID200593	CD14_Mono	Inactive	PID200593	10.7223	-2.56575
AAATGGAGTGTCCACG-1.PID200593	CD4_Naive	Inactive	PID200593	-0.145544	-5.37039
AAATGGATCATAGGCT-1.PID200593	Lymphoid_Cell_Cycle	Inactive	PID200593	-10.9921	-0.155633
AAATGGATCGCCGTGA-1.PID200593	MonoInter	Inactive	PID200593	11.3872	4.02284
AAATGGATCGTTACCC-1.PID200593	CD14_Mono	Inactive	PID200593	12.597	-1.66921
AACAAAGAGACGACTG-1.PID200593	B_Naive	Inactive	PID200593	-2.89534	13.0997
AACAAAGAGTTTAGGA-1.PID200593	MonoInter	Inactive	PID200593	12.1694	1.59683
AACAAAGCAGCTACAT-1.PID200593	MonoInter	Inactive	PID200593	9.7211	0.717238
AACAAAGGTTAGAAGT-1.PID200593	MonoInter	Inactive	PID200593	12.3682	1.37121
AACAAAGTCTTTCGAT-1.PID200593	CD8_Naive	Inactive	PID200593	-2.27444	-9.41162
AACAACCAGCAGGCAT-1.PID200593	Platelet_Meg	Inactive	PID200593	5.81861	-12.6419
AACAACCAGCTGGTGA-1.PID200593	Naive_CD8_Cytotoxic_T_cell	Inactive	PID200593	1.70007	-0.91721
AACAACCCACTGCATA-1.PID200593	CD4_TCM	Inactive	PID200593	-1.17172	-2.63818
AACAACCCATCCCACT-1.PID200593	CD8_Naive	Inactive	PID200593	-1.73745	-9.74918
AACAACCGTCTTGTCC-1.PID200593	CD14_Mono	Inactive	PID200593	10.8928	-1.7046
AACAACCGTGCATTAC-1.PID200593	CD8_Naive	Inactive	PID200593	-2.40103	-11.5669
AACAACCGTTATCTTC-1.PID200593	CD4_Naive	Inactive	PID200593	-0.87181	-6.61881
AACAACCTCATAGAGA-1.PID200593	MonoInter	Inactive	PID200593	12.0356	2.83203
AACAACCTCTCCATAT-1.PID200593	CD8_Naive	Inactive	PID200593	-1.95857	-9.83656
AACAAGAAGATACCAA-1.PID200593	CD14_Mono	Inactive	PID200593	12.31	-2.87108
AACAAGAAGATGGTAT-1.PID200593	B_Memory	Inactive	PID200593	1.84575	12.7899
AACAAGACAGTAACAA-1.PID200593	CD14_Mono	Inactive	PID200593	13.5818	-1.88418
AACAAGACATTGAGCT-1.PID200593	CD8_Naive	Inactive	PID200593	-2.01267	-10.9244
AACAAGAGTCAGTTTG-1.PID200593	CD8_TEM	Inactive	PID200593	-7.64943	4.19664
AACAAGAGTGAGCGAT-1.PID200593	Lymphoid_Cell_Cycle	Inactive	PID200593	3.27338	-3.51782
AACAAGATCGTTATCT-1.PID200593	CD14_Mono	Inactive	PID200593	11.995	-2.56481
AACAAGATCTGGAAGG-1.PID200593	CD8_Naive	Inactive	PID200593	-2.07637	-9.68084
AACACACGTATCAGCT-1.PID200593	CD14_Mono	Inactive	PID200593	11.0339	-2.92122
AACACACGTATGATCC-1.PID200593	CD8_TEM	Inactive	PID200593	-6.81937	3.22636
AACACACGTCGCCTAG-1.PID200593	MonoInter	Inactive	PID200593	13.4152	0.103392
AACACACGTTCTATCT-1.PID200593	CD4_Naive	Inactive	PID200593	-1.21757	-4.79892
AACACACTCACATCAG-1.PID200593	MonoInter	Inactive	PID200593	11.7841	2.55923
AACACACTCGCATTGA-1.PID200593	MonoInter	Inactive	PID200593	9.83836	1.15331
AACACACTCGTTCAGA-1.PID200593	CD8_TEM	Inactive	PID200593	-6.19493	3.63227
AACAGGGAGCAGTAAT-1.PID200593	B_Memory	Inactive	PID200593	1.70119	10.387
AACAGGGAGTCAGGGT-1.PID200593	CD4_Naive	Inactive	PID200593	-0.325213	-6.90066
AACAGGGGTACCACGC-1.PID200593	Platelet	Inactive	PID200593	8.24696	-9.16446
AACAGGGGTCGCGTTG-1.PID200593	CD4_TCM	Inactive	PID200593	-0.503408	-3.4045
AACAGGGGTTGTGCAT-1.PID200593	CD4_Naive	Inactive	PID200593	0.643941	-7.2854
AACCAACAGATAACAC-1.PID200593	MonoInter	Inactive	PID200593	11.2403	3.46222
AACCAACAGTGTAGAT-1.PID200593	CD8_Naive	Inactive	PID200593	-2.63946	-11.4695
AACCAACCAACAACAA-1.PID200593	CD4_TCM	Inactive	PID200593	-0.681477	0.267642
AACCAACCATCAGCAT-1.PID200593	CD4_TCM	Inactive	PID200593	-0.342894	-2.33399
AACCAACGTCCTTGTC-1.PID200593	MAIT	Inactive	PID200593	-6.23356	-0.112372
AACCAACGTCGTGGTC-1.PID200593	NK	Inactive	PID200593	-12.0658	-1.01323
AACCAACGTCTGCGCA-1.PID200593	CD8_Mixed_Cells	Inactive	PID200593	-2.80457	-4.00325
AACCAACGTCTGTAAC-1.PID200593	CD4_Naive	Inactive	PID200593	1.45903	-6.08667
AACCAACTCAAGTTGC-1.PID200593	CD14_Mono	Inactive	PID200593	12.4638	-2.96296
AACCAACTCATCACAG-1.PID200593	CD4_TCM	Inactive	PID200593	-1.1622	-0.111724
AACCAACTCCCAGGCA-1.PID200593	CD4_Naive	Inactive	PID200593	-1.11801	-5.07397
AACCAACTCGAACACT-1.PID200593	CD4_Naive	Inactive	PID200593	-2.00775	-6.05945
AACCAACTCTCGAGTA-1.PID200593	CD4_TCM	Inactive	PID200593	-0.827589	-2.07831
AACCACACAAATCAAG-1.PID200593	CD4_Naive	Inactive	PID200593	1.28568	-6.60847
AACCACAGTCTGTCAA-1.PID200593	MAIT	Inactive	PID200593	-3.3498	-1.31554
AACCACAGTTGTATGC-1.PID200593	NK_CD56_Bright	Inactive	PID200593	-12.1138	4.30234
AACCATGAGAGATTCA-1.PID200593	MAIT	Inactive	PID200593	-5.84892	-0.0338376
AACCATGAGCATAGGC-1.PID200593	Platelet_Meg	Inactive	PID200593	5.70557	-12.6736
AACCATGCAACAGCCC-1.PID200593	Naive_CD8_Cytotoxic_T_cell	Inactive	PID200593	2.65517	0.545092
AACCATGCAACGAGGT-1.PID200593	NK	Inactive	PID200593	-12.8443	1.8525
AACCATGCAGTGGCTC-1.PID200593	pDCs	Inactive	PID200593	7.09515	12.536
AACCATGCATGAATAG-1.PID200593	MAIT	Inactive	PID200593	-5.66347	1.01624
AACCATGGTAGCGCTC-1.PID200593	Platelet	Inactive	PID200593	8.49065	-7.15044
AACCATGGTAGGTTTC-1.PID200593	MAIT	Inactive	PID200593	-4.61799	1.73337
AACCATGGTTTACCAG-1.PID200593	CD8_TEM	Inactive	PID200593	-6.65365	3.01588
AACCATGTCAAAGCCT-1.PID200593	CD4_TCM	Inactive	PID200593	-0.673795	0.689511
AACCATGTCCCTGGTT-1.PID200593	CD14_Mono	Inactive	PID200593	13.0823	-2.74959
AACCATGTCCCTTTGG-1.PID200593	MonoInter	Inactive	PID200593	11.8169	2.57269
AACCATGTCCGTAATG-1.PID200593	MonoInter	Inactive	PID200593	10.091	-1.08392
AACCATGTCTCATTAC-1.PID200593	CD4_Naive	Inactive	PID200593	-2.70323	-6.28034
AACCCAAGTCCCACGA-1.PID200593	Naive_CD8_Cytotoxic_T_cell	Inactive	PID200593	1.91446	0.311001
AACCCAATCCGAAATC-1.PID200593	NK	Inactive	PID200593	-12.2849	0.457733
AACCTGACAGCTCCTT-1.PID200593	CD8_TEM	Inactive	PID200593	-6.9809	4.02457
AACCTGATCAAGCCCG-1.PID200593	CD8_Naive	Inactive	PID200593	-3.28861	-10.8153
AACCTGATCATGAGAA-1.PID200593	CD4_Naive	Inactive	PID200593	1.47257	-6.35012
AACCTGATCTGAATCG-1.PID200593	CD14_Mono	Inactive	PID200593	10.4636	-1.20727
AACCTTTAGCGTGAGT-1.PID200593	CD8_Mixed_Cells	Inactive	PID200593	-5.81223	-2.13431
AACCTTTAGGCGTTGA-1.PID200593	CD4_Naive	Inactive	PID200593	1.2427	-6.43123
AACCTTTAGTTCCGGC-1.PID200593	MAIT	Inactive	PID200593	-6.05098	0.175611
AACCTTTGTATCCTTT-1.PID200593	CD4_Naive	Inactive	PID200593	-0.861465	-6.30831
AACCTTTTCCATTGGA-1.PID200593	CD14_Mono	Inactive	PID200593	11.4061	-2.94529
AACCTTTTCCCTCATG-1.PID200593	MonoInter	Inactive	PID200593	12.7026	0.000295919
AACCTTTTCTCTGACC-1.PID200593	MonoUndefined	Inactive	PID200593	4.71753	1.78218
AACGAAAAGCACACCC-1.PID200593	B_Naive	Inactive	PID200593	-3.41909	11.9743
AACGAAACACAAATCC-1.PID200593	Platelet_Meg	Inactive	PID200593	5.13932	-12.6058
AACGAAACATCAGCTA-1.PID200593	MonoInter	Inactive	PID200593	10.1463	4.53567
AACGAAACATGACTGT-1.PID200593	CD4_Naive	Inactive	PID200593	1.18746	-6.19602
AACGAAAGTGGTAACG-1.PID200593	CD4_Naive	Inactive	PID200593	-0.603166	-5.36858
AACGAAATCTGGTGGC-1.PID200593	CD8_Naive	Inactive	PID200593	-2.64169	-11.3842
AACGGGAAGCGCTGCT-1.PID200593	B_Naive	Inactive	PID200593	-2.77564	13.04
AACGGGAGTACAGCGA-1.PID200593	B_Memory	Inactive	PID200593	1.0144	12.3901
AACGGGAGTACGGGAT-1.PID200593	CD4_Naive	Inactive	PID200593	-2.17329	-5.65438
AACGGGAGTCGAATTC-1.PID200593	MonoInter	Inactive	PID200593	12.9617	1.4951
AACGTCAAGCACCGAA-1.PID200593	NK	Inactive	PID200593	-12.9248	0.954531
AACGTCACACACTTAG-1.PID200593	CD16_Mono	Inactive	PID200593	8.56019	6.92782
AACGTCACACTGCACG-1.PID200593	NK_CD56_Bright	Inactive	PID200593	-12.7669	7.28583
AACGTCACATACAGCT-1.PID200593	MonoInter	Inactive	PID200593	12.4747	0.380993
AACGTCAGTACTGGGA-1.PID200593	MonoInter	Inactive	PID200593	11.7163	2.66483
AACGTCAGTGATATAG-1.PID200593	NK_CD56_Bright	Inactive	PID200593	-12.8047	7.33989
AACGTCATCAATCCGA-1.PID200593	Platelet_Meg	Inactive	PID200593	7.27078	-11.7246
AACGTCATCTACGCAA-1.PID200593	CD8_TEM	Inactive	PID200593	-5.59495	4.06949
AACGTCATCTTCACAT-1.PID200593	CD4_Naive	Inactive	PID200593	1.49442	-6.62103
AACTTCTAGGCATCGA-1.PID200593	CD8_Naive	Inactive	PID200593	-2.42245	-11.2025
AACTTCTAGTGTACAA-1.PID200593	Platelet_Meg	Inactive	PID200593	7.0836	-11.2827
AACTTCTCAGGGTCTC-1.PID200593	MAIT	Inactive	PID200593	-3.91009	1.68883
AACTTCTGTACCCGCA-1.PID200593	CD14_Mono	Inactive	PID200593	11.6177	-3.10025
AACTTCTTCAAGCTGT-1.PID200593	CD14_Mono	Inactive	PID200593	11.1924	-4.12997
AACTTCTTCAGGAAGC-1.PID200593	Naive_CD8_Cytotoxic_T_cell	Inactive	PID200593	2.06888	-0.270223
AACTTCTTCATTCATC-1.PID200593	CD4_TCM	Inactive	PID200593	-1.67179	0.457498
AACTTCTTCTACCCAC-1.PID200593	CD14_Mono	Inactive	PID200593	10.8969	-2.16422
AACTTCTTCTATACGG-1.PID200593	MonoInter	Inactive	PID200593	12.3738	-0.24317
AAGAACAAGACCGTTT-1.PID200593	CD16_Mono	Inactive	PID200593	8.64803	7.19287
AAGAACACACTGTGAT-1.PID200593	NK_CD56_Bright	Inactive	PID200593	-12.0091	4.54585
AAGAACAGTACCCAGC-1.PID200593	CD4_TCM	Inactive	PID200593	-0.614542	-3.17061
AAGAACATCTGAACGT-1.PID200593	NK	Inactive	PID200593	-12.7961	1.3181
AAGAACATCTGGGAGA-1.PID200593	CD8_Naive	Inactive	PID200593	-2.73157	-11.2272
AAGAACATCTTTCGAT-1.PID200593	CD4_Naive	Inactive	PID200593	-0.618939	-6.41939
AAGACAAAGGTCACTT-1.PID200593	Platelet	Inactive	PID200593	8.3575	-8.86911
AAGACAAAGTTGGAGC-1.PID200593	MAIT	Inactive	PID200593	-1.63003	-2.13683
AAGACAACAAGAGTTA-1.PID200593	Naive_CD8_Cytotoxic_T_cell	Inactive	PID200593	2.0382	2.58877
AAGACAACACGCCACA-1.PID200593	Naive_CD8_Cytotoxic_T_cell	Inactive	PID200593	2.23052	-0.162904
AAGACAACACGGTGTC-1.PID200593	Naive_CD8_Cytotoxic_T_cell	Inactive	PID200593	1.45916	-1.27855
AAGACAAGTCAGACTT-1.PID200593	CD4_TCM	Inactive	PID200593	-1.44542	0.297958
AAGACAATCTAGGAAA-1.PID200593	B_Memory	Inactive	PID200593	1.08254	12.4983
AAGACAATCTTTGATC-1.PID200593	CD8_Naive	Inactive	PID200593	-1.08309	-7.74095
AAGACTCAGACAACTA-1.PID200593	CD16_Mono	Inactive	PID200593	9.31061	5.37061
AAGACTCAGCAAATCA-1.PID200593	CD8_Naive	Inactive	PID200593	-1.63409	-10.8407
AAGACTCAGCGGCTCT-1.PID200593	CD4_Naive	Inactive	PID200593	-1.42511	-6.46388
AAGACTCGTTGGTGTT-1.PID200593	CD14_Mono	Inactive	PID200593	12.1927	-3.8099
AAGACTCGTTTCCAAG-1.PID200593	B_Memory	Inactive	PID200593	0.992237	12.0515
AAGACTCTCAGACATC-1.PID200593	CD8_Naive	Inactive	PID200593	-3.42745	-11.074
AAGACTCTCGTGTCAA-1.PID200593	CD14_Mono	Inactive	PID200593	11.0916	-0.406496
AAGATAGAGCAAATCA-1.PID200593	B_Memory	Inactive	PID200593	1.39449	10.4532
AAGATAGAGTGCAGGT-1.PID200593	CD14_Mono	Inactive	PID200593	13.6533	-0.617209
AAGATAGCATTCATCT-1.PID200593	CD4_TCM	Inactive	PID200593	-1.08889	-1.6491
AAGATAGGTACCGGAA-1.PID200593	CD14_Mono	Inactive	PID200593	12.228	-4.06443
AAGATAGTCATTCGGA-1.PID200593	CD4_TCM	Inactive	PID200593	-1.04667	-0.814995
AAGCATCAGGCGTCCT-1.PID200593	CD14_Mono	Inactive	PID200593	11.2407	-2.55898
AAGCATCAGTTGTCGT-1.PID200593	CD4_Naive	Inactive	PID200593	-2.56757	-6.58666
AAGCATCCACTTGAGT-1.PID200593	CD4_Naive	Inactive	PID200593	-1.63144	-6.76398
AAGCATCCAGAGTAAT-1.PID200593	CD4_Naive	Inactive	PID200593	0.611232	-7.12677
AAGCATCCAGCGAACA-1.PID200593	Naive_CD8_Cytotoxic_T_cell	Inactive	PID200593	2.18466	0.251782
AAGCATCCAGGAAGTC-1.PID200593	NK	Inactive	PID200593	-10.6458	1.01892
AAGCATCGTAGAGCTG-1.PID200593	B_Memory	Inactive	PID200593	2.59062	12.2604
AAGCATCGTCACTTCC-1.PID200593	CD8_TEM	Inactive	PID200593	-7.09546	3.58564
AAGCATCTCAGCTTCC-1.PID200593	CD4_Cytotoxic_T_cell	Inactive	PID200593	-9.80984	0.986607
AAGCATCTCGCTCATC-1.PID200593	NK	Inactive	PID200593	-11.8862	2.95332
AAGCCATAGTAACGTA-1.PID200593	CD14_Mono	Inactive	PID200593	10.576	-3.81176
AAGCCATCAAGCCTGC-1.PID200593	CD14_Mono	Inactive	PID200593	10.7794	0.146586
AAGCCATCATACTTTC-1.PID200593	CD8_Naive	Inactive	PID200593	-1.91027	-10.5624
AAGCCATGTGCTGCAC-1.PID200593	MAIT	Inactive	PID200593	-5.89293	-0.358694
AAGCCATTCCCTGGTT-1.PID200593	MonoInter	Inactive	PID200593	9.5118	-0.532944
AAGCCATTCGAGAAAT-1.PID200593	NK	Inactive	PID200593	-11.2286	0.962802
AAGCCATTCTACGGTA-1.PID200593	MAIT	Inactive	PID200593	-4.40922	1.74052
AAGCCATTCTATGCCC-1.PID200593	B_Naive	Inactive	PID200593	-1.12569	12.7668
AAGCGAGAGATGAAGG-1.PID200593	B_Memory	Inactive	PID200593	0.47925	11.3305
AAGCGAGAGTGGACGT-1.PID200593	MonoInter	Inactive	PID200593	11.7945	0.576932
AAGCGAGAGTTTGGCT-1.PID200593	NK	Inactive	PID200593	-11.7223	1.35296
AAGCGAGGTAGCGTCC-1.PID200593	B_Naive	Inactive	PID200593	-3.45715	13.324
AAGCGAGGTAGGCAAC-1.PID200593	MAIT	Inactive	PID200593	-0.792936	-3.10244
AAGCGAGGTGGGCTTC-1.PID200593	CD14_Mono	Inactive	PID200593	12.1511	-2.93394
AAGCGAGGTGTGCCTG-1.PID200593	Naive_CD8_Cytotoxic_T_cell	Inactive	PID200593	2.24994	1.06984
AAGCGAGGTTTACGTG-1.PID200593	NK	Inactive	PID200593	-12.5504	1.49094
AAGCGAGTCACCCTCA-1.PID200593	NK_CD56_Bright	Inactive	PID200593	-12.3909	6.46634
AAGCGAGTCCTGTTAT-1.PID200593	CD4_Naive	Inactive	PID200593	-1.06576	-6.96651
AAGCGAGTCTGGGCGT-1.PID200593	CD8_Naive	Inactive	PID200593	-2.15268	-10.0382
AAGCGTTCACACAGAG-1.PID200593	CD8_Naive	Inactive	PID200593	-1.98921	-10.371
AAGCGTTCACAGAAGC-1.PID200593	MAIT	Inactive	PID200593	-5.04925	1.90892
AAGCGTTCAGCTGTAT-1.PID200593	NK	Inactive	PID200593	-12.2234	-0.376735
AAGCGTTCATCGAGCC-1.PID200593	MonoInter	Inactive	PID200593	11.7203	1.2272
AAGCGTTTCCACTGAA-1.PID200593	MonoInter	Inactive	PID200593	12.9196	0.000621428
AAGCGTTTCTCGACGG-1.PID200593	MonoInter	Inactive	PID200593	12.229	2.0701
AAGGAATAGCATCCCG-1.PID200593	NK	Inactive	PID200593	-12.6443	0.551721
AAGGAATAGTAACGTA-1.PID200593	CD4_Naive	Inactive	PID200593	1.07541	-6.02183
AAGGTAAAGACTTCGT-1.PID200593	pDCs	Inactive	PID200593	7.02037	12.5733
AAGGTAAAGCTGACCC-1.PID200593	CD4_Naive	Inactive	PID200593	0.119236	-6.81345
AAGGTAACATTGCTGA-1.PID200593	CD14_Mono	Inactive	PID200593	11.2368	-1.90399
AAGGTAAGTTACGTAC-1.PID200593	MonoInter	Inactive	PID200593	11.5195	1.4873
AAGGTAAGTTTACGAC-1.PID200593	Platelet_Meg	Inactive	PID200593	5.87419	-12.3816
AAGGTAATCAGTGCGC-1.PID200593	CD4_TCM	Inactive	PID200593	-0.612215	-0.756349
AAGGTAATCCTCATAT-1.PID200593	CD4_Naive	Inactive	PID200593	1.14548	-6.38389
AAGGTAATCGTCCTTG-1.PID200593	CD8_Naive	Inactive	PID200593	-3.42565	-11.1341
AAGTACCAGAGATCGC-1.PID200593	CD8_TEM	Inactive	PID200593	-6.83358	3.07564
AAGTACCAGGGCTGAT-1.PID200593	CD4_TCM	Inactive	PID200593	-4.57862	-0.226026
AAGTACCCAATAAGGT-1.PID200593	NK_CD56_Bright	Inactive	PID200593	-12.7705	7.1462
AAGTACCCAGCCGGTT-1.PID200593	CD8_Mixed_Cells	Inactive	PID200593	-2.54161	-5.48866
AAGTACCCAGCTCCTT-1.PID200593	CD4_Naive	Inactive	PID200593	-0.656513	-6.7205
AAGTACCCAGGTAGTG-1.PID200593	CD4_TCM	Inactive	PID200593	-1.00355	0.558131
AAGTACCCAGTTGAAA-1.PID200593	CD14_Mono	Inactive	PID200593	10.228	-2.54927
AAGTACCGTCCCTGTT-1.PID200593	CD4_Naive	Inactive	PID200593	-0.0202701	-6.6638
AAGTACCGTCGTGGAA-1.PID200593	NK	Inactive	PID200593	-12.6783	-0.420936
AAGTACCTCCGCACGA-1.PID200593	CD8_Naive	Inactive	PID200593	-2.95752	-10.1764
AAGTACCTCGTAGGAG-1.PID200593	CD4_Naive	Inactive	PID200593	-0.212594	-5.62781
AAGTCGTAGAGAATCT-1.PID200593	NK_CD56_Bright	Inactive	PID200593	-11.6324	4.66297
AAGTCGTAGGATATAC-1.PID200593	MonoInter	Inactive	PID200593	10.746	1.9953
AAGTCGTAGGCGTTAG-1.PID200593	CD4_Naive	Inactive	PID200593	-3.14045	-6.10453
AAGTCGTCAAGTTCGT-1.PID200593	Naive_CD8_Cytotoxic_T_cell	Inactive	PID200593	1.77412	-0.797491
AAGTCGTCACGTTGGC-1.PID200593	CD14_Mono	Inactive	PID200593	13.1814	-1.4709
AAGTCGTCATGGGTCC-1.PID200593	B_Memory	Inactive	PID200593	2.11563	12.5036
AAGTCGTTCGTAACCA-1.PID200593	Platelet	Inactive	PID200593	8.316	-9.43154
AAGTGAAAGACGTCGA-1.PID200593	CD4_TCM	Inactive	PID200593	-1.20731	-0.912013
AAGTGAAAGCCAGAGT-1.PID200593	CD8_Naive	Inactive	PID200593	-1.80034	-10.4067
AAGTGAAAGCTCCATA-1.PID200593	Naive_CD8_Cytotoxic_T_cell	Inactive	PID200593	2.18553	0.797197
AAGTGAAAGTTTGCTG-1.PID200593	CD14_Mono	Inactive	PID200593	12.5024	-0.861226
AAGTGAACACTATGTG-1.PID200593	CD4_Naive	Inactive	PID200593	-2.49234	-6.30949
AAGTGAAGTATCCTCC-1.PID200593	MonoInter	Inactive	PID200593	11.7793	0.0190929
AAGTGAAGTATCGCAT-1.PID200593	CD4_Naive	Inactive	PID200593	1.17364	-6.41674
AAGTGAAGTGCATCTA-1.PID200593	CD14_Mono	Inactive	PID200593	13.7747	-0.743892
AAGTGAATCTGGCTGG-1.PID200593	CD4_Naive	Inactive	PID200593	1.04188	-6.69087
AAGTGAATCTGGGATT-1.PID200593	CD4_TCM	Inactive	PID200593	-2.22589	-0.964149
AAGTGAATCTTAGGAC-1.PID200593	MonoInter	Inactive	PID200593	11.2523	1.83548
AAGTTCGCAAGCTCTA-1.PID200593	CD8_TEM	Inactive	PID200593	-7.40058	3.49967
AAGTTCGCAAGTCATC-1.PID200593	pDCs	Inactive	PID200593	6.97459	12.3089
AAGTTCGGTTGTGCAT-1.PID200593	B_Memory	Inactive	PID200593	-0.38742	12.6153
AAGTTCGTCAGACTGT-1.PID200593	MonoInter	Inactive	PID200593	12.2573	2.5003
AAGTTCGTCTCGCCTA-1.PID200593	Naive_CD8_Cytotoxic_T_cell	Inactive	PID200593	2.10145	-0.178695
AATAGAGAGACTCCGC-1.PID200593	CD16_Mono	Inactive	PID200593	9.00209	7.27678
AATAGAGAGCTTCGTA-1.PID200593	CD14_Mono	Inactive	PID200593	11.9983	-2.93899
AATAGAGAGGTTGACG-1.PID200593	MonoInter	Inactive	PID200593	11.1612	0.833959
AATAGAGCATTGCCGG-1.PID200593	CD14_Mono	Inactive	PID200593	12.3962	-0.788078
AATAGAGGTACTTGTG-1.PID200593	Platelet_Meg	Inactive	PID200593	5.28261	-12.7905
AATAGAGGTATTAAGG-1.PID200593	MonoInter	Inactive	PID200593	12.8737	0.0267334
AATAGAGTCAAACCTG-1.PID200593	MonoInter	Inactive	PID200593	11.222	0.474725
AATAGAGTCTTTACAC-1.PID200593	MonoInter	Inactive	PID200593	10.9496	2.74553
AATCACGAGGATACAT-1.PID200593	CD4_Naive	Inactive	PID200593	1.0473	-5.69133
AATCACGAGGATTTAG-1.PID200593	MonoInter	Inactive	PID200593	11.6372	0.186503
AATCACGAGGCCTAAG-1.PID200593	pDCs	Inactive	PID200593	6.99584	12.5983
AATCACGCAAGCCTGC-1.PID200593	CD14_Mono	Inactive	PID200593	11.2148	-1.03486
AATCACGCAGTGTGCC-1.PID200593	CD14_Mono	Inactive	PID200593	10.8593	-0.244155
AATCACGGTCTCTCAC-1.PID200593	CD4_TCM	Inactive	PID200593	-0.990793	-0.656145
AATCACGTCACCTCGT-1.PID200593	Naive_CD8_Cytotoxic_T_cell	Inactive	PID200593	1.99083	-0.723449
AATCACGTCACTGTTT-1.PID200593	CD4_Naive	Inactive	PID200593	-0.911571	-6.72448
AATCGACAGAAAGCGA-1.PID200593	NK	Inactive	PID200593	-11.8877	-0.254099
AATCGACAGGCGCTTC-1.PID200593	NK	Inactive	PID200593	-11.7592	0.579564
AATCGACAGTATCCTG-1.PID200593	CD14_Mono	Inactive	PID200593	12.0145	-1.53587
AATCGACCACTGAGTT-1.PID200593	Naive_CD8_Cytotoxic_T_cell	Inactive	PID200593	0.970269	-1.75512
AATCGACCAGCTTTCC-1.PID200593	Platelet_Meg	Inactive	PID200593	5.50579	-12.791
AATCGACGTTATGGTC-1.PID200593	NK	Inactive	PID200593	-12.3389	1.3109
AATCGACGTTCCAGGC-1.PID200593	CD4_Naive	Inactive	PID200593	-0.590847	-6.78669
AATCGACTCTCCCTAG-1.PID200593	MonoInter	Inactive	PID200593	10.4979	3.72684
AATCGACTCTGGGCCA-1.PID200593	dNT	Inactive	PID200593	-2.38021	2.27509
AATCGTGAGCACTCGC-1.PID200593	CD4_Naive	Inactive	PID200593	0.76993	-5.9873
AATCGTGAGGCACTCC-1.PID200593	B_Memory	Inactive	PID200593	0.839101	11.1278
AATCGTGCAACCGTGC-1.PID200593	MonoInter	Inactive	PID200593	12.8906	0.0995764
AATCGTGCACTTTAGG-1.PID200593	B_Memory	Inactive	PID200593	1.30174	10.8553
AATCGTGCATGCTGCG-1.PID200593	CD14_Mono	Inactive	PID200593	11.0744	-0.674035
AATCGTGTCAAAGGAT-1.PID200593	MonoInter	Inactive	PID200593	11.4609	0.0733941
AATGAAGCAATTGCGT-1.PID200593	MAIT	Inactive	PID200593	-5.97571	1.69204
AATGAAGCACACACTA-1.PID200593	CD4_Naive	Inactive	PID200593	0.464929	-6.59995
AATGAAGCACCAGCGT-1.PID200593	CD4_TCM	Inactive	PID200593	-1.54521	0.441883
AATGAAGTCATGAAAG-1.PID200593	Platelet_Meg	Inactive	PID200593	7.35706	-11.9172
AATGAAGTCCTACACC-1.PID200593	CD4_Naive	Inactive	PID200593	-1.14637	-5.88359
AATGAAGTCGGTAGGA-1.PID200593	MonoInter	Inactive	PID200593	11.2885	0.338117
AATGACCAGAGCTGAC-1.PID200593	CD8_Naive	Inactive	PID200593	-2.73192	-11.4966
AATGACCAGTGGCGAT-1.PID200593	CD4_Naive	Inactive	PID200593	-0.563352	-7.12996
AATGACCTCAAACCTG-1.PID200593	CD4_Naive	Inactive	PID200593	-1.01555	-6.363
AATGACCTCACTTGTT-1.PID200593	B_Naive	Inactive	PID200593	-2.51878	12.3398
AATGACCTCATTCACT-1.PID200593	B_Memory	Inactive	PID200593	1.28897	10.4635
AATGACCTCCATTCAT-1.PID200593	CD4_TCM	Inactive	PID200593	-0.964045	-0.641441
AATGCCAAGAGTCGAC-1.PID200593	MonoUndefined	Inactive	PID200593	12.6036	-2.19411
AATGCCACAAAGAGTT-1.PID200593	B_Memory	Inactive	PID200593	0.233823	12.7367
AATGCCAGTGGATTTC-1.PID200593	CD4_Naive	Inactive	PID200593	0.448691	-6.70545
AATGGAAAGACGGAAA-1.PID200593	MAIT	Inactive	PID200593	-5.04002	1.582
AATGGAAAGCCGGATA-1.PID200593	CD14_Mono	Inactive	PID200593	10.6035	-1.76878
AATGGAAAGCTTCGTA-1.PID200593	CD8_Naive	Inactive	PID200593	-2.76461	-11.5459
AATGGAAAGGAACGCT-1.PID200593	CD14_Mono	Inactive	PID200593	11.2921	-1.7025
AATGGAACACACCTAA-1.PID200593	NK	Inactive	PID200593	-12.5569	1.94982
AATGGAACATAACAGA-1.PID200593	CD8_Mixed_Cells	Inactive	PID200593	-5.4635	-2.48978
AATGGAACATAGAAAC-1.PID200593	Naive_CD8_Cytotoxic_T_cell	Inactive	PID200593	2.11593	1.3931
AATGGAAGTGTAGTGG-1.PID200593	CD4_Naive	Inactive	PID200593	-1.30723	-6.18365
AATGGCTAGTAGGGTC-1.PID200593	MonoInter	Inactive	PID200593	11.9902	0.802091
AATGGCTCACTGTGAT-1.PID200593	NK	Inactive	PID200593	-12.56	-0.197098
AATGGCTTCGGCTTGG-1.PID200593	MAIT	Inactive	PID200593	-5.65028	0.795826
AATTCCTAGGATATAC-1.PID200593	MonoInter	Inactive	PID200593	11.0033	3.07943
AATTCCTAGGGCAGTT-1.PID200593	CD14_Mono	Inactive	PID200593	11.8348	-1.33783
AATTCCTAGTATTCCG-1.PID200593	NK	Inactive	PID200593	-12.6439	2.23153
AATTCCTCAATGTCAC-1.PID200593	CD4_TCM	Inactive	PID200593	-0.227976	-4.7322
AATTCCTCAGATTAAG-1.PID200593	B_Memory	Inactive	PID200593	2.45523	12.592
AATTCCTGTTATTCCT-1.PID200593	CD8_TEM	Inactive	PID200593	-6.96347	3.42706
AATTCCTTCAGCTAGT-1.PID200593	CD14_Mono	Inactive	PID200593	12.9028	-2.30373
AATTTCCTCGGCACTG-1.PID200593	CD8_Mixed_Cells	Inactive	PID200593	-5.28907	-2.67111
ACAAAGAAGGCCGCTT-1.PID200593	CD4_Naive	Inactive	PID200593	1.05048	-6.76237
ACAAAGACAATTGCGT-1.PID200593	CD4_TCM	Inactive	PID200593	-1.22105	0.339249
ACAAAGACACGCGTGT-1.PID200593	CD14_Mono	Inactive	PID200593	11.7087	-1.96739
ACAAAGACACGCTGTG-1.PID200593	B_Naive	Inactive	PID200593	-2.87062	10.787
ACAAAGACAGCCCACA-1.PID200593	B_Memory	Inactive	PID200593	1.24049	11.2864
ACAAAGATCGACATCA-1.PID200593	B_Naive	Inactive	PID200593	-3.38859	14.0409
ACAACCAAGAGCAGTC-1.PID200593	CD4_TCM	Inactive	PID200593	-0.336707	-2.51538
ACAACCAAGCCAAGGT-1.PID200593	CD8_Naive	Inactive	PID200593	-2.24096	-11.5178
ACAACCAAGCTCGTGC-1.PID200593	NK	Inactive	PID200593	-11.8638	-0.30293
ACAACCAAGGGCCCTT-1.PID200593	CD14_Mono	Inactive	PID200593	11.8243	-1.38239
ACAACCAGTAGTGGCA-1.PID200593	NK	Inactive	PID200593	-12.822	-0.237042
ACAACCATCACCTGTC-1.PID200593	CD4_TCM	Inactive	PID200593	-0.778587	0.673544
ACAACCATCGCTCATC-1.PID200593	preDCs	Inactive	PID200593	13.6314	5.12384
ACAACCATCGTCCATC-1.PID200593	CD4_Naive	Inactive	PID200593	0.027212	-5.50375
ACAACCATCTCCCATG-1.PID200593	MonoUndefined	Inactive	PID200593	2.72819	1.7115
ACAACCATCTGGTGCG-1.PID200593	MonoInter	Inactive	PID200593	9.84773	-1.55701
ACAAGCTAGAGCTGAC-1.PID200593	CD14_Mono	Inactive	PID200593	13.4727	-0.970879
ACAAGCTAGGATGTTA-1.PID200593	B_Intermediate	Inactive	PID200593	2.35304	13.2149
ACAAGCTCAACAGCCC-1.PID200593	Platelet_Meg	Inactive	PID200593	6.88975	-12.3629
ACAAGCTCACGGGCTT-1.PID200593	MonoInter	Inactive	PID200593	9.88326	1.37004
ACAAGCTCAGAGATGC-1.PID200593	B_Memory	Inactive	PID200593	0.323329	11.588
ACAAGCTCAGAGCCCT-1.PID200593	CD4_TCM	Inactive	PID200593	-1.48107	0.273915
ACAAGCTCAGGAATCG-1.PID200593	dNT	Inactive	PID200593	-2.13747	2.3854
ACAAGCTCATCCGATA-1.PID200593	Naive_CD8_Cytotoxic_T_cell	Inactive	PID200593	1.98098	0.483153
ACAAGCTGTACCGTGC-1.PID200593	MonoUndefined	Inactive	PID200593	5.42629	1.57785
ACAAGCTGTCCAGCCA-1.PID200593	MonoInter	Inactive	PID200593	9.9215	-1.79668
ACAAGCTTCCTCATAT-1.PID200593	Naive_CD8_Cytotoxic_T_cell	Inactive	PID200593	2.09041	-0.565128
ACAAGCTTCTCTATAC-1.PID200593	CD8_Naive	Inactive	PID200593	-2.52783	-11.5582
ACACAGTAGGGCCCTT-1.PID200593	CD4_TCM	Inactive	PID200593	-0.933346	-1.83927
ACACAGTCACACGTGC-1.PID200593	CD4_Naive	Inactive	PID200593	-0.568752	-5.22415
ACACAGTGTCCAAGAG-1.PID200593	NK	Inactive	PID200593	-12.2747	2.09309
ACACAGTGTCGAACAG-1.PID200593	CD4_TCM	Inactive	PID200593	-1.3385	0.612564
ACACAGTGTTCCGGTG-1.PID200593	MonoInter	Inactive	PID200593	12.0054	2.288
ACACAGTTCGTTCATT-1.PID200593	B_Memory	Inactive	PID200593	2.55708	13.031
ACACAGTTCTAGTGTG-1.PID200593	CD4_Naive	Inactive	PID200593	1.32262	-6.9611
ACACCAAAGAGAACCC-1.PID200593	CD4_Naive	Inactive	PID200593	0.205903	-7.51493
ACACCAAAGAGAGTGA-1.PID200593	Platelet	Inactive	PID200593	7.89395	-9.1369
ACACCAAAGCCTCATA-1.PID200593	CD4_Naive	Inactive	PID200593	-3.11627	-5.836
ACACCAACACGCTGCA-1.PID200593	B_Naive	Inactive	PID200593	-3.39522	13.8644
ACACCAACAGCTCGGT-1.PID200593	MonoInter	Inactive	PID200593	11.715	0.604902
ACACCAACAGTCGGAA-1.PID200593	NK	Inactive	PID200593	-12.3449	2.32779
ACACCAAGTAGATTAG-1.PID200593	CD4_Naive	Inactive	PID200593	0.714043	-6.78739
ACACCAAGTTCAGGTT-1.PID200593	Naive_CD8_Cytotoxic_T_cell	Inactive	PID200593	2.28414	0.0352954
ACACCAATCTGTCAGA-1.PID200593	CD4_Naive	Inactive	PID200593	-0.789664	-5.90975
ACACGCGCAGCATACT-1.PID200593	CD14_Mono	Inactive	PID200593	13.1731	-3.29422
ACACGCGCAGTTAAAG-1.PID200593	CD8_Naive	Inactive	PID200593	-2.91082	-10.6209
ACACTGAAGTAGATCA-1.PID200593	CD8_Naive	Inactive	PID200593	-2.91413	-11.4743
ACACTGACAAAGACTA-1.PID200593	CD4_Naive	Inactive	PID200593	0.659409	-5.97095
ACACTGACATCTTCGC-1.PID200593	MonoInter	Inactive	PID200593	11.1403	2.2114
ACACTGACATGGGAAC-1.PID200593	CD14_Mono	Inactive	PID200593	11.1595	-3.08905
ACACTGAGTACGTGAG-1.PID200593	B_Naive	Inactive	PID200593	-3.05368	13.4149
ACACTGAGTCAGGCAA-1.PID200593	Naive_CD8_Cytotoxic_T_cell	Inactive	PID200593	1.44029	-1.36072
ACACTGAGTCGTGGTC-1.PID200593	CD4_Naive	Inactive	PID200593	-1.30186	-6.53328
ACACTGAGTGAGACCA-1.PID200593	CD14_Mono	Inactive	PID200593	12.5378	-0.817842
ACACTGATCGTAGGGA-1.PID200593	CD8_TEM	Inactive	PID200593	-6.94205	3.14886
ACACTGATCTTGCAAG-1.PID200593	CD4_Naive	Inactive	PID200593	-1.21312	-5.29619
ACAGAAACATAACTCG-1.PID200593	CD4_Naive	Inactive	PID200593	0.179868	-6.68185
ACAGAAAGTATCGCAT-1.PID200593	B_Naive	Inactive	PID200593	-3.50202	13.9149
ACAGAAAGTCTGTCAA-1.PID200593	CD8_TEM	Inactive	PID200593	-6.66918	3.34466
ACAGAAAGTCTTGCGG-1.PID200593	CD14_Mono	Inactive	PID200593	13.237	-3.34626
ACAGAAATCGCCAGAC-1.PID200593	CD4_Naive	Inactive	PID200593	1.1446	-5.76091
ACAGAAATCTGGCCTT-1.PID200593	CD14_Mono	Inactive	PID200593	11.1856	-3.12862
ACAGCCGAGAGTCCGA-1.PID200593	Naive_CD8_Cytotoxic_T_cell	Inactive	PID200593	0.88254	-1.92689
ACAGCCGAGGCAGGTT-1.PID200593	CD4_Naive	Inactive	PID200593	-0.619158	-5.62701
ACAGCCGAGGCATGGT-1.PID200593	NK	Inactive	PID200593	-12.5794	0.888629
ACAGCCGCAAGATTGA-1.PID200593	B_Memory	Inactive	PID200593	2.59633	12.4569
ACAGCCGCACAGTATC-1.PID200593	CD16_Mono	Inactive	PID200593	8.40179	7.36885
ACAGCCGCACTACAGT-1.PID200593	B_Naive	Inactive	PID200593	-3.82667	12.6104
ACAGCCGCATCATCCC-1.PID200593	MonoInter	Inactive	PID200593	10.3484	-1.00652
ACAGCCGGTCAGATTC-1.PID200593	Naive_CD8_Cytotoxic_T_cell	Inactive	PID200593	1.65828	0.772798
ACAGCCGGTGTAGGAC-1.PID200593	Naive_CD8_Cytotoxic_T_cell	Inactive	PID200593	0.812962	-1.99975
ACAGCCGTCACACGAT-1.PID200593	MonoInter	Inactive	PID200593	11.1483	1.26186
ACAGCCGTCCCGTTCA-1.PID200593	MonoInter	Inactive	PID200593	12.0541	2.4167
ACAGCCGTCTAGGCAT-1.PID200593	MAIT	Inactive	PID200593	-6.13853	-0.591275
ACAGGGAAGATACATG-1.PID200593	NK	Inactive	PID200593	-12.0188	1.28245
ACAGGGAAGCATTTCG-1.PID200593	CD4_Naive	Inactive	PID200593	1.09954	-7.50542
ACAGGGAAGGGAACAA-1.PID200593	CD4_Naive	Inactive	PID200593	-2.28278	-6.45279
ACAGGGACACTTGGCG-1.PID200593	MonoInter	Inactive	PID200593	10.9139	2.20631
ACAGGGACATCGATGT-1.PID200593	CD4_TCM	Inactive	PID200593	0.242504	-4.91171
ACAGGGAGTCGCACAC-1.PID200593	Platelet_Meg	Inactive	PID200593	7.18493	-11.3031
ACAGGGAGTCTAACGT-1.PID200593	Eryth	Inactive	PID200593	6.89406	-11.9347
ACAGGGATCACGATAC-1.PID200593	CD4_Naive	Inactive	PID200593	-3.36606	-6.24838
ACAGGGATCACTGATG-1.PID200593	CD4_TCM	Inactive	PID200593	-1.12533	-0.062698
ACAGGGATCGAATCCA-1.PID200593	B_Naive	Inactive	PID200593	-3.31836	13.9831
ACATCCCCACAGAAGC-1.PID200593	Platelet	Inactive	PID200593	8.95149	-8.20884
ACATCCCCACGGTAGA-1.PID200593	Naive_CD8_Cytotoxic_T_cell	Inactive	PID200593	2.05899	-0.439472
ACATCCCCAGGCCCTA-1.PID200593	MonoInter	Inactive	PID200593	12.2	1.57355
ACATCCCGTAATACCC-1.PID200593	Platelet_Meg	Inactive	PID200593	7.56547	-10.4985
ACATCCCGTGAGTGAC-1.PID200593	CD14_Mono	Inactive	PID200593	12.0484	-3.09756
ACATCCCTCCCTCTTT-1.PID200593	Platelet_Meg	Inactive	PID200593	6.07636	-12.5731
ACATCCCTCGATACGT-1.PID200593	CD14_Mono	Inactive	PID200593	13.8884	-2.16744
ACATCCCTCTTGCAGA-1.PID200593	CD4_Naive	Inactive	PID200593	-3.16411	-6.1092
ACATCGAAGCGTCAAG-1.PID200593	CD4_TCM	Inactive	PID200593	-0.381968	-3.13331
ACATCGACACGTATAC-1.PID200593	MAIT	Inactive	PID200593	-3.47065	-1.40366
ACATCGAGTCTACACA-1.PID200593	MAIT	Inactive	PID200593	-3.86494	1.26667
ACATCGAGTTGTATGC-1.PID200593	CD4_Naive	Inactive	PID200593	1.03862	-6.22844
ACATGCACAAAGGCTG-1.PID200593	CD8_Naive	Inactive	PID200593	-2.89699	-9.87516
ACATGCAGTCGAGCTC-1.PID200593	CD8_Naive	Inactive	PID200593	-3.40334	-10.3107
ACATGCAGTGGTCTAT-1.PID200593	CD4_Naive	Inactive	PID200593	-1.28191	-4.55819
ACATGCATCGCGAAGA-1.PID200593	CD4_Cytotoxic_T_cell	Inactive	PID200593	1.85368	2.94711
ACATTTCAGCTTTCTT-1.PID200593	MonoInter	Inactive	PID200593	11.7622	1.70508
ACATTTCAGGATATGT-1.PID200593	MAIT	Inactive	PID200593	-4.49956	0.722359
ACATTTCGTCCCGTGA-1.PID200593	B_Naive	Inactive	PID200593	-2.58086	11.9891
ACATTTCGTGGCTCTG-1.PID200593	CD8_Naive	Inactive	PID200593	-2.01679	-11.067
ACCAAACAGAGAGGTA-1.PID200593	MAIT	Inactive	PID200593	-6.05138	-0.177789
ACCAAACAGCAGCACA-1.PID200593	MonoInter	Inactive	PID200593	9.40785	0.588349
ACCAAACAGTTGTAGA-1.PID200593	CD14_Mono	Inactive	PID200593	12.1685	-2.16686
ACCAAACGTAACGATA-1.PID200593	MAIT	Inactive	PID200593	-4.7313	2.92717
ACCAAACGTCGCAACC-1.PID200593	CD4_Naive	Inactive	PID200593	1.43191	-6.86112
ACCAAACGTGTGTGTT-1.PID200593	B_Naive	Inactive	PID200593	-3.35344	13.2801
ACCAAACTCAGGAACG-1.PID200593	Naive_CD8_Cytotoxic_T_cell	Inactive	PID200593	1.37231	-0.976966
ACCAACAAGAATCCCT-1.PID200593	CD4_Naive	Inactive	PID200593	-3.2413	-5.64786
ACCAACAAGCATTGAA-1.PID200593	NK	Inactive	PID200593	-10.4969	1.24553
ACCAACACAGATACCT-1.PID200593	NK	Inactive	PID200593	-12.0498	-0.466011
ACCAACAGTAAGGTCG-1.PID200593	MAIT	Inactive	PID200593	-6.08124	0.0531312
ACCAACAGTACCATAC-1.PID200593	CD4_TCM	Inactive	PID200593	-0.658092	-2.74098
ACCAACAGTTTCGATG-1.PID200593	MAIT	Inactive	PID200593	-6.21337	-0.580517
ACCAACATCATAGAGA-1.PID200593	Naive_CD8_Cytotoxic_T_cell	Inactive	PID200593	1.46605	-0.889561
ACCAACATCCTAAGTG-1.PID200593	CD4_TCM	Inactive	PID200593	-0.654344	-1.16818
ACCACAAAGAATAACC-1.PID200593	CD14_Mono	Inactive	PID200593	12.6543	-3.42119
ACCACAACATGACTAC-1.PID200593	CD16_Mono	Inactive	PID200593	8.36632	7.62134
ACCACAAGTAGCACGA-1.PID200593	CD4_Naive	Inactive	PID200593	-0.359668	-7.28276
ACCACAATCCACTGAA-1.PID200593	B_Naive	Inactive	PID200593	-2.50203	11.6323
ACCACAATCCGACATA-1.PID200593	MonoInter	Inactive	PID200593	12.107	2.59436
ACCACAATCGGCTTGG-1.PID200593	CD4_TCM	Inactive	PID200593	-0.915102	-1.34627
ACCACAATCGTCGGGT-1.PID200593	Naive_CD8_Cytotoxic_T_cell	Inactive	PID200593	0.942406	-1.03475
ACCATTTAGGCCCGTT-1.PID200593	Platelet	Inactive	PID200593	8.67857	-6.8536
ACCATTTCAATATCCG-1.PID200593	CD8_Naive	Inactive	PID200593	-2.29303	-9.89936
ACCATTTCAGACCTGC-1.PID200593	CD4_Naive	Inactive	PID200593	-2.23519	-5.21945
ACCCAAACAAGTCCAT-1.PID200593	CD8_Naive	Inactive	PID200593	-1.78161	-8.72419
ACCCAAACAGAGACTG-1.PID200593	CD4_Naive	Inactive	PID200593	-2.02102	-6.82396
ACCCAAACATCGTCCT-1.PID200593	B_Naive	Inactive	PID200593	-3.83359	13.3221
ACCCAAAGTAAGATTG-1.PID200593	B_Memory	Inactive	PID200593	2.18472	13.0554
ACCCAAAGTAGCTGTT-1.PID200593	Naive_CD8_Cytotoxic_T_cell	Inactive	PID200593	1.87972	-0.453078
ACCCAAAGTCACCGAC-1.PID200593	CD8_Naive	Inactive	PID200593	-3.21853	-10.3227
ACCCAAATCGAAGTGG-1.PID200593	NK	Inactive	PID200593	-11.1915	2.56844
ACCCAAATCTGGCCGA-1.PID200593	MonoUndefined	Inactive	PID200593	13.0174	-1.4663
ACCCTCAAGCGACTAG-1.PID200593	preDCs	Inactive	PID200593	13.5865	5.24808
ACCCTCAAGGTCGACA-1.PID200593	CD4_TCM	Inactive	PID200593	-0.0908217	-3.98332
ACCCTCAAGTATGGCG-1.PID200593	CD4_Naive	Inactive	PID200593	0.791989	-6.38342
ACCCTCACACAGAGCA-1.PID200593	CD16_Mono	Inactive	PID200593	8.89492	5.81338
ACCCTCACACCGCTAG-1.PID200593	NK	Inactive	PID200593	-11.3803	1.98805
ACCCTCATCCATGATG-1.PID200593	MAIT	Inactive	PID200593	-4.10165	1.51786
ACCCTTGAGATACAGT-1.PID200593	NK_CD56_Bright	Inactive	PID200593	-12.0568	4.14682
ACCCTTGAGCAATTCC-1.PID200593	MonoInter	Inactive	PID200593	10.2218	3.84434
ACCCTTGAGCGTCTGC-1.PID200593	CD14_Mono	Inactive	PID200593	13.2047	-3.40979
ACCCTTGAGCTGCGAA-1.PID200593	NK	Inactive	PID200593	-10.5396	0.949188
ACCCTTGCACTTGTGA-1.PID200593	CD4_TCM	Inactive	PID200593	-1.13913	-2.33404
ACCCTTGCAGACGCTC-1.PID200593	CD14_Mono	Inactive	PID200593	13.0244	-2.64761
ACCCTTGCATATCGGT-1.PID200593	CD14_Mono	Inactive	PID200593	11.9665	-4.05467
ACCCTTGCATGGTGGA-1.PID200593	CD4_Naive	Inactive	PID200593	-0.259013	-6.97596
ACCCTTGCATGTGTCA-1.PID200593	MonoInter	Inactive	PID200593	10.3315	0.789101
ACCCTTGGTGATATAG-1.PID200593	NK	Inactive	PID200593	-12.6382	0.389946
ACCCTTGTCTCAAAGC-1.PID200593	CD4_Naive	Inactive	PID200593	0.832007	-7.26162
ACCCTTGTCTGTCGTC-1.PID200593	B_Naive	Inactive	PID200593	-0.627656	13.0398
ACCGTTCAGACCATGG-1.PID200593	pDCs	Inactive	PID200593	7.101	12.5281
ACCGTTCAGAGTCACG-1.PID200593	NK	Inactive	PID200593	-12.2451	0.808477
ACCGTTCAGCTGCGAA-1.PID200593	CD8_TEM	Inactive	PID200593	-6.35919	2.10587
ACCGTTCCACAGCGCT-1.PID200593	CD8_Naive	Inactive	PID200593	-2.86524	-9.97114
ACCGTTCCAGCTTTGA-1.PID200593	MonoInter	Inactive	PID200593	11.3242	2.84104
ACCGTTCGTATCTCGA-1.PID200593	CD14_Mono	Inactive	PID200593	12.2551	-0.56915
ACCGTTCGTCCCGCAA-1.PID200593	NK	Inactive	PID200593	-11.4784	-0.534716
ACCGTTCGTCCTGTCT-1.PID200593	MonoInter	Inactive	PID200593	11.3208	1.72482
ACCGTTCGTCTACGTA-1.PID200593	MAIT	Inactive	PID200593	-5.40221	0.771902
ACCGTTCGTCTGTTAG-1.PID200593	MonoInter	Inactive	PID200593	10.4667	0.662498
ACCGTTCTCCGCATAA-1.PID200593	MonoUndefined	Inactive	PID200593	3.87062	0.690646
ACCGTTCTCGCATAGT-1.PID200593	NK	Inactive	PID200593	-12.9655	1.80434
ACCGTTCTCGTGCACG-1.PID200593	CD4_TCM	Inactive	PID200593	-1.35484	-0.0814207
ACCTACCAGCTATCCA-1.PID200593	T_Reg	Inactive	PID200593	-3.69596	-1.78984
ACCTACCCATCCGTGG-1.PID200593	CD4_Naive	Inactive	PID200593	0.652097	-6.71943
ACCTACCGTCAAGGCA-1.PID200593	CD4_TCM	Inactive	PID200593	-1.24276	-1.26536
ACCTACCTCCTTCTTC-1.PID200593	Naive_CD8_Cytotoxic_T_cell	Inactive	PID200593	1.9933	0.276701
ACCTACCTCGGACTGC-1.PID200593	B_Naive	Inactive	PID200593	-3.12192	12.8056
ACCTACCTCGGTGTAT-1.PID200593	B_Naive	Inactive	PID200593	-3.36119	13.409
ACCTGAACAAATCAAG-1.PID200593	CD4_TCM	Inactive	PID200593	-0.750226	-2.69149
ACCTGAACAGTATTCG-1.PID200593	CD4_TCM	Inactive	PID200593	-1.17043	0.301587
ACCTGAAGTATCGCGC-1.PID200593	CD14_Mono	Inactive	PID200593	12.1786	-3.80929
ACCTGAAGTTCCAGGC-1.PID200593	CD4_Naive	Inactive	PID200593	-2.16564	-5.136
ACCTGAATCACTGAAC-1.PID200593	CD4_TCM	Inactive	PID200593	-1.08981	-0.000594082
ACCTGAATCTACGGTA-1.PID200593	CD14_Mono	Inactive	PID200593	11.8843	-3.83086
ACCTGTCAGCTGTGCC-1.PID200593	T_Reg	Inactive	PID200593	-3.81766	-2.0482
ACCTGTCCACTATGTG-1.PID200593	CD4_TCM	Inactive	PID200593	-1.82586	-0.126416
ACCTGTCCATGCGTGC-1.PID200593	CD8_Naive	Inactive	PID200593	-1.91434	-9.03646
ACCTGTCTCCCATGGG-1.PID200593	MonoUndefined	Inactive	PID200593	1.18647	-5.54024
ACGATCAAGAGAACCC-1.PID200593	B_Memory	Inactive	PID200593	1.47986	11.638
ACGATCAAGTAGTCCT-1.PID200593	CD8_Naive	Inactive	PID200593	-1.93063	-10.0696
ACGATCACACGAGGTA-1.PID200593	NK	Inactive	PID200593	-11.583	-0.0116049
ACGATCACAGGATGAC-1.PID200593	B_Naive	Inactive	PID200593	-1.99398	13.4825
ACGATCATCACAAGAA-1.PID200593	CD8_Naive	Inactive	PID200593	-2.63804	-11.0015
ACGATCATCCGTGGTG-1.PID200593	CD4_Naive	Inactive	PID200593	-0.66544	-4.15635
ACGATCATCGTTCCTG-1.PID200593	CD8_Naive	Inactive	PID200593	-0.31198	-7.13381
ACGATGTAGCACCTGC-1.PID200593	MonoInter	Inactive	PID200593	10.8436	2.32205
ACGATGTAGCGATTCT-1.PID200593	B_Memory	Inactive	PID200593	2.28498	12.9407
ACGATGTAGTTTCGAC-1.PID200593	B_Memory	Inactive	PID200593	2.44799	10.5613
ACGATGTCAACTCATG-1.PID200593	MonoInter	Inactive	PID200593	9.89294	0.776046
ACGATGTCACAACCGC-1.PID200593	NK	Inactive	PID200593	-12.0103	0.744599
ACGATGTGTGAGTAGC-1.PID200593	CD4_TCM	Inactive	PID200593	-0.236648	-3.43276
ACGATGTGTTATGTGC-1.PID200593	MAIT	Inactive	PID200593	-5.88694	-0.178755
ACGATGTTCCTAGCCT-1.PID200593	CD14_Mono	Inactive	PID200593	12.7107	-2.84759
ACGATGTTCGTCAGAT-1.PID200593	B_Memory	Inactive	PID200593	1.18885	12.2265
ACGATGTTCTGATTCT-1.PID200593	NK	Inactive	PID200593	-12.1151	1.24784
ACGCACGAGGGAGGTG-1.PID200593	NK	Inactive	PID200593	-12.7425	0.528305
ACGCACGAGTCACGCC-1.PID200593	CD14_Mono	Inactive	PID200593	10.5888	0.0816599
ACGCACGCACAGCTGC-1.PID200593	NK	Inactive	PID200593	-12.6867	0.931914
ACGCACGCAGCTGTCG-1.PID200593	MAIT	Inactive	PID200593	-1.95553	-10.4999
ACGCACGGTGCTGATT-1.PID200593	MonoInter	Inactive	PID200593	10.685	2.75237
ACGGAAGAGACTAAGT-1.PID200593	CD4_TCM	Inactive	PID200593	-0.448713	-2.27208
ACGGAAGCAATAGTCC-1.PID200593	CD4_Naive	Inactive	PID200593	0.563773	-6.93694
ACGGAAGCACCGAATT-1.PID200593	B_Naive	Inactive	PID200593	-2.84119	13.9707
ACGGAAGCATGTGACT-1.PID200593	CD4_TCM	Inactive	PID200593	-0.65349	-1.9757
ACGGAAGGTTCGGCCA-1.PID200593	pDCs	Inactive	PID200593	7.10904	12.5669
ACGGAAGTCACACGAT-1.PID200593	CD4_Naive	Inactive	PID200593	0.587352	-7.30203
ACGGAAGTCATCGCCT-1.PID200593	NK	Inactive	PID200593	-11.8188	-0.796615
ACGGGTCAGAGGTTTA-1.PID200593	CD4_Naive	Inactive	PID200593	1.3627	-6.58942
ACGGGTCAGTATAGAC-1.PID200593	CD4_TCM	Inactive	PID200593	-0.322386	-2.50537
ACGGGTCCAACCTATG-1.PID200593	T_Reg	Inactive	PID200593	-3.84198	-1.95173
ACGGGTCGTAAGGCTG-1.PID200593	B_Memory	Inactive	PID200593	0.752906	11.6137
ACGGGTCGTACCTTCC-1.PID200593	CD4_Naive	Inactive	PID200593	-0.9678	-6.51706
ACGGGTCGTCACTCGG-1.PID200593	MonoUndefined	Inactive	PID200593	5.39407	1.58833
ACGGTCGAGAAGCGGG-1.PID200593	MonoInter	Inactive	PID200593	11.9202	1.22191
ACGGTCGCAAGGCAAC-1.PID200593	Naive_CD8_Cytotoxic_T_cell	Inactive	PID200593	1.38867	-1.24409
ACGGTCGCAATCGTCA-1.PID200593	MonoInter	Inactive	PID200593	10.9566	2.94138
ACGGTCGCACGACTAT-1.PID200593	B_Memory	Inactive	PID200593	1.36977	12.9126
ACGGTCGCATCAACCA-1.PID200593	CD14_Mono	Inactive	PID200593	12.9029	-2.52422
ACGGTCGCATGGATCT-1.PID200593	Platelet_Meg	Inactive	PID200593	6.65582	-12.244
ACGGTCGGTCAATGGG-1.PID200593	Plasmablast	Inactive	PID200593	1.21552	7.32732
ACGGTCGTCAACTCTT-1.PID200593	CD8_Naive	Inactive	PID200593	-3.20289	-11.2012
ACGGTCGTCGCCTATC-1.PID200593	MonoInter	Inactive	PID200593	11.0172	3.18875
ACGGTCGTCTGTTCAT-1.PID200593	CD16_Mono	Inactive	PID200593	8.83483	6.57263
ACGGTTAAGCCTGACC-1.PID200593	CD4_Naive	Inactive	PID200593	-2.40516	-6.31412
ACGGTTAAGGACAACC-1.PID200593	CD8_TEM	Inactive	PID200593	-6.80578	2.61739
ACGGTTACATACGCAT-1.PID200593	CD4_Naive	Inactive	PID200593	-1.689	-6.63266
ACGGTTAGTAGCTTTG-1.PID200593	CD4_Naive	Inactive	PID200593	1.06616	-6.3577
ACGGTTAGTATACCTG-1.PID200593	Platelet_Meg	Inactive	PID200593	6.88801	-11.7997
ACGGTTAGTGCAATAA-1.PID200593	CD4_Naive	Inactive	PID200593	-0.680916	-6.36577
ACGGTTATCGTAGTCA-1.PID200593	Lymphoid_Cell_Cycle	Inactive	PID200593	4.32952	-0.714816
ACGGTTATCGTGTTCC-1.PID200593	Naive_CD8_Cytotoxic_T_cell	Inactive	PID200593	1.71665	-0.895051
ACGGTTATCTCGGTCT-1.PID200593	CD4_Naive	Inactive	PID200593	-0.568821	-5.95921
ACGTAACAGACAACTA-1.PID200593	NK	Inactive	PID200593	-12.6574	0.924161
ACGTAACAGGTCACAG-1.PID200593	CD8_Naive	Inactive	PID200593	-2.96761	-10.6737
ACGTAACAGTAGAGTT-1.PID200593	CD14_Mono	Inactive	PID200593	12.3204	-3.94238
ACGTAACCAAGTTGGG-1.PID200593	CD8_Naive	Inactive	PID200593	-2.7218	-9.6613
ACGTAACCAGGTTCGC-1.PID200593	CD14_Mono	Inactive	PID200593	10.6034	-2.95091
ACGTAACGTCACAATC-1.PID200593	CD8_Naive	Inactive	PID200593	-2.20275	-10.8525
ACGTAACGTGTCATCA-1.PID200593	B_Intermediate	Inactive	PID200593	1.30075	15.0437
ACGTAACGTTGAGAGC-1.PID200593	B_Naive	Inactive	PID200593	-2.7181	13.2434
ACGTAACTCCTACGAA-1.PID200593	CD8_TEM	Inactive	PID200593	-5.50549	2.97274
ACGTAACTCGACCACG-1.PID200593	CD4_TCM	Inactive	PID200593	0.125886	-4.70476
ACGTAACTCGTTCCTG-1.PID200593	CD8_Naive	Inactive	PID200593	-2.48887	-10.2057
ACGTAACTCTAGGCCG-1.PID200593	CD8_TEM	Inactive	PID200593	-5.23253	2.93409
ACGTACAAGATTTGCC-1.PID200593	CD4_Naive	Inactive	PID200593	0.748447	-6.66817
ACGTACAAGCACGGAT-1.PID200593	CD14_Mono	Inactive	PID200593	10.7272	-3.65829
ACGTACAAGTCTGTAC-1.PID200593	MonoInter	Inactive	PID200593	12.776	1.37657
ACGTACACAACTCCAA-1.PID200593	CD4_TCM	Inactive	PID200593	-0.59072	-2.72945
ACGTACACAAGTATAG-1.PID200593	B_Memory	Inactive	PID200593	2.43582	13.1339
ACGTACACATAGATCC-1.PID200593	CD8_Mixed_Cells	Inactive	PID200593	-5.71885	-2.00974
ACGTACATCCGGTAGC-1.PID200593	CD4_TCM	Inactive	PID200593	-1.67779	-0.595237
ACGTACATCGGCATCG-1.PID200593	CD14_Mono	Inactive	PID200593	13.0066	-3.27328
ACGTAGTAGCGGCTCT-1.PID200593	B_Naive	Inactive	PID200593	-3.50452	13.6274
ACGTAGTAGGTCCCGT-1.PID200593	Naive_CD8_Cytotoxic_T_cell	Inactive	PID200593	1.58502	-1.16178
ACGTAGTGTCACCACG-1.PID200593	CD8_TEM	Inactive	PID200593	-5.65063	4.06154
ACGTAGTGTCAGTCTA-1.PID200593	CD8_Mixed_Cells	Inactive	PID200593	-1.33648	-5.98127
ACGTAGTGTGAATTGA-1.PID200593	MonoInter	Inactive	PID200593	10.8859	3.32843
ACGTAGTTCAACTGGT-1.PID200593	CD16_Mono	Inactive	PID200593	9.29519	4.94686
ACGTAGTTCACTCTTA-1.PID200593	CD4_TCM	Inactive	PID200593	-1.67189	0.263707
ACGTAGTTCATTTGGG-1.PID200593	CD14_Mono	Inactive	PID200593	11.7968	-0.915027
ACGTAGTTCCTTCTGG-1.PID200593	NK_CD56_Bright	Inactive	PID200593	-12.78	6.97142
ACGTCCTAGTGTTCAC-1.PID200593	NK	Inactive	PID200593	-12.0207	1.91996
ACGTCCTCAGACCTGC-1.PID200593	B_Naive	Inactive	PID200593	-3.07501	13.5098
ACGTCCTCATGCAGGA-1.PID200593	CD14_Mono	Inactive	PID200593	11.4269	-0.356971
ACGTCCTGTTCCTAAG-1.PID200593	CD14_Mono	Inactive	PID200593	11.3262	-4.03902
ACGTCCTGTTGTCTAG-1.PID200593	CD14_Mono	Inactive	PID200593	10.5094	-1.13076
ACGTTCCAGGTTAAAC-1.PID200593	MAIT	Inactive	PID200593	-5.95165	1.47982
ACGTTCCAGTAAACGT-1.PID200593	CD4_Naive	Inactive	PID200593	-0.57617	-5.81165
ACGTTCCCAATTGAAG-1.PID200593	CD8_Naive	Inactive	PID200593	-2.55239	-9.21519
ACGTTCCGTAGGTAGC-1.PID200593	B_Memory	Inactive	PID200593	2.32481	12.9671
ACGTTCCGTCAAGCCC-1.PID200593	Platelet_Meg	Inactive	PID200593	7.69682	-10.7905
ACGTTCCGTCGGATTT-1.PID200593	CD4_TCM	Inactive	PID200593	-0.535441	-3.43306
ACGTTCCTCCATCTCG-1.PID200593	NK	Inactive	PID200593	-12.1308	0.847512
ACGTTCCTCCATTCAT-1.PID200593	CD4_TCM	Inactive	PID200593	0.0230681	-4.89646
ACGTTCCTCGCCTTGT-1.PID200593	Naive_CD8_Cytotoxic_T_cell	Inactive	PID200593	2.28514	1.15915
ACGTTCCTCGGCTGGT-1.PID200593	NK	Inactive	PID200593	-12.7785	0.592269
ACGTTCCTCTTCACAT-1.PID200593	CD4_Naive	Inactive	PID200593	-0.306735	-6.62775
ACTACGAAGACTTGTC-1.PID200593	MonoInter	Inactive	PID200593	11.485	0.72079
ACTACGAAGCTTCGTA-1.PID200593	CD8_Naive	Inactive	PID200593	-2.79408	-11.1578
ACTACGACAAGCGAAC-1.PID200593	CD4_Naive	Inactive	PID200593	-0.884831	-5.9318
ACTACGACACCCAACG-1.PID200593	CD4_Naive	Inactive	PID200593	-2.82917	-6.04285
ACTACGAGTGCAGATG-1.PID200593	CD4_Naive	Inactive	PID200593	-1.08907	-5.64908
ACTACGAGTTAGAAAC-1.PID200593	Plasmablast	Inactive	PID200593	3.20312	7.3196
ACTACGAGTTCATCGA-1.PID200593	B_Memory	Inactive	PID200593	1.39192	12.8645
ACTACGATCCGATGTA-1.PID200593	CD4_Naive	Inactive	PID200593	-2.50564	-5.42685
ACTACGATCGGTCTAA-1.PID200593	NK	Inactive	PID200593	-12.8207	2.07368
ACTATCTAGGCCTGAA-1.PID200593	NK	Inactive	PID200593	-12.8678	0.887459
ACTATCTCAGAGGAAA-1.PID200593	CD8_Naive	Inactive	PID200593	-1.24884	-7.34219
ACTATCTGTCTGTAGT-1.PID200593	Naive_CD8_Cytotoxic_T_cell	Inactive	PID200593	2.60338	0.129057
ACTATCTGTGTAGTGG-1.PID200593	Platelet_Meg	Inactive	PID200593	7.78922	-10.8998
ACTATGGCAACGTATC-1.PID200593	Naive_CD8_Cytotoxic_T_cell	Inactive	PID200593	1.1857	-1.04921
ACTATGGCACCACTGG-1.PID200593	B_Naive	Inactive	PID200593	-2.40779	13.568
ACTATGGCAGTTAGAA-1.PID200593	CD8_Naive	Inactive	PID200593	-2.89448	-9.85515
ACTATGGGTACTCGCG-1.PID200593	Naive_CD8_Cytotoxic_T_cell	Inactive	PID200593	2.86875	0.84909
ACTATGGGTAGGGTAC-1.PID200593	CD14_Mono	Inactive	PID200593	12.3773	-1.18235
ACTATGGGTGTGACCC-1.PID200593	CD4_Naive	Inactive	PID200593	-2.67794	-6.36573
ACTATGGGTTAGAGTA-1.PID200593	CD4_Naive	Inactive	PID200593	-0.825812	-6.48963
ACTATGGTCAACGCTA-1.PID200593	CD8_Mixed_Cells	Inactive	PID200593	-3.83769	-2.60088
ACTATGGTCCCTTGTG-1.PID200593	CD4_Naive	Inactive	PID200593	-0.350274	-6.72787
ACTATGGTCGAATCCA-1.PID200593	CD4_Naive	Inactive	PID200593	0.934169	-5.95714
ACTATGGTCTCTTAAC-1.PID200593	CD8_Naive	Inactive	PID200593	-2.65942	-11.2902
ACTATTCCATACACCA-1.PID200593	Naive_CD8_Cytotoxic_T_cell	Inactive	PID200593	1.75242	-1.01062
ACTATTCGTCCACGCA-1.PID200593	B_Naive	Inactive	PID200593	-3.75971	12.5166
ACTATTCGTCCGGTGT-1.PID200593	MonoUndefined	Inactive	PID200593	10.338	-2.69672
ACTATTCGTGTAAATG-1.PID200593	B_Memory	Inactive	PID200593	0.116997	12.4516
ACTATTCTCCGAGCTG-1.PID200593	CD8_Mixed_Cells	Inactive	PID200593	-5.49641	-2.47986
ACTCCCAAGATGCCGA-1.PID200593	B_Memory	Inactive	PID200593	0.63809	12.0506
ACTCCCAAGCATCGAG-1.PID200593	CD14_Mono	Inactive	PID200593	13.6622	-0.818827
ACTCCCACAAGCTCTA-1.PID200593	MonoInter	Inactive	PID200593	12.5586	0.74214
ACTCCCACAAGGAGTC-1.PID200593	CD14_Mono	Inactive	PID200593	11.1595	-3.95359
ACTCCCAGTAGTAAGT-1.PID200593	CD4_Naive	Inactive	PID200593	-0.702776	-6.10941
ACTCCCAGTGACTAAA-1.PID200593	MAIT	Inactive	PID200593	-5.99684	0.297746
ACTCCCATCTTACCAT-1.PID200593	CD8_Naive	Inactive	PID200593	-2.27943	-10.7061
ACTCTCGAGTGAGTGC-1.PID200593	CD4_Naive	Inactive	PID200593	-1.01906	-5.2829
ACTCTCGCAATGCAAA-1.PID200593	B_Memory	Inactive	PID200593	1.30719	12.8903
ACTCTCGCACAAGCAG-1.PID200593	Naive_CD8_Cytotoxic_T_cell	Inactive	PID200593	2.88098	0.890421
ACTCTCGCACTTGTCC-1.PID200593	MAIT	Inactive	PID200593	-3.38893	-1.16764
ACTCTCGCATATGGCT-1.PID200593	NK	Inactive	PID200593	-12.5581	-0.328163
ACTCTCGTCGACCTAA-1.PID200593	B_Naive	Inactive	PID200593	-2.41115	12.6643
ACTCTCGTCGCTTTAT-1.PID200593	NK	Inactive	PID200593	-12.0531	-0.0798622
ACTGATGAGACATAGT-1.PID200593	CD4_Naive	Inactive	PID200593	1.13367	-6.42023
ACTGATGAGTCAGGGT-1.PID200593	MonoInter	Inactive	PID200593	12.299	0.965077
ACTGATGCACCAACAT-1.PID200593	CD14_Mono	Inactive	PID200593	11.0186	-0.00469715
ACTGATGCATACCATG-1.PID200593	CD4_TCM	Inactive	PID200593	-0.683962	-0.308742
ACTGATGCATCTGCGG-1.PID200593	CD4_TCM	Inactive	PID200593	-1.96483	-0.318827
ACTGATGCATTGCTTT-1.PID200593	CD8_TEM	Inactive	PID200593	-8.30058	2.68922
ACTGATGGTAGGTTTC-1.PID200593	CD14_Mono	Inactive	PID200593	13.4166	-3.1317
ACTGATGGTGCGACAA-1.PID200593	NK	Inactive	PID200593	-11.6294	-0.917125
ACTGATGGTTAGGCTT-1.PID200593	MonoInter	Inactive	PID200593	12.2874	0.758352
ACTGCAAAGAATCGTA-1.PID200593	CD8_Naive	Inactive	PID200593	-1.40415	-10.4454
ACTGCAAAGCCGGAAT-1.PID200593	CD4_TCM	Inactive	PID200593	-1.17388	0.0317285
ACTGCAAAGTCTCGTA-1.PID200593	MonoUndefined	Inactive	PID200593	2.82441	1.71085
ACTGCAAAGTTTGAGA-1.PID200593	CD4_Naive	Inactive	PID200593	1.17968	-5.90161
ACTGCAACAAGTTGGG-1.PID200593	CD4_TCM	Inactive	PID200593	-0.652164	-1.57451
ACTGCAACAATAGGAT-1.PID200593	CD4_Naive	Inactive	PID200593	-2.73268	-6.18294
ACTGCAATCACTTGGA-1.PID200593	CD4_Naive	Inactive	PID200593	0.855595	-1.90814
ACTGCAATCCCATGGG-1.PID200593	CD4_Naive	Inactive	PID200593	0.429996	-6.75425
ACTGCAATCGTGCGAC-1.PID200593	Naive_CD8_Cytotoxic_T_cell	Inactive	PID200593	1.83919	2.75806
ACTGTCCAGTATGAAC-1.PID200593	CD4_TCM	Inactive	PID200593	-0.943853	-2.47366
ACTGTCCAGTCCCGGT-1.PID200593	CD14_Mono	Inactive	PID200593	10.8944	-3.2597
ACTGTCCCAATCCAGT-1.PID200593	CD16_Mono	Inactive	PID200593	9.149	7.05299
ACTGTCCCACTCATAG-1.PID200593	pDCs	Inactive	PID200593	6.79604	12.4835
ACTGTCCCACTCTGCT-1.PID200593	MonoInter	Inactive	PID200593	10.2652	3.42958
ACTGTCCCACTGGAAG-1.PID200593	CD14_Mono	Inactive	PID200593	12.5836	-3.10702
ACTGTCCGTGCGGCTT-1.PID200593	CD4_Naive	Inactive	PID200593	-0.595849	-5.98854
ACTGTCCGTTTCCATT-1.PID200593	B_Naive	Inactive	PID200593	-2.21713	12.8355
ACTGTCCTCCTGGGAC-1.PID200593	CD4_Naive	Inactive	PID200593	-0.962105	-6.61068
ACTGTCCTCTGGCCTT-1.PID200593	CD8_Naive	Inactive	PID200593	-2.21018	-10.2096
ACTGTGAAGGCGCTCT-1.PID200593	CD14_Mono	Inactive	PID200593	13.7935	-2.01299
ACTGTGACAACACGAG-1.PID200593	CD4_Naive	Inactive	PID200593	-1.44724	-6.23254
ACTGTGAGTAAGATAC-1.PID200593	MonoInter	Inactive	PID200593	11.5603	0.545271
ACTGTGAGTTAGAAGT-1.PID200593	MAIT	Inactive	PID200593	-4.42097	2.39562
ACTGTGATCAAGTAAG-1.PID200593	Naive_CD8_Cytotoxic_T_cell	Inactive	PID200593	1.7718	0.0113889
ACTTAGGAGAAGAACG-1.PID200593	CD8_Naive	Inactive	PID200593	-3.518	-11.0532
ACTTAGGAGCATTGAA-1.PID200593	Naive_CD8_Cytotoxic_T_cell	Inactive	PID200593	2.12944	2.2835
ACTTAGGGTAGGCTGA-1.PID200593	B_Naive	Inactive	PID200593	-2.81233	13.5907
ACTTAGGGTCCATAGT-1.PID200593	CD4_Naive	Inactive	PID200593	-0.386404	-6.60779
ACTTAGGGTGAATTGA-1.PID200593	NK	Inactive	PID200593	-12.0316	-0.360889
ACTTAGGGTTCTTGCC-1.PID200593	Platelet_Meg	Inactive	PID200593	5.74615	-12.4584
ACTTAGGGTTGGGAAC-1.PID200593	MonoInter	Inactive	PID200593	10.851	0.905773
ACTTAGGGTTTAGACC-1.PID200593	CD4_Naive	Inactive	PID200593	-2.72446	-6.14794
ACTTAGGTCCATCTCG-1.PID200593	CD14_Mono	Inactive	PID200593	11.4262	-4.18334
ACTTATCAGGCTCTAT-1.PID200593	B_Memory	Inactive	PID200593	1.84206	11.6085
ACTTATCCACTTCATT-1.PID200593	CD14_Mono	Inactive	PID200593	11.9445	-1.46864
ACTTATCGTACCTTCC-1.PID200593	NK	Inactive	PID200593	-11.8853	1.13401
ACTTATCGTCCACGCA-1.PID200593	NK	Inactive	PID200593	-12.2864	1.69231
ACTTCCGAGGCGATAC-1.PID200593	MonoInter	Inactive	PID200593	12.8023	0.630087
ACTTCCGGTACCGGAA-1.PID200593	CD8_TEM	Inactive	PID200593	-6.42644	4.7587
ACTTCCGGTATTAAGG-1.PID200593	CD8_Mixed_Cells	Inactive	PID200593	-3.42766	-3.55402
ACTTCCGGTTGCTAGT-1.PID200593	MonoInter	Inactive	PID200593	9.96654	1.12701
ACTTCCGGTTGCTCAA-1.PID200593	CD8_Naive	Inactive	PID200593	-2.56459	-11.3113
ACTTCCGTCCCGTTGT-1.PID200593	CD4_Naive	Inactive	PID200593	0.306788	-5.90679
ACTTCCGTCTGGCCTT-1.PID200593	MonoUndefined	Inactive	PID200593	12.3699	0.990883
ACTTCGCAGATAGCAT-1.PID200593	NK	Inactive	PID200593	-12.4241	0.710869
ACTTCGCAGCAATTCC-1.PID200593	MonoInter	Inactive	PID200593	9.8991	1.01252
ACTTCGCAGGACAGCT-1.PID200593	MAIT	Inactive	PID200593	-2.94763	-1.71172
ACTTCGCCAAGACCGA-1.PID200593	CD8_Naive	Inactive	PID200593	-3.20603	-11.5362
ACTTCGCTCTCGGTCT-1.PID200593	CD14_Mono	Inactive	PID200593	12.9462	-0.673243
ACTTTCAAGAAGGATG-1.PID200593	CD8_Naive	Inactive	PID200593	-3.06059	-10.3412
ACTTTCACAACCTAAC-1.PID200593	CD4_Naive	Inactive	PID200593	1.2771	-6.88563
ACTTTCACACTCTCGT-1.PID200593	Naive_CD8_Cytotoxic_T_cell	Inactive	PID200593	1.95605	0.952992
ACTTTCACAGTTCCAA-1.PID200593	MonoInter	Inactive	PID200593	12.0246	2.08369
ACTTTCATCCGGACTG-1.PID200593	CD14_Mono	Inactive	PID200593	11.1766	-2.6321
ACTTTCATCGGATAAA-1.PID200593	CD14_Mono	Inactive	PID200593	12.9822	-3.45696
ACTTTCATCTCTGGTC-1.PID200593	MonoInter	Inactive	PID200593	11.2512	3.71112
ACTTTGTAGCTCTATG-1.PID200593	CD4_Naive	Inactive	PID200593	-0.930649	-6.17245
ACTTTGTCACGCTGCA-1.PID200593	CD4_TCM	Inactive	PID200593	-0.91398	0.387306
ACTTTGTCACTGCGAC-1.PID200593	CD8_Naive	Inactive	PID200593	-2.94921	-10.5021
ACTTTGTCACTTGGCG-1.PID200593	CD8_Naive	Inactive	PID200593	-1.39336	-10.0879
ACTTTGTTCACCGGGT-1.PID200593	CD4_Naive	Inactive	PID200593	-2.88438	-6.04047
ACTTTGTTCAGGACAG-1.PID200593	Platelet	Inactive	PID200593	8.38089	-9.16142
ACTTTGTTCTTCCGTG-1.PID200593	NK	Inactive	PID200593	-12.2997	0.209823
ACTTTGTTCTTGCAAG-1.PID200593	CD4_Naive	Inactive	PID200593	-1.81926	-4.7318
AGAAATGAGAGTGTTA-1.PID200593	CD4_Naive	Inactive	PID200593	0.516987	-6.98902
AGAAATGCAAATGCGG-1.PID200593	CD4_Naive	Inactive	PID200593	0.0205718	-6.64329
AGAAATGCAATAAGGT-1.PID200593	Platelet	Inactive	PID200593	8.46306	-7.75231
AGAAATGCAGATCCTA-1.PID200593	Plasmablast	Inactive	PID200593	2.89086	7.14987
AGAAATGGTAGCGCTC-1.PID200593	CD14_Mono	Inactive	PID200593	11.3982	-1.52126
AGAAATGGTGACCGTC-1.PID200593	CD14_Mono	Inactive	PID200593	11.2734	-2.44766
AGAAATGGTGGACCTC-1.PID200593	B_Naive	Inactive	PID200593	-2.7796	11.9758
AGAAATGGTTACACTG-1.PID200593	CD4_TCM	Inactive	PID200593	-1.27837	-1.59677
AGAAATGTCATGAGAA-1.PID200593	B_Memory	Inactive	PID200593	1.10959	11.7793
AGAAATGTCGGTGTAT-1.PID200593	MonoInter	Inactive	PID200593	11.1673	-0.0129684
AGAACAAAGACATAAC-1.PID200593	CD8_Naive	Inactive	PID200593	-1.71625	-10.5607
AGAACAAAGCTGCCAC-1.PID200593	B_Naive	Inactive	PID200593	-3.0139	10.5595
AGAACAACACCAAAGG-1.PID200593	CD4_TCM	Inactive	PID200593	-0.776676	0.0487634
AGAACAACAGTCAACT-1.PID200593	MonoInter	Inactive	PID200593	12.0194	1.24193
AGAACAAGTAACAGTA-1.PID200593	CD8_Naive	Inactive	PID200593	-2.4587	-10.619
AGAACAAGTCAATGGG-1.PID200593	CD8_Naive	Inactive	PID200593	-1.40017	-8.71728
AGAACAAGTGTGGACA-1.PID200593	B_Naive	Inactive	PID200593	-2.77834	10.7087
AGAACAATCACGGACC-1.PID200593	MonoInter	Inactive	PID200593	11.0084	-0.387694
AGAACCTCATCCGATA-1.PID200593	CD4_Naive	Inactive	PID200593	-2.85902	-5.27495
AGAACCTGTATGAAAC-1.PID200593	MonoInter	Inactive	PID200593	12.6087	1.50722
AGAAGCGAGAACTTCC-1.PID200593	Lymphoid_Cell_Cycle	Inactive	PID200593	5.38204	-2.11689
AGAAGCGGTGTTCGAT-1.PID200593	pDCs	Inactive	PID200593	7.11966	12.466
AGAAGTAAGACGACGT-1.PID200593	CD8_TEM	Inactive	PID200593	-7.46915	2.82608
AGAAGTAGTAAGACCG-1.PID200593	CD4_Naive	Inactive	PID200593	1.22876	-6.07553
AGACAAAAGTTGCGCC-1.PID200593	MAIT	Inactive	PID200593	-2.89758	-9.54177
AGACAAACAGCTATTG-1.PID200593	B_Naive	Inactive	PID200593	-2.53293	12.9635
AGACAAACATTCAGGT-1.PID200593	NK	Inactive	PID200593	-12.0088	1.19765
AGACAAATCGCCGTGA-1.PID200593	CD14_Mono	Inactive	PID200593	11.8378	-2.50176
AGACAAATCTGTGCAA-1.PID200593	NK	Inactive	PID200593	-11.0983	2.19437
AGACACTAGCCGTCGT-1.PID200593	CD4_TCM	Inactive	PID200593	-0.994813	0.370521
AGACACTCAAATACAG-1.PID200593	CD4_Naive	Inactive	PID200593	1.09295	-6.86527
AGACACTTCCTAGCGG-1.PID200593	Lymphoid_Cell_Cycle	Inactive	PID200593	3.72565	-3.35331
AGACAGGAGAAGCTGC-1.PID200593	CD4_Naive	Inactive	PID200593	0.663275	-6.25591
AGACAGGAGAGTCCGA-1.PID200593	CD4_TCM	Inactive	PID200593	-0.493716	-2.6428
AGACAGGCAACGGCCT-1.PID200593	CD14_Mono	Inactive	PID200593	12.1249	-3.99036
AGACAGGCACGGTGTC-1.PID200593	MonoInter	Inactive	PID200593	13.8039	-0.407467
AGACAGGGTAGGCTCC-1.PID200593	NK	Inactive	PID200593	-12.5242	2.51181
AGACAGGGTGTTCCAA-1.PID200593	CD16_Mono	Inactive	PID200593	9.14999	6.4123
AGACAGGGTTAGAGTA-1.PID200593	B_Memory	Inactive	PID200593	1.0137	10.7576
AGACAGGTCCACTTCG-1.PID200593	MonoInter	Inactive	PID200593	10.9844	0.841511
AGACCATAGCTCATAC-1.PID200593	NK	Inactive	PID200593	-12.0941	0.776865
AGACCATAGGAAAGAC-1.PID200593	CD4_Naive	Inactive	PID200593	1.28133	-6.71581
AGACCATAGGAGGTTC-1.PID200593	CD4_TCM	Inactive	PID200593	-1.51421	-0.55374
AGACCATAGGGAGAAT-1.PID200593	CD4_Naive	Inactive	PID200593	-0.124889	-6.66385
AGACCATAGTAGGTTA-1.PID200593	CD4_TCM	Inactive	PID200593	-0.492832	-1.57169
AGACCATGTGGAAATT-1.PID200593	CD4_TCM	Inactive	PID200593	-0.818298	-0.0815083
AGACCATTCCCTCTAG-1.PID200593	CD4_TCM	Inactive	PID200593	-0.78884	-2.87417
AGACCATTCGCGGTAC-1.PID200593	CD16_Mono	Inactive	PID200593	8.50267	7.62823
AGACCCGAGAAATGGG-1.PID200593	CD16_Mono	Inactive	PID200593	9.03151	5.66702
AGACCCGAGCCGTCGT-1.PID200593	CD14_Mono	Inactive	PID200593	13.3103	-3.19062
AGACCCGAGTTGAAGT-1.PID200593	B_Intermediate	Inactive	PID200593	0.13106	14.367
AGACCCGCAATAACGA-1.PID200593	NK	Inactive	PID200593	-11.5044	-0.307452
AGACCCGCATGTACGT-1.PID200593	MonoUndefined	Inactive	PID200593	1.28271	-1.33512
AGACCCGGTACGGCAA-1.PID200593	CD4_Naive	Inactive	PID200593	0.981196	-7.50055
AGACCCGGTCTACACA-1.PID200593	CD4_TCM	Inactive	PID200593	-0.140271	-3.64513
AGACCCGGTTTGTGGT-1.PID200593	Platelet	Inactive	PID200593	7.81769	-10.0114
AGACCCGTCATGAGAA-1.PID200593	B_Memory	Inactive	PID200593	1.49968	10.6928
AGACCCGTCGTTCTCG-1.PID200593	NK	Inactive	PID200593	-12.4049	0.934877
AGACTCAAGAGGTTAT-1.PID200593	MAIT	Inactive	PID200593	-4.57042	2.06361
AGACTCACACCCTATC-1.PID200593	CD4_Naive	Inactive	PID200593	-0.74663	-6.72892
AGACTCACAGACGATG-1.PID200593	CD4_TCM	Inactive	PID200593	-0.605034	0.221468
AGACTCACATCGTCCT-1.PID200593	CD4_Naive	Inactive	PID200593	-0.28104	-5.35701
AGACTCAGTTCCCACT-1.PID200593	CD14_Mono	Inactive	PID200593	10.5722	-1.70796
AGACTCATCAGGAAGC-1.PID200593	CD14_Mono	Inactive	PID200593	13.4919	-0.621599
AGACTCATCGTTGTAG-1.PID200593	CD8_Naive	Inactive	PID200593	-2.27595	-11.1387
AGACTCATCTCCCAAC-1.PID200593	CD14_Mono	Inactive	PID200593	10.8946	-1.49097
AGAGAATAGACATGCG-1.PID200593	CD4_Naive	Inactive	PID200593	-1.99394	-4.76938
AGAGAATAGCCTCTCT-1.PID200593	Platelet_Meg	Inactive	PID200593	6.79638	-12.3718
AGAGAATAGTGGAAGA-1.PID200593	MAIT	Inactive	PID200593	-2.54462	-9.87249
AGAGAATCACAATGTC-1.PID200593	B_Naive	Inactive	PID200593	-3.6855	13.9411
AGAGAATCAGCGCTTG-1.PID200593	CD4_TCM	Inactive	PID200593	-1.57995	0.351277
AGAGAATGTATCGAGG-1.PID200593	MonoInter	Inactive	PID200593	11.242	0.802821
AGAGAATGTCATCGCG-1.PID200593	CD4_Naive	Inactive	PID200593	1.42069	-7.32426
AGAGAATGTCGTGGTC-1.PID200593	MonoInter	Inactive	PID200593	10.3494	0.472177
AGAGAATGTGCGGCTT-1.PID200593	CD8_Naive	Inactive	PID200593	-3.23008	-10.6507
AGAGAATGTGTGTGTT-1.PID200593	CD14_Mono	Inactive	PID200593	12.0155	-1.23449
AGAGAATGTTAGGAGC-1.PID200593	NK	Inactive	PID200593	-12.5083	2.72296
AGAGAATTCACCTGGG-1.PID200593	CD4_Naive	Inactive	PID200593	-2.70641	-6.54688
AGAGAATTCAGCTTGA-1.PID200593	CD4_Naive	Inactive	PID200593	0.340226	-6.08742
AGAGAGCAGCTAGCCC-1.PID200593	NK	Inactive	PID200593	-12.7329	-0.486105
AGAGAGCAGTCTGCGC-1.PID200593	CD4_Naive	Inactive	PID200593	-0.547442	-6.55682
AGAGAGCCACAACATC-1.PID200593	CD4_TCM	Inactive	PID200593	-0.767853	-1.43974
AGAGAGCCACTGTGTA-1.PID200593	CD4_TCM	Inactive	PID200593	-0.888547	-1.36445
AGAGAGCCAGCTCCTT-1.PID200593	MonoUndefined	Inactive	PID200593	13.0816	0.815082
AGAGAGCCAGTCCGTG-1.PID200593	CD14_Mono	Inactive	PID200593	12.4576	-0.418377
AGAGAGCCAGTTGTCA-1.PID200593	CD14_Mono	Inactive	PID200593	11.9266	-2.63974
AGAGAGCTCACCTTAT-1.PID200593	CD4_Naive	Inactive	PID200593	-1.09661	-6.19147
AGAGCAGAGCATCTTG-1.PID200593	CD8_Naive	Inactive	PID200593	-2.76682	-9.92165
AGAGCAGTCGCAGTTA-1.PID200593	CD4_Naive	Inactive	PID200593	0.099898	-7.21999
AGAGCAGTCGGCAGTC-1.PID200593	B_Memory	Inactive	PID200593	2.61002	11.0094
AGAGCAGTCTAAGCGT-1.PID200593	CD4_Naive	Inactive	PID200593	-3.20945	-6.21132
AGAGCAGTCTATTCGT-1.PID200593	CD4_Naive	Inactive	PID200593	-0.851298	-7.0737
AGAGCCCAGCCTGGAA-1.PID200593	CD4_TCM	Inactive	PID200593	-0.903201	-0.760502
AGAGCCCAGTGTTCCA-1.PID200593	MonoInter	Inactive	PID200593	11.2249	1.6974
AGAGCCCCACTCATAG-1.PID200593	B_Naive	Inactive	PID200593	-0.684382	12.9061
AGAGCCCGTCATAGTC-1.PID200593	CD16_Mono	Inactive	PID200593	8.33531	6.99436
AGAGCCCTCGGCCAAC-1.PID200593	NK	Inactive	PID200593	-11.4106	1.1598
AGAGCCCTCTAGCCTC-1.PID200593	CD8_Naive	Inactive	PID200593	-3.10429	-11.0881
AGATAGAAGATTGAGT-1.PID200593	CD4_Naive	Inactive	PID200593	-0.185623	-6.57178
AGATAGAAGTAATACG-1.PID200593	CD4_Naive	Inactive	PID200593	-0.14057	-7.15193
AGATAGACAATCAAGA-1.PID200593	B_Memory	Inactive	PID200593	0.741827	12.8969
AGATAGAGTCCAATCA-1.PID200593	CD14_Mono	Inactive	PID200593	11.0435	-0.725232
AGATAGAGTCTTGAGT-1.PID200593	NK_CD56_Bright	Inactive	PID200593	-11.9948	3.55303
AGATAGAGTGAATTGA-1.PID200593	B_Naive	Inactive	PID200593	-3.28611	13.5681
AGATAGATCCACGTCT-1.PID200593	MonoInter	Inactive	PID200593	12.7742	2.28582
AGATAGATCCGGCAGT-1.PID200593	CD4_Naive	Inactive	PID200593	-2.4977	-6.59545
AGATAGATCGCTGTTC-1.PID200593	MonoInter	Inactive	PID200593	12.0249	2.13302
AGATCCAAGAGCCCAA-1.PID200593	CD8_Naive	Inactive	PID200593	-2.71171	-10.835
AGATCCAAGAGTATAC-1.PID200593	CD4_Naive	Inactive	PID200593	-1.93187	-6.32394
AGATCCAAGCATCAAA-1.PID200593	CD4_TCM	Inactive	PID200593	-0.550409	-1.4621
AGATCCAAGCATGTTC-1.PID200593	CD4_Naive	Inactive	PID200593	-1.53251	-6.69994
AGATCCACAACGGTAG-1.PID200593	NK	Inactive	PID200593	-10.6509	2.40858
AGATCCACACCGGTCA-1.PID200593	MAIT	Inactive	PID200593	-2.2083	-10.1747
AGATCCACATTGTCGA-1.PID200593	MonoInter	Inactive	PID200593	12.4802	1.581
AGATCCAGTCGAACAG-1.PID200593	CD14_Mono	Inactive	PID200593	12.4973	-1.43511
AGATCCAGTGTTGAGG-1.PID200593	CD4_TCM	Inactive	PID200593	-0.133737	-4.19072
AGATCCATCATCTGTT-1.PID200593	CD8_Mixed_Cells	Inactive	PID200593	-5.67199	-2.06824
AGATCCATCCATAAGC-1.PID200593	CD4_Naive	Inactive	PID200593	0.312281	-6.38795
AGATCCATCGCGATCG-1.PID200593	CD4_Naive	Inactive	PID200593	-2.79458	-6.50268
AGATCGTAGAGAGTGA-1.PID200593	MAIT	Inactive	PID200593	-4.65526	0.736084
AGATCGTAGTCTGGAG-1.PID200593	Naive_CD8_Cytotoxic_T_cell	Inactive	PID200593	1.50325	-1.28394
AGATCGTAGTTCGGTT-1.PID200593	MonoUndefined	Inactive	PID200593	11.6995	-1.66682
AGATCGTCATCTCGTC-1.PID200593	MonoInter	Inactive	PID200593	12.4897	1.6991
AGATCGTGTGCAGATG-1.PID200593	CD8_Mixed_Cells	Inactive	PID200593	0.102614	-5.38889
AGATCGTGTTAAGACA-1.PID200593	CD8_Naive	Inactive	PID200593	-3.32342	-10.9197
AGATCGTTCTGCCCTA-1.PID200593	MAIT	Inactive	PID200593	-4.25539	1.97251
AGATGAAAGATTAGAC-1.PID200593	MAIT	Inactive	PID200593	-5.59167	1.31982
AGATGAAAGGGTACAC-1.PID200593	Naive_CD8_Cytotoxic_T_cell	Inactive	PID200593	2.08628	-0.596242
AGATGAAAGGTCCGAA-1.PID200593	CD4_Naive	Inactive	PID200593	-2.50917	-6.41662
AGATGAATCCCATTCG-1.PID200593	MAIT	Inactive	PID200593	-5.94392	0.193424
AGATGCTAGACGGATC-1.PID200593	MonoInter	Inactive	PID200593	11.6113	0.929547
AGATGCTGTACATTGC-1.PID200593	CD16_Mono	Inactive	PID200593	8.00907	7.07403
AGATGCTGTGTTTACG-1.PID200593	CD14_Mono	Inactive	PID200593	10.6099	-2.85884
AGATGCTTCGCTCCTA-1.PID200593	NK	Inactive	PID200593	-12.1958	-0.686589
AGATGCTTCGTAGTGT-1.PID200593	CD4_TCM	Inactive	PID200593	0.103182	-4.08227
AGCATCAAGACTACCT-1.PID200593	CD14_Mono	Inactive	PID200593	11.1156	-2.30884
AGCATCAAGCCAAGCA-1.PID200593	B_Memory	Inactive	PID200593	2.39816	11.3014
AGCATCACAACACTAC-1.PID200593	CD16_Mono	Inactive	PID200593	8.47255	6.85994
AGCATCACAGTTGAAA-1.PID200593	CD14_Mono	Inactive	PID200593	11.2247	-1.9165
AGCATCATCTTGGAAC-1.PID200593	CD4_Naive	Inactive	PID200593	-2.33142	-6.05325
AGCCAATAGCGGTAGT-1.PID200593	MonoInter	Inactive	PID200593	11.4923	2.19812
AGCCAATAGGCGAAGG-1.PID200593	MAIT	Inactive	PID200593	-3.37573	-10.134
AGCCAATAGGCTGAAC-1.PID200593	CD4_TCM	Inactive	PID200593	-1.08937	-2.47934
AGCCAATAGTTTCAGC-1.PID200593	CD16_Mono	Inactive	PID200593	8.74088	7.12297
AGCCAATCAATACGAA-1.PID200593	CD8_Naive	Inactive	PID200593	-2.75992	-9.30761
AGCCAATCAGAGGTTG-1.PID200593	MonoInter	Inactive	PID200593	12.1896	0.450072
AGCCAATGTTAAGCAA-1.PID200593	CD14_Mono	Inactive	PID200593	12.4341	-3.69455
AGCCAATTCACTTGTT-1.PID200593	NK	Inactive	PID200593	-12.1662	-0.368164
AGCCACGAGATTCGCT-1.PID200593	NK	Inactive	PID200593	-12.3286	2.91198
AGCCACGAGTGTAGTA-1.PID200593	B_Memory	Inactive	PID200593	1.47072	11.9951
AGCCACGGTCACAATC-1.PID200593	CD16_Mono	Inactive	PID200593	9.41816	5.92253
AGCCACGGTTAGGCCC-1.PID200593	CD4_Naive	Inactive	PID200593	-2.22997	-6.57165
AGCCACGTCCGTACGG-1.PID200593	MonoInter	Inactive	PID200593	9.54664	-0.222395
AGCCACGTCTCGCAGG-1.PID200593	CD4_Cytotoxic_T_cell	Inactive	PID200593	-9.36433	1.14878
AGCCACGTCTTCACGC-1.PID200593	Naive_CD8_Cytotoxic_T_cell	Inactive	PID200593	0.396117	-2.47332
AGCCAGCAGACCTTTG-1.PID200593	B_Memory	Inactive	PID200593	2.46497	10.543
AGCCAGCAGCATCAAA-1.PID200593	NK	Inactive	PID200593	-11.5427	1.57555
AGCCAGCAGCATGATA-1.PID200593	B_Naive	Inactive	PID200593	-3.64987	14.0771
AGCCAGCCAAGCGAAC-1.PID200593	CD8_Naive	Inactive	PID200593	-2.11002	-9.61464
AGCCAGCCACAGTGTT-1.PID200593	Platelet_Meg	Inactive	PID200593	6.17854	-12.1608
AGCCAGCCAGGATCTT-1.PID200593	CD4_Naive	Inactive	PID200593	-1.82061	-6.90939
AGCCAGCGTCGATTCA-1.PID200593	CD14_Mono	Inactive	PID200593	11.8296	-2.34492
AGCCAGCTCCCTCTTT-1.PID200593	B_Naive	Inactive	PID200593	-3.26997	13.9911
AGCCAGCTCGAAGAAT-1.PID200593	Naive_CD8_Cytotoxic_T_cell	Inactive	PID200593	0.888891	-1.74335
AGCGATTAGACTCCGC-1.PID200593	B_Memory	Inactive	PID200593	1.18348	11.8267
AGCGATTTCCCGTTGT-1.PID200593	CD4_TCM	Inactive	PID200593	-0.338805	-3.2477
AGCGATTTCCGAACGC-1.PID200593	MonoInter	Inactive	PID200593	12.1109	2.03427
AGCGCCAAGCAACAGC-1.PID200593	CD8_Naive	Inactive	PID200593	-2.67338	-11.5072
AGCGCCAAGCCATCCG-1.PID200593	CD4_TCM	Inactive	PID200593	-1.06556	-0.285451
AGCGCCAAGTTGGAAT-1.PID200593	B_Naive	Inactive	PID200593	-2.52624	11.803
AGCGCCACACTAGTAC-1.PID200593	CD14_Mono	Inactive	PID200593	11.7226	-0.874378
AGCGCCAGTAAGATCA-1.PID200593	MAIT	Inactive	PID200593	-6.0674	-0.286752
AGCGCCAGTCAGGCAA-1.PID200593	B_Naive	Inactive	PID200593	-2.87159	14.2562
AGCGCCAGTGATACTC-1.PID200593	CD4_Naive	Inactive	PID200593	1.26897	-7.47446
AGCGCCAGTGGAACAC-1.PID200593	CD4_TCM	Inactive	PID200593	-0.63558	-0.814719
AGCGCCATCCGATCGG-1.PID200593	NK_CD56_Bright	Inactive	PID200593	-12.7275	6.91948
AGCGCCATCGTTGTTT-1.PID200593	CD4_Naive	Inactive	PID200593	1.52805	-6.40681
AGCGCCATCTTGGAAC-1.PID200593	CD4_Naive	Inactive	PID200593	1.45911	-6.75006
AGCGCTGAGTCAGGGT-1.PID200593	CD4_TCM	Inactive	PID200593	0.0256666	-4.14216
AGCGCTGAGTTACGAA-1.PID200593	NK	Inactive	PID200593	-12.8055	1.02807
AGCGCTGGTAGCTGCC-1.PID200593	CD4_Naive	Inactive	PID200593	-1.99802	-5.84776
AGCGCTGGTAGTCGTT-1.PID200593	CD8_Naive	Inactive	PID200593	-1.59602	-9.58216
AGCGCTGGTCGAGTGA-1.PID200593	MonoInter	Inactive	PID200593	12.6957	0.579807
AGCGCTGTCAAGTGGG-1.PID200593	CD4_TCM	Inactive	PID200593	-1.66923	0.503245
AGCGCTGTCGGACAAG-1.PID200593	CD4_TCM	Inactive	PID200593	-0.542438	-1.54874
AGCGTATAGGCAGGGA-1.PID200593	CD4_Naive	Inactive	PID200593	-0.885622	-6.34364
AGCGTATCACCAGCGT-1.PID200593	CD4_TCM	Inactive	PID200593	-0.795626	-2.22168
AGCGTATCATTGACAC-1.PID200593	MonoInter	Inactive	PID200593	10.2686	3.29326
AGCGTATGTCACAATC-1.PID200593	B_Naive	Inactive	PID200593	-2.75125	9.95663
AGCGTATGTCGATTTG-1.PID200593	CD4_Naive	Inactive	PID200593	0.727096	-6.36993
AGCGTATGTGGAGGTT-1.PID200593	NK	Inactive	PID200593	-12.6532	-0.0861032
AGCGTATGTGTGTTTG-1.PID200593	B_Naive	Inactive	PID200593	-3.74381	13.7355
AGCGTATGTTTAGACC-1.PID200593	CD4_TCM	Inactive	PID200593	-0.156847	-3.58873
AGCGTATTCGTGGCTG-1.PID200593	CD8_Naive	Inactive	PID200593	-2.54538	-11.2741
AGCGTCGAGGCTTAGG-1.PID200593	CD4_Naive	Inactive	PID200593	0.496305	-7.05659
AGCGTCGCAAGCGGAT-1.PID200593	MonoInter	Inactive	PID200593	12.1929	1.01948
AGCGTCGCACCAGTAT-1.PID200593	NK	Inactive	PID200593	-11.3033	2.16551
AGCGTCGCACTTACAG-1.PID200593	NK	Inactive	PID200593	-11.7083	1.9835
AGCTACAAGAACGCGT-1.PID200593	CD4_Naive	Inactive	PID200593	0.323829	-6.50292
AGCTACAAGATGACAT-1.PID200593	Platelet_Meg	Inactive	PID200593	5.78761	-12.105
AGCTACAAGTCTACCA-1.PID200593	CD4_TCM	Inactive	PID200593	-1.69426	0.0686652
AGCTACACAAGAGTGC-1.PID200593	B_Memory	Inactive	PID200593	0.32641	13.0587
AGCTACACATGACCCG-1.PID200593	CD4_Cytotoxic_T_cell	Inactive	PID200593	-10.0512	1.62559
AGCTACATCCACTTTA-1.PID200593	B_Naive	Inactive	PID200593	-3.33117	13.5994
AGCTCAACACAAAGTA-1.PID200593	CD4_Naive	Inactive	PID200593	0.374034	-6.97122
AGCTCAACAGTCTCTC-1.PID200593	B_Naive	Inactive	PID200593	-0.648111	12.9809
AGCTCAACAGTGACCC-1.PID200593	CD4_Naive	Inactive	PID200593	-0.140623	-7.43104
AGCTCAAGTACGTAGG-1.PID200593	CD14_Mono	Inactive	PID200593	12.7065	-3.01208
AGCTCAAGTTTGTTCT-1.PID200593	CD16_Mono	Inactive	PID200593	9.10296	6.85922
AGCTCAATCATCGGGC-1.PID200593	B_Memory	Inactive	PID200593	1.19046	13.0182
AGCTCAATCGGTCTAA-1.PID200593	CD8_Mixed_Cells	Inactive	PID200593	-4.85124	-2.68924
AGCTCAATCTTGATTC-1.PID200593	Naive_CD8_Cytotoxic_T_cell	Inactive	PID200593	-1.77377	-4.73822
AGCTTCCAGCATCGAG-1.PID200593	MAIT	Inactive	PID200593	-2.74708	-9.70945
AGCTTCCAGGACAGCT-1.PID200593	MonoInter	Inactive	PID200593	9.60483	1.41278
AGCTTCCAGTAGGAAG-1.PID200593	CD4_Naive	Inactive	PID200593	1.11385	-5.70241
AGCTTCCCACGATAGG-1.PID200593	CD4_TCM	Inactive	PID200593	-0.896903	-0.0577296
AGCTTCCTCAACCCGG-1.PID200593	CD14_Mono	Inactive	PID200593	12.2854	-1.39243
AGCTTCCTCATACGAC-1.PID200593	B_Naive	Inactive	PID200593	-3.86851	12.7566
AGCTTCCTCATACGGT-1.PID200593	CD8_Naive	Inactive	PID200593	-2.5338	-11.1046
AGCTTCCTCGCTGTTC-1.PID200593	CD8_Naive	Inactive	PID200593	-3.47817	-10.2893
AGCTTCCTCTGCGGAC-1.PID200593	Naive_CD8_Cytotoxic_T_cell	Inactive	PID200593	1.74371	1.4843
AGGAAATAGAGTTGCG-1.PID200593	NK_CD56_Bright	Inactive	PID200593	-12.6369	6.66885
AGGAAATAGCTTCTAG-1.PID200593	CD16_Mono	Inactive	PID200593	8.60907	6.73211
AGGAAATAGTCATGCT-1.PID200593	CD8_Naive	Inactive	PID200593	-3.43059	-10.5394
AGGAAATGTTCCGCGA-1.PID200593	Naive_CD8_Cytotoxic_T_cell	Inactive	PID200593	2.0171	-0.532972
AGGAAATGTTGGCCTG-1.PID200593	Platelet	Inactive	PID200593	8.38317	-8.28726
AGGAAATTCACATCAG-1.PID200593	MAIT	Inactive	PID200593	-5.44627	2.03298
AGGAAATTCCCTCGAT-1.PID200593	CD4_TCM	Inactive	PID200593	-1.53685	-2.35307
AGGAAATTCCTGGGTG-1.PID200593	MonoInter	Inactive	PID200593	10.6523	0.793529
AGGAAATTCGCAAGAG-1.PID200593	MonoInter	Inactive	PID200593	11.9151	1.44081
AGGAAATTCGCGGTAC-1.PID200593	CD14_Mono	Inactive	PID200593	11.4447	-1.41717
AGGAAATTCGCTGATA-1.PID200593	CD16_Mono	Inactive	PID200593	8.63363	7.89046
AGGAATAAGCACAAAT-1.PID200593	CD8_Naive	Inactive	PID200593	-3.02173	-11.237
AGGAATAAGCATCCCG-1.PID200593	MonoInter	Inactive	PID200593	12.1101	1.65992
AGGAATAAGCGTGAGT-1.PID200593	CD4_Naive	Inactive	PID200593	-1.23367	-6.77942
AGGAATACATTCCTAT-1.PID200593	CD14_Mono	Inactive	PID200593	11.011	-1.23057
AGGAATACATTGTCGA-1.PID200593	B_Intermediate	Inactive	PID200593	1.69162	14.5052
AGGAATATCATTCGTT-1.PID200593	CD8_Naive	Inactive	PID200593	-2.75025	-10.7569
AGGAATATCCGTGGCA-1.PID200593	CD8_Naive	Inactive	PID200593	-1.16496	-7.96328
AGGAATATCGCCAATA-1.PID200593	CD4_Naive	Inactive	PID200593	-1.56934	-6.46249
AGGAATATCTGGCCTT-1.PID200593	B_Memory	Inactive	PID200593	2.15276	12.4364
AGGACGAAGCACTCTA-1.PID200593	MonoInter	Inactive	PID200593	13.1214	0.439088
AGGACGAAGCGCCCAT-1.PID200593	CD8_Naive	Inactive	PID200593	-3.46471	-11.0179
AGGACGAAGGCACTAG-1.PID200593	CD8_Naive	Inactive	PID200593	-2.88695	-11.4454
AGGACGACAACAGATA-1.PID200593	MonoUndefined	Inactive	PID200593	12.3049	-1.88962
AGGACGACAATCGAAA-1.PID200593	CD14_Mono	Inactive	PID200593	10.8409	-2.71343
AGGACGAGTACGACTT-1.PID200593	CD14_Mono	Inactive	PID200593	12.2698	-1.10615
AGGACGAGTTACCTGA-1.PID200593	CD4_Naive	Inactive	PID200593	-1.59174	-5.73476
AGGACGATCGGCTGTG-1.PID200593	CD4_TCM	Inactive	PID200593	-0.828222	-0.223858
AGGACTTAGATACGAT-1.PID200593	T_Reg	Inactive	PID200593	-3.81488	-1.94344
AGGACTTCACCTGCTT-1.PID200593	CD4_TCM	Inactive	PID200593	-0.836835	-0.689899
AGGACTTCATAGGCGA-1.PID200593	MAIT	Inactive	PID200593	-5.20507	2.12549
AGGACTTCATGGATCT-1.PID200593	MonoInter	Inactive	PID200593	12.4533	1.8684
AGGACTTGTTGGGTAG-1.PID200593	CD16_Mono	Inactive	PID200593	8.89555	7.53684
AGGACTTTCTTGGAAC-1.PID200593	CD4_Naive	Inactive	PID200593	-0.0504548	-7.23681
AGGAGGTCACAAATAG-1.PID200593	CD4_Naive	Inactive	PID200593	0.336837	-6.91368
AGGAGGTCAGAACGCA-1.PID200593	CD4_Naive	Inactive	PID200593	1.47935	-7.04924
AGGAGGTCAGGCGATA-1.PID200593	CD8_Mixed_Cells	Inactive	PID200593	-3.11768	-3.60658
AGGAGGTGTACTGAGG-1.PID200593	CD14_Mono	Inactive	PID200593	10.7232	-0.800168
AGGAGGTGTCAATCTG-1.PID200593	CD8_Naive	Inactive	PID200593	-2.94386	-11.1636
AGGAGGTTCAAGTAAG-1.PID200593	CD14_Mono	Inactive	PID200593	12.1437	-1.41639
AGGAGGTTCGAACCAT-1.PID200593	B_Memory	Inactive	PID200593	1.11351	10.879
AGGAGGTTCTCGACCT-1.PID200593	MonoInter	Inactive	PID200593	12.3059	1.92656
AGGAGGTTCTGTTGGA-1.PID200593	CD14_Mono	Inactive	PID200593	10.5686	-0.312628
AGGATAAAGCATTGTC-1.PID200593	CD4_Naive	Inactive	PID200593	-0.906756	-6.42788
AGGATAACAAGGTCAG-1.PID200593	preDCs	Inactive	PID200593	13.2688	3.54442
AGGATAAGTCCCGTGA-1.PID200593	CD4_TCM	Inactive	PID200593	-0.103121	-4.02038
AGGATAAGTCTAGTGT-1.PID200593	CD4_Naive	Inactive	PID200593	-0.397945	-5.72612
AGGATAATCTGGCCAG-1.PID200593	CD8_TEM	Inactive	PID200593	-7.03777	2.90594
AGGATAATCTTCTCAA-1.PID200593	CD4_Naive	Inactive	PID200593	0.166653	-6.79156
AGGATCTAGCCATCCG-1.PID200593	MonoInter	Inactive	PID200593	11.4297	-0.595124
AGGATCTAGCTCGTGC-1.PID200593	B_Naive	Inactive	PID200593	-2.30553	12.0495
AGGATCTAGTTCCGTA-1.PID200593	CD4_TCM	Inactive	PID200593	-0.577767	0.339757
AGGATCTCAAGGTACG-1.PID200593	B_Naive	Inactive	PID200593	-2.66091	12.1675
AGGATCTCACGGTGCT-1.PID200593	CD4_Naive	Inactive	PID200593	-1.63859	-6.70143
AGGATCTGTCATAGTC-1.PID200593	CD4_Naive	Inactive	PID200593	1.12687	-6.18196
AGGATCTGTGATGGCA-1.PID200593	NK	Inactive	PID200593	-12.8172	0.449346
AGGATCTTCCATCACC-1.PID200593	CD4_Naive	Inactive	PID200593	-1.50637	-6.66388
AGGATCTTCGACATAC-1.PID200593	CD14_Mono	Inactive	PID200593	13.1926	-3.08247
AGGCATTAGGACAACC-1.PID200593	B_Naive	Inactive	PID200593	-1.43259	13.1698
AGGCATTAGGGTCAAC-1.PID200593	CD14_Mono	Inactive	PID200593	13.6704	-2.63438
AGGCATTAGTCTTGGT-1.PID200593	CD8_TEM	Inactive	PID200593	-6.19301	2.78371
AGGCATTCAAGCAATA-1.PID200593	MonoInter	Inactive	PID200593	10.1423	0.871707
AGGCATTCACTAAACC-1.PID200593	B_Naive	Inactive	PID200593	-1.69858	12.9173
AGGCATTGTATGTGTC-1.PID200593	CD4_Naive	Inactive	PID200593	0.102848	-6.11886
AGGCATTTCGCAATTG-1.PID200593	MonoInter	Inactive	PID200593	12.7251	1.20262
AGGCATTTCGGTAGGA-1.PID200593	CD14_Mono	Inactive	PID200593	11.5723	-0.62087
AGGCCACAGAACCGCA-1.PID200593	B_Naive	Inactive	PID200593	-2.93568	10.8356
AGGCCACAGCGATCGA-1.PID200593	CD16_Mono	Inactive	PID200593	8.9456	7.40678
AGGCCACCAGAGACTG-1.PID200593	CD8_Naive	Inactive	PID200593	-1.51451	-8.56645
AGGCCACCATGGCCAC-1.PID200593	CD4_Naive	Inactive	PID200593	-0.876128	-5.64938
AGGCCACGTTAGAGTA-1.PID200593	CD8_Naive	Inactive	PID200593	-3.39669	-11.1302
AGGCCACGTTCTCACC-1.PID200593	CD4_Naive	Inactive	PID200593	-1.09889	-6.69057
AGGCCACTCTGCTTTA-1.PID200593	B_Naive	Inactive	PID200593	-3.5335	11.5583
AGGCTGCAGGAACATT-1.PID200593	CD4_Naive	Inactive	PID200593	-2.93172	-6.10271
AGGCTGCCACCATTCC-1.PID200593	MonoInter	Inactive	PID200593	12.539	-0.20257
AGGCTGCCAGAATTCC-1.PID200593	CD4_TCM	Inactive	PID200593	-1.24532	0.124929
AGGCTGCCATCTAGAC-1.PID200593	MAIT	Inactive	PID200593	-5.12569	1.47808
AGGCTGCGTAACGCGA-1.PID200593	B_Naive	Inactive	PID200593	-3.61267	13.8533
AGGCTGCGTTGCCAAT-1.PID200593	CD4_Naive	Inactive	PID200593	-0.35006	-6.53886
AGGCTGCTCGGTGTAT-1.PID200593	MonoInter	Inactive	PID200593	12.654	1.84742
AGGCTGCTCTGTGCAA-1.PID200593	NK	Inactive	PID200593	-12.2791	0.165065
AGGGAGTAGACTACGG-1.PID200593	B_Memory	Inactive	PID200593	1.30816	12.9649
AGGGAGTAGTGACACG-1.PID200593	CD14_Mono	Inactive	PID200593	11.4249	-1.045
AGGGAGTCAGAGTCTT-1.PID200593	CD14_Mono	Inactive	PID200593	11.1736	-2.24335
AGGGAGTCAGGAATCG-1.PID200593	CD4_Naive	Inactive	PID200593	-0.289264	-6.40244
AGGGAGTGTATTCTCT-1.PID200593	CD14_Mono	Inactive	PID200593	13.1444	-1.11241
AGGGAGTGTCCGGTGT-1.PID200593	CD14_Mono	Inactive	PID200593	12.6508	-2.70502
AGGGAGTGTGCTTATG-1.PID200593	CD14_Mono	Inactive	PID200593	12.2802	-2.21829
AGGGAGTGTTCAAGTC-1.PID200593	CD14_Mono	Inactive	PID200593	12.8592	-1.93214
AGGGAGTTCGCGCTGA-1.PID200593	CD8_Mixed_Cells	Inactive	PID200593	-1.99292	-4.61172
AGGGCCTAGACTCATC-1.PID200593	CD4_TCM	Inactive	PID200593	-0.823484	-2.13355
AGGGCCTAGCGCCGTT-1.PID200593	CD4_TCM	Inactive	PID200593	-0.623286	-0.74579
AGGGCCTAGCTGGAGT-1.PID200593	CD4_TCM	Inactive	PID200593	-0.656383	-0.102938
AGGGCCTCAAGAGCTG-1.PID200593	CD4_Naive	Inactive	PID200593	1.36871	-7.48266
AGGGCCTCACGCGCTA-1.PID200593	CD4_Naive	Inactive	PID200593	-0.744244	-6.20443
AGGGCCTCAGCTCATA-1.PID200593	MAIT	Inactive	PID200593	-6.28084	-0.552408
AGGGCCTGTCAGTCTA-1.PID200593	CD14_Mono	Inactive	PID200593	10.8143	-2.55929
AGGGCCTTCGCATTGA-1.PID200593	CD8_TEM	Inactive	PID200593	-6.08463	3.78916
AGGGCTCAGACTTCCA-1.PID200593	CD8_Naive	Inactive	PID200593	-2.68121	-11.2615
AGGGCTCAGATGTTCC-1.PID200593	CD4_Naive	Inactive	PID200593	-1.70488	-6.47147
AGGGCTCCAGCTGTTA-1.PID200593	NK	Inactive	PID200593	-9.7008	2.55658
AGGGCTCGTCTAGATC-1.PID200593	CD4_Naive	Inactive	PID200593	-0.972325	-6.13302
AGGGCTCGTCTGATCA-1.PID200593	MAIT	Inactive	PID200593	-2.68537	-2.71248
AGGGCTCTCAATCAGC-1.PID200593	MAIT	Inactive	PID200593	-6.20402	-0.294786
AGGGTCCAGATAACAC-1.PID200593	Naive_CD8_Cytotoxic_T_cell	Inactive	PID200593	2.51382	1.07071
AGGGTCCAGCAAATCA-1.PID200593	B_Naive	Inactive	PID200593	-3.57459	12.3324
AGGGTCCCAAATCAGA-1.PID200593	B_Naive	Inactive	PID200593	-2.71158	13.0251
AGGGTCCCACATTGTG-1.PID200593	CD8_Mixed_Cells	Inactive	PID200593	-5.34428	-2.69468
AGGGTCCGTCACTTCC-1.PID200593	Naive_CD8_Cytotoxic_T_cell	Inactive	PID200593	1.14089	-1.61516
AGGGTCCTCGGTAAGG-1.PID200593	CD4_TCM	Inactive	PID200593	-1.57478	-1.86375
AGGGTGAAGTGATGGC-1.PID200593	NK_CD56_Bright	Inactive	PID200593	-12.0748	6.65031
AGGGTGAGTCTCACAA-1.PID200593	CD14_Mono	Inactive	PID200593	10.9052	-2.32616
AGGGTGATCACTTCTA-1.PID200593	CD4_Naive	Inactive	PID200593	-1.1116	-5.80835
AGGGTGATCCATCAGA-1.PID200593	CD14_Mono	Inactive	PID200593	12.1186	-4.0018
AGGGTGATCCTCACCA-1.PID200593	NK	Inactive	PID200593	-9.89536	1.60292
AGGGTGATCGTAACCA-1.PID200593	CD14_Mono	Inactive	PID200593	11.4904	-0.395758
AGGGTGATCTGCCCTA-1.PID200593	NK	Inactive	PID200593	-11.6028	2.19396
AGGGTTTAGGGTGAGG-1.PID200593	MonoInter	Inactive	PID200593	10.782	0.82924
AGGGTTTAGGTAGGCT-1.PID200593	CD4_Naive	Inactive	PID200593	0.830566	-6.38329
AGGGTTTCAAACACGG-1.PID200593	MonoInter	Inactive	PID200593	11.8687	0.53593
AGGGTTTCACGGTGTC-1.PID200593	MonoUndefined	Inactive	PID200593	11.1367	-1.96479
AGGGTTTGTAGTATAG-1.PID200593	CD16_Mono	Inactive	PID200593	8.40986	6.61651
AGGGTTTGTATCCTTT-1.PID200593	MonoInter	Inactive	PID200593	9.15543	0.556761
AGGGTTTGTCCGATCG-1.PID200593	CD4_Naive	Inactive	PID200593	-1.62617	-6.10906
AGGTAGGAGGTCGAGT-1.PID200593	MonoInter	Inactive	PID200593	10.7182	2.35695
AGGTAGGCATCAGCAT-1.PID200593	Lymphoid_Cell_Cycle	Inactive	PID200593	4.8225	-2.89749
AGGTAGGGTCGTAATC-1.PID200593	CD4_Naive	Inactive	PID200593	0.270746	-6.35076
AGGTCATAGACCTCAT-1.PID200593	CD8_Naive	Inactive	PID200593	-2.43982	-10.6362
AGGTCATAGCACAAAT-1.PID200593	B_Naive	Inactive	PID200593	-3.12428	11.8835
AGGTCATAGCCTTTGA-1.PID200593	CD4_TCM	Inactive	PID200593	-0.754803	0.712448
AGGTCATCAAAGGCAC-1.PID200593	MAIT	Inactive	PID200593	-5.61603	1.48907
AGGTCATCAACGTAAA-1.PID200593	MonoInter	Inactive	PID200593	11.5951	-0.149637
AGGTCATCAATGTCAC-1.PID200593	CD8_Naive	Inactive	PID200593	-2.2562	-9.63535
AGGTCATCACCGTCTT-1.PID200593	CD8_Naive	Inactive	PID200593	-3.17107	-10.5385
AGGTCATCACTAAACC-1.PID200593	CD4_Naive	Inactive	PID200593	-2.66293	-5.50685
AGGTCATGTGAATTAG-1.PID200593	B_Naive	Inactive	PID200593	-3.29745	14.1681
AGGTCATGTGCCCACA-1.PID200593	CD4_Naive	Inactive	PID200593	1.07907	-6.10038
AGGTCATGTGGAGAAA-1.PID200593	CD14_Mono	Inactive	PID200593	11.8436	-3.18499
AGGTCATTCGAGGCAA-1.PID200593	CD8_TEM	Inactive	PID200593	-6.50168	4.48825
AGGTCTAAGACCAAGC-1.PID200593	CD14_Mono	Inactive	PID200593	11.3667	-0.22467
AGGTCTAAGCTAAGTA-1.PID200593	B_Memory	Inactive	PID200593	2.248	13.0997
AGGTCTAAGGAGAATG-1.PID200593	CD8_Naive	Inactive	PID200593	-2.55928	-9.81862
AGGTCTACACATTGTG-1.PID200593	B_Memory	Inactive	PID200593	0.790872	12.6377
AGGTCTAGTTCACGAT-1.PID200593	CD16_Mono	Inactive	PID200593	8.63324	7.72926
AGGTCTAGTTGACTGT-1.PID200593	CD14_Mono	Inactive	PID200593	12.9055	-0.172157
AGGTCTATCCACGGGT-1.PID200593	MonoInter	Inactive	PID200593	11.2791	-0.216913
AGGTCTATCCTAGCCT-1.PID200593	CD4_Naive	Inactive	PID200593	-1.32856	-6.58007
AGGTCTATCGAACTCA-1.PID200593	B_Naive	Inactive	PID200593	-3.48039	12.1806
AGGTCTATCTAGACAC-1.PID200593	CD4_TCM	Inactive	PID200593	-1.12678	0.356735
AGGTCTATCTTAGCCC-1.PID200593	CD4_Naive	Inactive	PID200593	-2.25618	-6.09698
AGGTGTTAGATGAACT-1.PID200593	MAIT	Inactive	PID200593	-6.1728	-0.22958
AGGTGTTAGTCTTCCC-1.PID200593	CD4_Naive	Inactive	PID200593	-0.839008	-5.53276
AGGTGTTCAATTGCTG-1.PID200593	CD8_Naive	Inactive	PID200593	-2.95298	-11.1695
AGGTGTTGTAGGTAGC-1.PID200593	B_Memory	Inactive	PID200593	1.09188	12.4568
AGGTGTTGTTGAAGTA-1.PID200593	B_Naive	Inactive	PID200593	-3.83506	12.984
AGGTGTTGTTTGACAC-1.PID200593	Platelet	Inactive	PID200593	8.30024	-9.62548
AGGTGTTTCTGAGAAA-1.PID200593	Naive_CD8_Cytotoxic_T_cell	Inactive	PID200593	1.22812	-1.34141
AGGTTACCATGGCCCA-1.PID200593	CD8_Naive	Inactive	PID200593	-2.68883	-9.68337
AGGTTACGTTGGAGGT-1.PID200593	CD4_Naive	Inactive	PID200593	0.831709	-6.39127
AGGTTGTAGGAGATAG-1.PID200593	NK	Inactive	PID200593	-11.7289	0.905726
AGGTTGTAGGTCTTTG-1.PID200593	CD4_Naive	Inactive	PID200593	0.31822	-6.27431
AGGTTGTCAGCGAACA-1.PID200593	CD4_Naive	Inactive	PID200593	-1.59574	-6.70193
AGGTTGTTCCCAGGCA-1.PID200593	NK	Inactive	PID200593	-11.1071	-0.0110327
AGTAACCAGACTACCT-1.PID200593	MonoInter	Inactive	PID200593	11.8458	2.18163
AGTAACCAGCCTGGAA-1.PID200593	NK	Inactive	PID200593	-10.539	1.62075
AGTAACCAGGTCGAGT-1.PID200593	NK	Inactive	PID200593	-12.3914	2.96206
AGTAACCAGTCGTCTA-1.PID200593	CD4_Naive	Inactive	PID200593	-1.76692	-6.14725
AGTAACCCAATACGCT-1.PID200593	MonoInter	Inactive	PID200593	12.0564	1.87747
AGTAACCCACCATTCC-1.PID200593	CD4_TCM	Inactive	PID200593	-2.63727	-0.363746
AGTAACCCACCCTAGG-1.PID200593	MonoInter	Inactive	PID200593	10.1435	0.283973
AGTAACCCAGTCAGCC-1.PID200593	MAIT	Inactive	PID200593	-5.94312	-0.273529
AGTAACCGTGCATTAC-1.PID200593	CD14_Mono	Inactive	PID200593	10.93	-2.02883
AGTAACCTCGAGTGGA-1.PID200593	CD4_Naive	Inactive	PID200593	1.38234	-6.44277
AGTAACCTCGATCCAA-1.PID200593	CD4_TCM	Inactive	PID200593	-0.752834	-0.519524
AGTAACCTCGCCTTGT-1.PID200593	CD4_Naive	Inactive	PID200593	-1.77582	-6.26363
AGTACCACACAGAGCA-1.PID200593	CD8_Naive	Inactive	PID200593	-1.58088	-9.20223
AGTACCACATGTGCTA-1.PID200593	B_Naive	Inactive	PID200593	-2.6591	13.5975
AGTACCAGTATTTCGG-1.PID200593	CD4_Naive	Inactive	PID200593	-0.134462	-6.14262
AGTACCATCGATTTCT-1.PID200593	CD4_TCM	Inactive	PID200593	-0.738937	-3.00562
AGTACTGAGAAGTCAT-1.PID200593	CD14_Mono	Inactive	PID200593	12.506	-3.59705
AGTACTGAGGATATAC-1.PID200593	CD4_TCM	Inactive	PID200593	-0.877664	0.0794437
AGTACTGCACGGCCAT-1.PID200593	CD14_Mono	Inactive	PID200593	10.2846	-1.97278
AGTACTGCATGCTGCG-1.PID200593	CD8_Naive	Inactive	PID200593	-2.91253	-10.3566
AGTACTGCATTCTTCA-1.PID200593	CD14_Mono	Inactive	PID200593	11.3578	-0.887604
AGTAGCTAGGGATGTC-1.PID200593	CD4_Naive	Inactive	PID200593	0.291801	-6.43488
AGTAGCTGTACCATAC-1.PID200593	CD14_Mono	Inactive	PID200593	12.3786	-3.63328
AGTAGCTTCATACGAC-1.PID200593	Naive_CD8_Cytotoxic_T_cell	Inactive	PID200593	1.72895	1.05466
AGTAGTCCATGTGACT-1.PID200593	CD8_Naive	Inactive	PID200593	-3.1753	-10.0231
AGTAGTCGTTAAGGAT-1.PID200593	CD8_Naive	Inactive	PID200593	-1.85049	-9.33482
AGTAGTCTCACTCGAA-1.PID200593	NK	Inactive	PID200593	-12.3172	0.864916
AGTAGTCTCTCAAAGC-1.PID200593	CD4_TCM	Inactive	PID200593	-0.870642	-2.14864
AGTCAACAGATACAGT-1.PID200593	B_Intermediate	Inactive	PID200593	0.679042	14.9778
AGTCAACAGGGCGAGA-1.PID200593	MonoUndefined	Inactive	PID200593	1.39986	-5.60076
AGTCAACCAAGAGGCT-1.PID200593	NK	Inactive	PID200593	-12.3996	0.36658
AGTCAACGTTAGGGAC-1.PID200593	CD4_Naive	Inactive	PID200593	-1.47775	-6.13351
AGTCAACTCACCTGTC-1.PID200593	NK	Inactive	PID200593	-12.4623	1.76784
AGTCAACTCATGCATG-1.PID200593	NK	Inactive	PID200593	-12.17	2.79356
AGTCAACTCGGAAGGT-1.PID200593	CD4_TCM	Inactive	PID200593	-2.2104	-0.519232
AGTCAACTCGGTCGGT-1.PID200593	MonoInter	Inactive	PID200593	10.9034	3.32821
AGTCACAAGGTGGTTG-1.PID200593	CD4_TCM	Inactive	PID200593	-1.01789	0.428605
AGTCACACACTCACTC-1.PID200593	B_Memory	Inactive	PID200593	1.4199	10.8439
AGTCACATCACTCGAA-1.PID200593	CD8_Naive	Inactive	PID200593	-2.18045	-10.9613
AGTCACATCCAAAGGG-1.PID200593	B_Naive	Inactive	PID200593	-3.20575	11.3833
AGTCACATCTCCTACG-1.PID200593	CD4_TCM	Inactive	PID200593	-0.777653	-1.83151
AGTCATGAGTAGGTTA-1.PID200593	Naive_CD8_Cytotoxic_T_cell	Inactive	PID200593	3.02309	1.12154
AGTCATGCAATTGTGC-1.PID200593	CD4_Naive	Inactive	PID200593	-3.41404	-5.75864
AGTCATGGTCAGTCTA-1.PID200593	Platelet_Meg	Inactive	PID200593	5.58094	-12.6847
AGTCATGGTCGGTGTC-1.PID200593	MAIT	Inactive	PID200593	-5.05937	0.74061
AGTCATGGTGCGGATA-1.PID200593	CD4_TCM	Inactive	PID200593	2.6897	-1.76264
AGTCATGTCGTGGCGT-1.PID200593	CD4_Naive	Inactive	PID200593	-0.576949	-6.7692
AGTCATGTCTGAGAGG-1.PID200593	CD4_Naive	Inactive	PID200593	-0.27092	-6.51169
AGTCTCCAGGTTCACT-1.PID200593	CD14_Mono	Inactive	PID200593	10.3891	-1.94219
AGTCTCCAGTAACCTC-1.PID200593	CD4_Naive	Inactive	PID200593	0.11776	-6.31279
AGTCTCCCACTCCGGA-1.PID200593	B_Memory	Inactive	PID200593	1.83949	12.7235
AGTCTCCGTGATTCTG-1.PID200593	MonoInter	Inactive	PID200593	11.5145	0.279848
AGTCTCCGTTCCGCTT-1.PID200593	CD14_Mono	Inactive	PID200593	13.4844	-1.9284
AGTCTCCGTTGACTAC-1.PID200593	MonoInter	Inactive	PID200593	10.1889	-0.892477
AGTCTCCTCAGTCCGG-1.PID200593	CD4_TCM	Inactive	PID200593	-0.617219	-1.0155
AGTGACTAGGTCGTCC-1.PID200593	MonoInter	Inactive	PID200593	12.2564	1.32863
AGTGACTCATGCCGGT-1.PID200593	CD4_Naive	Inactive	PID200593	0.794781	-7.08713
AGTGACTGTATACGGG-1.PID200593	CD14_Mono	Inactive	PID200593	12.5571	-0.113967
AGTGACTTCTCCGCAT-1.PID200593	CD4_Naive	Inactive	PID200593	-2.08102	-6.64095
AGTGACTTCTGACAGT-1.PID200593	CD8_Mixed_Cells	Inactive	PID200593	-5.39721	-2.60754
AGTGATCAGCCTGTCG-1.PID200593	NK	Inactive	PID200593	-12.4736	-0.743556
AGTGATCAGCTATCTG-1.PID200593	CD8_TEM	Inactive	PID200593	-6.30555	2.69175
AGTGATCAGGACGCTA-1.PID200593	CD4_Naive	Inactive	PID200593	-3.03934	-5.1668
AGTGATCAGGTATCTC-1.PID200593	B_Naive	Inactive	PID200593	-2.85022	11.5309
AGTGATCAGTCGCTAT-1.PID200593	CD4_Naive	Inactive	PID200593	-0.396963	-5.89399
AGTGATCAGTTCCAGT-1.PID200593	MAIT	Inactive	PID200593	-5.8919	-0.702575
AGTGATCGTACGTGAG-1.PID200593	CD8_Mixed_Cells	Inactive	PID200593	-4.19487	-3.19552
AGTGATCTCCTACGAA-1.PID200593	CD8_Naive	Inactive	PID200593	-2.8072	-10.8413
AGTGCCGAGAATCGTA-1.PID200593	CD14_Mono	Inactive	PID200593	10.4763	-2.32392
AGTGCCGAGCTACTAC-1.PID200593	CD14_Mono	Inactive	PID200593	11.0145	-1.02342
AGTGCCGAGGCGTTAG-1.PID200593	MonoInter	Inactive	PID200593	11.5996	1.13556
AGTGCCGAGTGCACAG-1.PID200593	CD4_Naive	Inactive	PID200593	-2.10231	-7.37662
AGTGCCGCATCATTTC-1.PID200593	pDCs	Inactive	PID200593	7.13678	12.4616
AGTGCCGTCACCGGGT-1.PID200593	MAIT	Inactive	PID200593	-3.09494	-3.02729
AGTGCCGTCCTCGCAT-1.PID200593	CD4_Naive	Inactive	PID200593	-0.18171	-5.63388
AGTGCCGTCGAACGGA-1.PID200593	Platelet	Inactive	PID200593	8.57996	-7.77569
AGTGCCGTCGTCTAAG-1.PID200593	CD4_TCM	Inactive	PID200593	-0.844924	-0.0740441
AGTGTTGAGAGTTGAT-1.PID200593	CD4_TCM	Inactive	PID200593	-0.68131	-1.39533
AGTGTTGAGGGTAATT-1.PID200593	MonoInter	Inactive	PID200593	11.0976	0.2671
AGTGTTGAGTCACAGG-1.PID200593	MonoInter	Inactive	PID200593	12.3812	1.18362
AGTGTTGCAACACGAG-1.PID200593	CD4_Naive	Inactive	PID200593	-0.338749	-5.01857
AGTGTTGCAAGGCGTA-1.PID200593	CD8_Mixed_Cells	Inactive	PID200593	-3.16124	-3.69857
AGTGTTGCACATAGCT-1.PID200593	Platelet_Meg	Inactive	PID200593	7.6711	-11.3152
AGTGTTGCATAGTCAC-1.PID200593	NK	Inactive	PID200593	-12.3574	2.01307
AGTGTTGGTCGCCTAG-1.PID200593	CD8_Naive	Inactive	PID200593	-2.38134	-10.413
AGTGTTGTCTTTCCAA-1.PID200593	NK_CD56_Bright	Inactive	PID200593	-11.9644	4.60048
AGTTAGCAGGCTTTCA-1.PID200593	CD4_TCM	Inactive	PID200593	-1.41033	0.402854
AGTTAGCCAGCGTACC-1.PID200593	CD4_Naive	Inactive	PID200593	-0.368981	-6.86908
AGTTAGCCATTGAAAG-1.PID200593	CD4_TCM	Inactive	PID200593	-1.19685	-0.646151
AGTTAGCTCGTCTAAG-1.PID200593	CD4_Naive	Inactive	PID200593	0.132119	-6.54259
AGTTCCCAGGGATCGT-1.PID200593	CD4_Naive	Inactive	PID200593	-1.31364	-6.67695
AGTTCCCCACGAGGTA-1.PID200593	CD8_Naive	Inactive	PID200593	-2.5415	-11.5271
AGTTCCCCACTGGACC-1.PID200593	B_Intermediate	Inactive	PID200593	0.671658	14.8378
AGTTCCCGTACTAGCT-1.PID200593	NK	Inactive	PID200593	-12.5882	1.37853
AGTTCGAAGTCTAGAA-1.PID200593	CD4_Naive	Inactive	PID200593	0.536221	-7.42867
AGTTCGACAAAGGCTG-1.PID200593	CD4_Naive	Inactive	PID200593	0.355973	-5.90009
AGTTCGACAATTCTTC-1.PID200593	CD4_Naive	Inactive	PID200593	-2.84396	-5.98889
AGTTCGACAGTTAGGG-1.PID200593	B_Memory	Inactive	PID200593	1.25083	12.9025
AGTTCGACATGTCTAG-1.PID200593	CD8_Naive	Inactive	PID200593	-2.7448	-11.6765
AGTTCGACATGTGCCG-1.PID200593	CD8_Naive	Inactive	PID200593	-2.88156	-10.2234
AGTTCGATCATAAGGA-1.PID200593	CD4_Naive	Inactive	PID200593	0.974437	-6.00571
ATACCGACAATTTCCT-1.PID200593	CD14_Mono	Inactive	PID200593	10.9241	-3.51806
ATACCTTAGATCGCTT-1.PID200593	Platelet_Meg	Inactive	PID200593	7.91667	-10.6621
ATACCTTCAATATCCG-1.PID200593	MAIT	Inactive	PID200593	-6.08752	-0.65941
ATACCTTGTGAGATCG-1.PID200593	CD8_Mixed_Cells	Inactive	PID200593	0.187657	-5.57153
ATACCTTGTGTGACCC-1.PID200593	Naive_CD8_Cytotoxic_T_cell	Inactive	PID200593	2.54765	0.49397
ATACCTTTCAGGCGAA-1.PID200593	NK_CD56_Bright	Inactive	PID200593	-11.7641	4.24204
ATACCTTTCTAGGCCG-1.PID200593	CD14_Mono	Inactive	PID200593	13.1259	-2.17368
ATACCTTTCTTTGCGC-1.PID200593	NK	Inactive	PID200593	-12.4383	-0.0757047
ATACTTCAGAAAGCGA-1.PID200593	CD4_TCM	Inactive	PID200593	-0.54577	-0.217334
ATACTTCAGAATCTAG-1.PID200593	CD4_TCM	Inactive	PID200593	-0.938326	-2.49337
ATACTTCCAAATTGCC-1.PID200593	Platelet_Meg	Inactive	PID200593	6.1428	-12.6248
ATACTTCCAGTCTACA-1.PID200593	Naive_CD8_Cytotoxic_T_cell	Inactive	PID200593	1.98656	2.72428
ATACTTCCAGTTTCGA-1.PID200593	MonoUndefined	Inactive	PID200593	7.15309	1.31879
ATACTTCGTGAGACCA-1.PID200593	NK	Inactive	PID200593	-11.4114	0.234107
ATACTTCTCTGTGCAA-1.PID200593	CD8_Naive	Inactive	PID200593	-2.5291	-11.5579
ATAGACCAGTTACGTC-1.PID200593	Naive_CD8_Cytotoxic_T_cell	Inactive	PID200593	2.54415	1.20058
ATAGACCGTAACATGA-1.PID200593	NK	Inactive	PID200593	-11.1806	0.855367
ATAGACCGTAACGGTG-1.PID200593	CD14_Mono	Inactive	PID200593	11.0882	-1.60146
ATAGACCGTTCTGAGT-1.PID200593	CD14_Mono	Inactive	PID200593	12.43	-3.87037
ATAGACCTCGTAACTG-1.PID200593	CD8_Naive	Inactive	PID200593	-2.45087	-9.96373
ATAGACCTCGTCTCAC-1.PID200593	MonoInter	Inactive	PID200593	11.7561	1.62211
ATAGAGAAGAACCGCA-1.PID200593	MAIT	Inactive	PID200593	-5.79283	2.26843
ATAGAGACAATTGCTG-1.PID200593	B_Naive	Inactive	PID200593	-2.49817	13.9205
ATAGAGACACACCGAC-1.PID200593	MAIT	Inactive	PID200593	-6.34257	-0.644732
ATAGAGACATCTCAAG-1.PID200593	MonoInter	Inactive	PID200593	12.7238	0.427225
ATAGAGAGTTAACCTG-1.PID200593	CD14_Mono	Inactive	PID200593	11.3787	-2.83841
ATAGAGATCCGGGACT-1.PID200593	Platelet_Meg	Inactive	PID200593	5.45214	-12.6213
ATAGAGATCGCCATAA-1.PID200593	CD8_TEM	Inactive	PID200593	-6.63205	2.34468
ATAGAGATCGCTGATA-1.PID200593	CD4_Naive	Inactive	PID200593	-0.102068	-6.77154
ATAGGCTAGTGTACAA-1.PID200593	NK	Inactive	PID200593	-12.8879	2.03656
ATAGGCTCACTGCGTG-1.PID200593	CD4_Naive	Inactive	PID200593	-0.18505	-6.9528
ATAGGCTGTTGGCCGT-1.PID200593	CD14_Mono	Inactive	PID200593	11.822	-2.20779
ATAGGCTTCGATTCCC-1.PID200593	B_Naive	Inactive	PID200593	-2.31203	13.1783
ATATCCTAGAAACACT-1.PID200593	CD14_Mono	Inactive	PID200593	11.2267	-0.755852
ATATCCTAGAAGGATG-1.PID200593	NK	Inactive	PID200593	-11.4728	-0.101474
ATATCCTAGGGATGTC-1.PID200593	Naive_CD8_Cytotoxic_T_cell	Inactive	PID200593	1.40206	-1.32224
ATATCCTCACCCTGTT-1.PID200593	CD14_Mono	Inactive	PID200593	12.3226	-1.84568
ATATCCTGTTACGATC-1.PID200593	MAIT	Inactive	PID200593	-5.61747	0.366766
ATATCCTGTTGCTTGA-1.PID200593	CD4_Naive	Inactive	PID200593	0.6348	-6.44839
ATATCCTTCCTTACCG-1.PID200593	CD8_Mixed_Cells	Inactive	PID200593	-2.62859	-5.42678
ATATCCTTCGAGAGAC-1.PID200593	CD8_Naive	Inactive	PID200593	-3.04606	-10.4322
ATATCCTTCGTCCTCA-1.PID200593	CD4_Naive	Inactive	PID200593	-0.606642	-6.46002
ATCACAGAGCTGGAGT-1.PID200593	CD4_Naive	Inactive	PID200593	-1.26255	-5.62208
ATCACAGCAACTCCCT-1.PID200593	CD4_TCM	Inactive	PID200593	-1.10596	-1.87277
ATCACAGCATGTGCTA-1.PID200593	CD14_Mono	Inactive	PID200593	12.2456	-3.84028
ATCACAGGTACGAGTG-1.PID200593	CD4_TCM	Inactive	PID200593	-0.155601	-2.7388
ATCACGAAGACCTCCG-1.PID200593	CD4_Cytotoxic_T_cell	Inactive	PID200593	1.20649	3.82219
ATCACGAAGAGTGTTA-1.PID200593	MAIT	Inactive	PID200593	-6.18448	1.63252
ATCACGAAGCTTCTAG-1.PID200593	CD4_TCM	Inactive	PID200593	-0.982987	0.252147
ATCACGAAGGTTACCT-1.PID200593	MonoInter	Inactive	PID200593	12.7502	3.1153
ATCACGAGTTTGATCG-1.PID200593	CD4_TCM	Inactive	PID200593	-0.929696	-1.28493
ATCACGATCTTAGCCC-1.PID200593	CD4_TCM	Inactive	PID200593	-1.4353	0.205807
ATCACTTCACAGTACT-1.PID200593	CD4_TCM	Inactive	PID200593	-1.81192	-3.44747
ATCACTTCACTTTATC-1.PID200593	CD4_Naive	Inactive	PID200593	-0.0597532	-5.8033
ATCACTTCATTAGGAA-1.PID200593	MonoInter	Inactive	PID200593	12.1661	2.61132
ATCACTTGTAAGCTCT-1.PID200593	CD4_TCM	Inactive	PID200593	-0.684431	-2.63214
ATCACTTGTACCTTCC-1.PID200593	CD14_Mono	Inactive	PID200593	11.045	-3.25671
ATCACTTGTGCGACAA-1.PID200593	MonoInter	Inactive	PID200593	10.0175	-1.33467
ATCACTTTCATCCTAT-1.PID200593	CD8_Naive	Inactive	PID200593	-3.35048	-11.3404
ATCAGGTCACCCTTGT-1.PID200593	CD4_Naive	Inactive	PID200593	-1.72652	-5.64974
ATCAGGTCACTATCCC-1.PID200593	MonoInter	Inactive	PID200593	12.1579	0.671271
ATCAGGTCATCACGGC-1.PID200593	T_Reg	Inactive	PID200593	-3.62496	-1.98966
ATCAGGTGTACTAACC-1.PID200593	NK	Inactive	PID200593	-10.6346	0.393331
ATCAGGTGTCGTTGCG-1.PID200593	MonoInter	Inactive	PID200593	10.5423	3.38096
ATCAGGTTCACAAGGG-1.PID200593	MAIT	Inactive	PID200593	-4.07293	0.029126
ATCAGGTTCACATTGG-1.PID200593	CD4_TCM	Inactive	PID200593	-1.14113	0.494976
ATCAGGTTCCACGGAC-1.PID200593	MAIT	Inactive	PID200593	-6.25532	-0.42988
ATCAGGTTCGTTAGTG-1.PID200593	B_Naive	Inactive	PID200593	-3.26731	13.8962
ATCAGGTTCTTTCGAT-1.PID200593	CD8_Naive	Inactive	PID200593	-2.96535	-10.4955
ATCATTCAGGCCTAGA-1.PID200593	CD8_Naive	Inactive	PID200593	-3.28401	-9.88144
ATCATTCAGGTGCGAT-1.PID200593	CD14_Mono	Inactive	PID200593	11.1466	-1.8327
ATCATTCGTAGATGTA-1.PID200593	CD4_TCM	Inactive	PID200593	-0.261149	-2.32411
ATCATTCTCCGTACGG-1.PID200593	CD14_Mono	Inactive	PID200593	12.8535	-3.78297
ATCCACCAGTGGACGT-1.PID200593	NK	Inactive	PID200593	-12.2192	1.80062
ATCCACCCACATTGTG-1.PID200593	CD4_Naive	Inactive	PID200593	-1.42999	-5.03055
ATCCACCCAGTCTCTC-1.PID200593	CD4_Naive	Inactive	PID200593	-1.15663	-6.54682
ATCCACCGTGATCATC-1.PID200593	Naive_CD8_Cytotoxic_T_cell	Inactive	PID200593	1.24683	-1.34932
ATCCACCGTTCCGCAG-1.PID200593	CD8_Mixed_Cells	Inactive	PID200593	-5.75087	-2.10169
ATCCACCGTTGTCTAG-1.PID200593	NK	Inactive	PID200593	-11.7631	-0.254192
ATCCACCTCCAGTGTA-1.PID200593	NK	Inactive	PID200593	-11.3915	-0.897781
ATCCACCTCTCTATAC-1.PID200593	CD4_Naive	Inactive	PID200593	-3.1421	-5.88099
ATCCATTAGCGCACAA-1.PID200593	CD8_Naive	Inactive	PID200593	-3.52537	-10.3652
ATCCATTAGCGTCAAG-1.PID200593	CD4_TCM	Inactive	PID200593	-1.59207	-2.04731
ATCCATTAGGGACTGT-1.PID200593	Naive_CD8_Cytotoxic_T_cell	Inactive	PID200593	1.57126	-1.10763
ATCCATTAGTACTCGT-1.PID200593	B_Naive	Inactive	PID200593	-3.20925	13.597
ATCCATTGTGGTCAAG-1.PID200593	CD4_TCM	Inactive	PID200593	-0.588387	-3.30753
ATCCATTGTGTTGCCG-1.PID200593	CD4_Naive	Inactive	PID200593	-2.43338	-6.35255
ATCCATTTCCGTGACG-1.PID200593	CD4_TCM	Inactive	PID200593	-1.38092	0.257501
ATCCATTTCCTCACCA-1.PID200593	CD14_Mono	Inactive	PID200593	13.1266	-0.861889
ATCCATTTCCTTATCA-1.PID200593	B_Memory	Inactive	PID200593	1.20869	11.3968
ATCCATTTCGAGAATA-1.PID200593	MonoInter	Inactive	PID200593	9.5055	-0.299493
ATCCATTTCTCCCAAC-1.PID200593	CD4_Naive	Inactive	PID200593	-0.766599	-5.88468
ATCCCTGAGACTGAGC-1.PID200593	B_Naive	Inactive	PID200593	-3.04368	13.5962
ATCCCTGAGCAACTCT-1.PID200593	CD14_Mono	Inactive	PID200593	13.7508	-1.7306
ATCCCTGAGCATCCCG-1.PID200593	MonoInter	Inactive	PID200593	12.4778	1.35576
ATCCCTGAGCGCTGCT-1.PID200593	MonoInter	Inactive	PID200593	10.8775	1.92637
ATCCCTGAGCTTTCTT-1.PID200593	NK	Inactive	PID200593	-12.4261	1.58104
ATCCCTGAGTGGTGAC-1.PID200593	CD4_Naive	Inactive	PID200593	0.753954	-6.7361
ATCCCTGCAACCGCCA-1.PID200593	CD16_Mono	Inactive	PID200593	8.30193	7.76827
ATCCCTGCAGGTCAGA-1.PID200593	Naive_CD8_Cytotoxic_T_cell	Inactive	PID200593	0.878208	-1.23673
ATCCCTGCATTGGCAT-1.PID200593	NK	Inactive	PID200593	-11.3664	1.21233
ATCCCTGCATTGTCGA-1.PID200593	NK	Inactive	PID200593	-12.7965	-0.0135178
ATCCCTGGTATTGGCT-1.PID200593	CD4_TCM	Inactive	PID200593	-0.657849	-0.417292
ATCCCTGGTGGCGTAA-1.PID200593	MonoInter	Inactive	PID200593	12.3613	1.8911
ATCCCTGTCACTCCGT-1.PID200593	CD14_Mono	Inactive	PID200593	10.2587	-1.33307
ATCCCTGTCCATAGGT-1.PID200593	CD8_TEM	Inactive	PID200593	-5.75729	3.37423
ATCCCTGTCCGGGACT-1.PID200593	B_Naive	Inactive	PID200593	-2.79447	10.0908
ATCCGTCAGCGACCCT-1.PID200593	B_Naive	Inactive	PID200593	-2.9751	11.8632
ATCCGTCAGTCTGTAC-1.PID200593	NK	Inactive	PID200593	-10.9672	1.13628
ATCCGTCGTAGCTGAG-1.PID200593	CD14_Mono	Inactive	PID200593	11.2108	-0.541223
ATCCGTCTCCACAAGT-1.PID200593	B_Memory	Inactive	PID200593	1.94653	10.9295
ATCCGTCTCCGTGGCA-1.PID200593	NK	Inactive	PID200593	-12.7254	1.00298
ATCCTATAGTCCTACA-1.PID200593	Naive_CD8_Cytotoxic_T_cell	Inactive	PID200593	1.79718	1.72209
ATCCTATCACACCAGC-1.PID200593	CD14_Mono	Inactive	PID200593	12.4357	-4.12021
ATCCTATCAGTTAGAA-1.PID200593	CD4_TCM	Inactive	PID200593	-0.922035	0.42442
ATCCTATGTACATTGC-1.PID200593	MonoUndefined	Inactive	PID200593	2.73844	1.78154
ATCCTATGTACGATGG-1.PID200593	Eryth	Inactive	PID200593	5.55844	-5.97669
ATCCTATGTCGGAACA-1.PID200593	NK	Inactive	PID200593	-11.3322	1.20063
ATCCTATGTTACTCAG-1.PID200593	Eryth	Inactive	PID200593	5.79034	-6.35386
ATCCTATGTTCTTAGG-1.PID200593	CD8_TEM	Inactive	PID200593	-7.22669	4.38288
ATCCTATGTTGGGTAG-1.PID200593	CD14_Mono	Inactive	PID200593	11.8491	-1.7068
ATCGATGCAAGCGCAA-1.PID200593	Naive_CD8_Cytotoxic_T_cell	Inactive	PID200593	2.14929	2.24464
ATCGATGGTCGCTGCA-1.PID200593	CD4_Naive	Inactive	PID200593	-1.00367	-6.54368
ATCGATGGTGGCTTAT-1.PID200593	CD8_TEM	Inactive	PID200593	-6.71747	3.50857
ATCGATGGTTGTCTAG-1.PID200593	CD4_Naive	Inactive	PID200593	1.08875	-6.42657
ATCGATGTCACCCTTG-1.PID200593	CD14_Mono	Inactive	PID200593	13.8099	-2.27637
ATCGATGTCCGGCTTT-1.PID200593	pDCs	Inactive	PID200593	7.08493	12.4871
ATCGATGTCTGTGCTC-1.PID200593	Platelet	Inactive	PID200593	8.98031	-7.11762
ATCGCCTAGAAACACT-1.PID200593	CD4_Naive	Inactive	PID200593	-2.97681	-5.80208
ATCGCCTAGAGAGGTA-1.PID200593	CD8_TEM	Inactive	PID200593	-6.69523	4.32978
ATCGCCTAGCAAATGT-1.PID200593	MonoInter	Inactive	PID200593	13.4343	0.228468
ATCGCCTAGTATTAGG-1.PID200593	CD4_Naive	Inactive	PID200593	-1.3439	-7.10771
ATCGCCTCAAATGGTA-1.PID200593	CD4_TCM	Inactive	PID200593	-1.04913	0.548668
ATCGCCTCAGCGTTGC-1.PID200593	CD8_Naive	Inactive	PID200593	-3.72887	-10.9253
ATCGCCTCAGGTATGG-1.PID200593	CD8_Naive	Inactive	PID200593	-2.74556	-11.4039
ATCGCCTGTGACACAG-1.PID200593	CD4_Naive	Inactive	PID200593	0.740045	-6.35951
ATCGCCTGTGTCTTAG-1.PID200593	B_Naive	Inactive	PID200593	-2.89898	10.5332
ATCGCCTTCATCCCGT-1.PID200593	MonoInter	Inactive	PID200593	12.0725	1.36984
ATCGCCTTCGGCTTCT-1.PID200593	CD4_TCM	Inactive	PID200593	-0.688911	-0.929788
ATCGGATAGTGTTGTC-1.PID200593	CD4_Naive	Inactive	PID200593	-0.753803	-6.72428
ATCGGATCAACGCATT-1.PID200593	CD4_Naive	Inactive	PID200593	-0.180069	-5.74293
ATCGGATCAAGCTGTT-1.PID200593	MonoInter	Inactive	PID200593	11.9182	1.82881
ATCGGATCACTGTCGG-1.PID200593	CD4_Naive	Inactive	PID200593	-0.510893	-5.39186
ATCGGATGTAGCACGA-1.PID200593	CD4_TCM	Inactive	PID200593	-0.643358	-3.32584
ATCGGATGTCGTCAGC-1.PID200593	CD14_Mono	Inactive	PID200593	13.2189	-2.34505
ATCGGATGTTCTATCT-1.PID200593	NK	Inactive	PID200593	-12.7888	1.29817
ATCGGCGAGACATATG-1.PID200593	CD14_Mono	Inactive	PID200593	12.5183	-0.56959
ATCGGCGAGTAGTGCG-1.PID200593	CD4_Naive	Inactive	PID200593	-0.712041	-6.27857
ATCGGCGAGTATAGAC-1.PID200593	CD4_Naive	Inactive	PID200593	0.0940186	-6.46769
ATCGGCGCATTCCTCG-1.PID200593	NK	Inactive	PID200593	-12.5752	-0.247288
ATCGGCGGTCTTCCGT-1.PID200593	B_Naive	Inactive	PID200593	-2.88702	14.0178
ATCGGCGGTGATATAG-1.PID200593	B_Naive	Inactive	PID200593	-2.93449	14.1762
ATCGGCGGTGCGGTAA-1.PID200593	CD4_Naive	Inactive	PID200593	-0.493719	-6.80115
ATCGTAGAGGCATGGT-1.PID200593	B_Naive	Inactive	PID200593	-1.15848	12.4063
ATCGTAGCAGTTTCAG-1.PID200593	MonoInter	Inactive	PID200593	11.7978	-0.12022
ATCGTAGGTAATGCTC-1.PID200593	NK	Inactive	PID200593	-12.6772	2.22691
ATCGTAGGTGGCTAGA-1.PID200593	CD4_Naive	Inactive	PID200593	1.07676	-6.12813
ATCGTAGGTTGTGCCG-1.PID200593	MonoInter	Inactive	PID200593	10.0825	-2.00614
ATCGTAGGTTTGGGTT-1.PID200593	Naive_CD8_Cytotoxic_T_cell	Inactive	PID200593	1.73818	1.40901
ATCGTCCCAATGGGTG-1.PID200593	CD4_TCM	Inactive	PID200593	-1.03193	-1.27119
ATCGTCCCACAGCTGC-1.PID200593	MonoInter	Inactive	PID200593	12.7978	0.184587
ATCGTCCCACGGCTAC-1.PID200593	CD4_Naive	Inactive	PID200593	0.913809	-7.34043
ATCGTCCCACTGCTTC-1.PID200593	MonoInter	Inactive	PID200593	11.1994	1.72822
ATCGTCCGTAAGGTCG-1.PID200593	CD8_TEM	Inactive	PID200593	-7.5228	3.31074
ATCGTCCGTCCGGACT-1.PID200593	CD4_TCM	Inactive	PID200593	-1.15479	-0.235724
ATCGTCCGTTGCTGAT-1.PID200593	CD4_Naive	Inactive	PID200593	-0.366438	-5.8628
ATCGTGAAGCAGCAGT-1.PID200593	MonoInter	Inactive	PID200593	11.5332	0.847686
ATCGTGAAGCTGCCTG-1.PID200593	NK	Inactive	PID200593	-11.1771	-0.0258231
ATCGTGAAGTAGCATA-1.PID200593	MAIT	Inactive	PID200593	-5.16053	2.01179
ATCGTGACAAGTAGTA-1.PID200593	NK	Inactive	PID200593	-12.5348	1.00589
ATCGTGAGTATGCAAA-1.PID200593	B_Naive	Inactive	PID200593	-3.81394	13.4628
ATCGTGAGTTTGGAGG-1.PID200593	CD4_Naive	Inactive	PID200593	-0.382167	-6.42766
ATCGTGATCTAGTACG-1.PID200593	Platelet	Inactive	PID200593	8.47749	-6.86019
ATCTCTAAGGGCAGTT-1.PID200593	CD4_TCM	Inactive	PID200593	0.048906	-3.6951
ATCTCTACAACCGATT-1.PID200593	CD14_Mono	Inactive	PID200593	11.0442	-1.20684
ATCTCTACACCGAATT-1.PID200593	CD14_Mono	Inactive	PID200593	12.8345	-0.648447
ATCTCTAGTCAATCTG-1.PID200593	CD8_Naive	Inactive	PID200593	-2.4616	-10.7435
ATCTCTAGTGAGATAT-1.PID200593	MAIT	Inactive	PID200593	-6.191	-0.826205
ATCTCTAGTTTACCAG-1.PID200593	MonoInter	Inactive	PID200593	9.94697	4.25137
ATCTCTAGTTTCTATC-1.PID200593	NK	Inactive	PID200593	-12.4929	0.353772
ATCTCTATCAGCAGAG-1.PID200593	CD4_TCM	Inactive	PID200593	-0.628996	-3.57111
ATCTCTATCTTCCCGA-1.PID200593	CD14_Mono	Inactive	PID200593	11.6294	-2.06503
ATCTTCACAGGCACTC-1.PID200593	B_Memory	Inactive	PID200593	0.47584	12.6489
ATCTTCACATGACCCG-1.PID200593	MonoInter	Inactive	PID200593	11.0965	2.61713
ATCTTCAGTAGCGTTT-1.PID200593	CD8_TEM	Inactive	PID200593	-7.30145	4.30294
ATCTTCATCTAGTGAC-1.PID200593	CD4_Naive	Inactive	PID200593	0.0849666	-5.68886
ATGAAAGAGCAATAAC-1.PID200593	NK	Inactive	PID200593	-11.2823	-0.0584344
ATGAAAGAGCGACAGT-1.PID200593	NK	Inactive	PID200593	-12.4357	1.13363
ATGAAAGCAATTCGTG-1.PID200593	Naive_CD8_Cytotoxic_T_cell	Inactive	PID200593	0.950064	-1.34868
ATGAAAGGTAGCGTTT-1.PID200593	pDCs	Inactive	PID200593	7.19114	12.4765
ATGAAAGGTGTACAGG-1.PID200593	CD4_TCM	Inactive	PID200593	-0.578753	-3.01283
ATGAAAGTCGAGCCAC-1.PID200593	CD14_Mono	Inactive	PID200593	11.3073	-4.1621
ATGACCAAGGGAACAA-1.PID200593	Platelet_Meg	Inactive	PID200593	5.30847	-12.7475
ATGACCACACCTGCTT-1.PID200593	B_Memory	Inactive	PID200593	1.00012	10.903
ATGACCACAGCTCATA-1.PID200593	CD4_Naive	Inactive	PID200593	-0.210981	-6.51837
ATGACCACATACGCAT-1.PID200593	CD14_Mono	Inactive	PID200593	10.7377	-3.43279
ATGACCACATACTTTC-1.PID200593	CD8_Mixed_Cells	Inactive	PID200593	-5.17467	-2.48632
ATGACCATCAGAGCAG-1.PID200593	B_Naive	Inactive	PID200593	-3.27898	14.0764
ATGACCATCATAGACC-1.PID200593	MAIT	Inactive	PID200593	-5.62706	-0.62133
ATGACCATCGTTCATT-1.PID200593	CD14_Mono	Inactive	PID200593	13.6357	-0.128825
ATGAGGGAGAAATCCA-1.PID200593	B_Memory	Inactive	PID200593	2.5167	10.6196
ATGAGGGAGACACACG-1.PID200593	preDCs	Inactive	PID200593	13.3833	4.1074
ATGAGGGAGGGCTGAT-1.PID200593	CD8_Naive	Inactive	PID200593	-3.66168	-11.134
ATGAGGGAGTAGCATA-1.PID200593	CD4_Naive	Inactive	PID200593	-0.973858	-5.26564
ATGAGGGAGTAGCTCT-1.PID200593	CD4_Naive	Inactive	PID200593	-1.2817	-5.8329
ATGAGGGCAATGAAAC-1.PID200593	CD14_Mono	Inactive	PID200593	11.398	-2.89368
ATGAGGGCATACGCAT-1.PID200593	Platelet	Inactive	PID200593	8.83698	-8.0201
ATGAGGGGTAACGGTG-1.PID200593	CD14_Mono	Inactive	PID200593	12.2433	-0.397857
ATGAGGGGTCTCAAGT-1.PID200593	MAIT	Inactive	PID200593	-2.98823	-3.03241
ATGAGGGTCAGACTGT-1.PID200593	CD4_TCM	Inactive	PID200593	-0.619242	-0.670517
ATGAGGGTCATTACTC-1.PID200593	CD8_TEM	Inactive	PID200593	-7.4472	3.39789
ATGAGTCAGACTCATC-1.PID200593	MAIT	Inactive	PID200593	-6.16608	-0.6959
ATGAGTCAGCACTAGG-1.PID200593	CD4_TCM	Inactive	PID200593	-0.483542	-2.95803
ATGAGTCCAAGGTACG-1.PID200593	CD8_Naive	Inactive	PID200593	-1.9706	-8.98071
ATGAGTCGTAAGATTG-1.PID200593	CD8_TEM	Inactive	PID200593	-6.57914	2.64021
ATGAGTCGTGCCTATA-1.PID200593	CD16_Mono	Inactive	PID200593	8.91786	7.19211
ATGAGTCGTTGGGAAC-1.PID200593	NK	Inactive	PID200593	-9.96395	1.35193
ATGAGTCTCGACGATT-1.PID200593	B_Naive	Inactive	PID200593	-3.42095	13.3911
ATGAGTCTCGAGTGGA-1.PID200593	MonoInter	Inactive	PID200593	12.1249	0.669465
ATGATCGAGCCGTTAT-1.PID200593	CD4_TCM	Inactive	PID200593	0.66317	-4.57245
ATGATCGGTACAAACA-1.PID200593	NK	Inactive	PID200593	-11.9414	1.67463
ATGATCGGTCGTATTG-1.PID200593	B_Naive	Inactive	PID200593	-3.27912	10.9272
ATGATCGGTCGTCAGC-1.PID200593	B_Naive	Inactive	PID200593	-1.52462	13.2065
ATGATCGTCTCAACGA-1.PID200593	CD8_Naive	Inactive	PID200593	-3.31155	-10.8316
ATGCATGGTATTAAGG-1.PID200593	Naive_CD8_Cytotoxic_T_cell	Inactive	PID200593	1.64799	1.38305
ATGCATGGTTGGTACT-1.PID200593	CD14_Mono	Inactive	PID200593	11.5807	-1.45703
ATGCATGTCAAATGCC-1.PID200593	CD4_Naive	Inactive	PID200593	-1.09327	-6.62056
ATGCATGTCGGCCTTT-1.PID200593	MAIT	Inactive	PID200593	-6.10052	-0.560342
ATGCATGTCTACTCAT-1.PID200593	NK	Inactive	PID200593	-12.3475	0.327737
ATGCCTCAGGATATGT-1.PID200593	NK	Inactive	PID200593	-12.3453	0.395485
ATGCCTCCACCGTCTT-1.PID200593	B_Naive	Inactive	PID200593	-2.88705	14.047
ATGCCTCGTAGTAAGT-1.PID200593	CD8_Naive	Inactive	PID200593	-0.901871	-7.7314
ATGCCTCGTATCGGTT-1.PID200593	NK	Inactive	PID200593	-11.1046	-0.754876
ATGCCTCTCTAGTACG-1.PID200593	CD4_Naive	Inactive	PID200593	-1.11473	-6.59576
ATGCGATAGAGCAGAA-1.PID200593	Naive_CD8_Cytotoxic_T_cell	Inactive	PID200593	2.53859	0.336831
ATGCGATAGAGGTCAC-1.PID200593	CD4_Naive	Inactive	PID200593	-3.12207	-6.13785
ATGCGATAGGATGAGA-1.PID200593	CD4_TCM	Inactive	PID200593	-0.211377	-2.41105
ATGCGATAGGGAGTTC-1.PID200593	MonoInter	Inactive	PID200593	11.7015	0.986762
ATGCGATAGTATGCAA-1.PID200593	MonoInter	Inactive	PID200593	11.0675	0.178221
ATGCGATCAAGAGGTC-1.PID200593	CD8_Naive	Inactive	PID200593	-2.62327	-10.5397
ATGCGATCAGGTCCCA-1.PID200593	MonoInter	Inactive	PID200593	10.8738	-0.404254
ATGCGATCATTCGGGC-1.PID200593	CD8_Naive	Inactive	PID200593	-2.46379	-10.2697
ATGCGATGTAACGATA-1.PID200593	CD8_TEM	Inactive	PID200593	-6.44665	4.78965
ATGCGATGTCAAAGTA-1.PID200593	CD4_Naive	Inactive	PID200593	-2.47853	-6.26641
ATGCGATGTGTCCTAA-1.PID200593	MAIT	Inactive	PID200593	-5.33164	1.05336
ATGCGATGTGTTTCTT-1.PID200593	NK	Inactive	PID200593	-11.4295	0.544859
ATGCGATTCCCGAATA-1.PID200593	CD4_TCM	Inactive	PID200593	-1.07005	-0.583898
ATGCGATTCTACTATC-1.PID200593	CD8_Naive	Inactive	PID200593	-2.8163	-10.018
ATGCGATTCTGACGCG-1.PID200593	CD4_TCM	Inactive	PID200593	-1.14003	-0.356236
ATGCGATTCTGTTCAT-1.PID200593	CD14_Mono	Inactive	PID200593	11.0038	-0.317208
ATGGAGGAGAAGCTCG-1.PID200593	CD4_Naive	Inactive	PID200593	0.203096	-6.13586
ATGGAGGAGCGTCAGA-1.PID200593	CD8_Naive	Inactive	PID200593	-2.52101	-8.86961
ATGGAGGCAACCGTGC-1.PID200593	NK_CD56_Bright	Inactive	PID200593	-12.6397	6.55863
ATGGAGGCAATAGAGT-1.PID200593	CD14_Mono	Inactive	PID200593	10.2651	-1.16788
ATGGAGGCATGATAGA-1.PID200593	B_Intermediate	Inactive	PID200593	1.6608	14.6199
ATGGAGGGTAGGTCAG-1.PID200593	NK	Inactive	PID200593	-12.1437	0.345374
ATGGAGGGTCCGGCAT-1.PID200593	CD8_Naive	Inactive	PID200593	-3.51752	-10.6212
ATGGAGGTCATAGCAC-1.PID200593	CD4_Naive	Inactive	PID200593	1.26638	-7.11664
ATGGAGGTCCGGTAGC-1.PID200593	CD4_Naive	Inactive	PID200593	-1.87019	-6.57207
ATGGAGGTCCTAGCGG-1.PID200593	CD8_Naive	Inactive	PID200593	-3.52039	-10.5697
ATGGAGGTCGACGCGT-1.PID200593	CD4_Naive	Inactive	PID200593	-1.60292	-6.75244
ATGGAGGTCGTTGTGA-1.PID200593	CD4_Naive	Inactive	PID200593	1.13575	-7.25639
ATGGAGGTCTAGATCG-1.PID200593	CD4_Naive	Inactive	PID200593	-0.65683	-4.88487
ATGGATCAGGAATCGC-1.PID200593	CD4_Naive	Inactive	PID200593	0.688947	-5.73007
ATGGATCCACGGCTAC-1.PID200593	CD4_Naive	Inactive	PID200593	-0.406522	-6.26581
ATGGATCGTGCTGTCG-1.PID200593	CD4_Naive	Inactive	PID200593	0.208043	-5.98619
ATGGATCTCTTAGCTT-1.PID200593	Naive_CD8_Cytotoxic_T_cell	Inactive	PID200593	1.85261	0.294653
ATGGGAGAGAATACAC-1.PID200593	CD14_Mono	Inactive	PID200593	13.4538	-0.42784
ATGGGAGAGCACTAAA-1.PID200593	CD14_Mono	Inactive	PID200593	11.094	-1.04965
ATGGGAGAGTGTAGAT-1.PID200593	MAIT	Inactive	PID200593	-3.08943	-2.47228
ATGGGAGAGTGTTCAC-1.PID200593	NK	Inactive	PID200593	-11.7622	-0.180813
ATGGGAGGTCCTATAG-1.PID200593	B_Memory	Inactive	PID200593	2.4607	12.7158
ATGGGAGGTCGGTGTC-1.PID200593	NK	Inactive	PID200593	-11.194	1.08714
ATGGGAGGTGCATACT-1.PID200593	CD8_Mixed_Cells	Inactive	PID200593	-4.50748	-3.34244
ATGGGAGGTGGATCAG-1.PID200593	CD4_Naive	Inactive	PID200593	-1.00771	-6.802
ATGGGAGTCAAGCCAT-1.PID200593	B_Naive	Inactive	PID200593	-3.17656	12.1797
ATGGGAGTCCTCACTG-1.PID200593	CD8_Naive	Inactive	PID200593	-3.23418	-10.2414
ATGGGTTCAGAGACTG-1.PID200593	CD8_Naive	Inactive	PID200593	-2.07097	-9.7624
ATGGGTTTCACGACTA-1.PID200593	CD4_Naive	Inactive	PID200593	-0.615691	-6.08063
ATGGTTGAGAGGATCC-1.PID200593	CD4_Naive	Inactive	PID200593	-3.32804	-6.11626
ATGGTTGCACACCAGC-1.PID200593	CD4_Naive	Inactive	PID200593	-0.166385	-6.45926
ATGGTTGCACCGTGCA-1.PID200593	CD4_TCM	Inactive	PID200593	-1.08368	-1.34919
ATGGTTGCAGGCATTT-1.PID200593	NK	Inactive	PID200593	-12.6653	0.657944
ATGGTTGCATCGGTTA-1.PID200593	B_Naive	Inactive	PID200593	-3.39278	12.7905
ATGGTTGGTAGCTGTT-1.PID200593	CD8_TEM	Inactive	PID200593	-5.88054	3.92194
ATGGTTGGTATACCCA-1.PID200593	MonoInter	Inactive	PID200593	13.323	2.64267
ATGGTTGTCATCCTAT-1.PID200593	CD8_Naive	Inactive	PID200593	-1.51284	-9.82869
ATGGTTGTCTCGACCT-1.PID200593	Naive_CD8_Cytotoxic_T_cell	Inactive	PID200593	1.78704	-0.13106
ATGTCCCCAAGGTTGG-1.PID200593	B_Naive	Inactive	PID200593	-3.05035	12.8774
ATGTCCCCAATTGAAG-1.PID200593	CD4_TCM	Inactive	PID200593	-0.700685	0.105069
ATGTCCCCACGTACAT-1.PID200593	CD8_Naive	Inactive	PID200593	-3.33702	-10.769
ATGTCCCGTGCTAGCC-1.PID200593	CD4_Naive	Inactive	PID200593	1.02145	-6.82335
ATGTCCCTCCTCTAAT-1.PID200593	CD8_Naive	Inactive	PID200593	-1.97376	-11.178
ATGTCTTAGGTCATCT-1.PID200593	MonoInter	Inactive	PID200593	12.9673	0.259073
ATGTCTTCACGTTGGC-1.PID200593	CD4_TCM	Inactive	PID200593	-0.847327	-2.31462
ATGTCTTCAGGTACGA-1.PID200593	CD8_TEM	Inactive	PID200593	-7.70545	3.65689
ATGTCTTGTGCTGATT-1.PID200593	B_Memory	Inactive	PID200593	-0.135843	11.6036
ATGTCTTTCCGGCAGT-1.PID200593	CD8_Mixed_Cells	Inactive	PID200593	-5.67632	-2.3151
ATGTCTTTCGTCGACG-1.PID200593	preDCs	Inactive	PID200593	13.5724	5.26171
ATTACCTAGACCTCAT-1.PID200593	CD14_Mono	Inactive	PID200593	10.9285	-2.13839
ATTACCTAGGAGTATT-1.PID200593	NK	Inactive	PID200593	-12.8985	1.3706
ATTACCTAGGGAGATA-1.PID200593	CD14_Mono	Inactive	PID200593	11.9338	-3.1492
ATTACCTCACCGCTAG-1.PID200593	CD8_TEM	Inactive	PID200593	-7.49678	3.34772
ATTACCTCAGTGTACT-1.PID200593	CD14_Mono	Inactive	PID200593	12.1166	-2.34035
ATTACCTCATCTGGGC-1.PID200593	B_Memory	Inactive	PID200593	2.29914	12.7185
ATTACTCAGACGACGT-1.PID200593	Naive_CD8_Cytotoxic_T_cell	Inactive	PID200593	2.20213	0.329208
ATTACTCAGTTCCTGA-1.PID200593	Platelet_Meg	Inactive	PID200593	7.67097	-11.0688
ATTACTCCAACCCTCT-1.PID200593	CD4_Naive	Inactive	PID200593	-3.53844	-5.92798
ATTACTCCAAGCGAAC-1.PID200593	CD4_TCM	Inactive	PID200593	-0.705515	0.680988
ATTACTCCACTTTATC-1.PID200593	CD14_Mono	Inactive	PID200593	13.379	-2.57313
ATTACTCCATATCGGT-1.PID200593	CD4_Naive	Inactive	PID200593	-2.04011	-6.60956
ATTACTCGTAGGGAGG-1.PID200593	NK	Inactive	PID200593	-11.9535	-1.20196
ATTACTCGTCGCACAC-1.PID200593	CD14_Mono	Inactive	PID200593	10.6771	-1.55868
ATTACTCGTGGGTTGA-1.PID200593	Naive_CD8_Cytotoxic_T_cell	Inactive	PID200593	2.16897	0.96925
ATTACTCGTTGTGGCC-1.PID200593	MAIT	Inactive	PID200593	-5.65256	1.39668
ATTACTCTCACCACAA-1.PID200593	Platelet_Meg	Inactive	PID200593	7.16216	-12.1984
ATTACTCTCCACACCT-1.PID200593	CD8_TEM	Inactive	PID200593	-5.80928	2.51085
ATTACTCTCGTGAGAG-1.PID200593	CD4_TCM	Inactive	PID200593	-0.757355	0.73361
ATTATCCAGAGGACTC-1.PID200593	CD4_Naive	Inactive	PID200593	-0.455031	-6.95444
ATTATCCAGCCTTTGA-1.PID200593	Naive_CD8_Cytotoxic_T_cell	Inactive	PID200593	1.97317	0.53312
ATTATCCAGGTTGGTG-1.PID200593	CD4_Naive	Inactive	PID200593	-0.611255	-6.64959
ATTATCCAGTCCTGCG-1.PID200593	CD4_TCM	Inactive	PID200593	-1.41513	0.566154
ATTATCCCAGCGGTTC-1.PID200593	Naive_CD8_Cytotoxic_T_cell	Inactive	PID200593	2.10593	0.0187003
ATTATCCTCTATCGTT-1.PID200593	CD8_Mixed_Cells	Inactive	PID200593	-4.47338	-1.64855
ATTATCCTCTCTTAAC-1.PID200593	CD16_Mono	Inactive	PID200593	8.10705	7.07809
ATTCACTAGTGCACTT-1.PID200593	CD8_TEM	Inactive	PID200593	-7.51897	2.00644
ATTCACTGTTGCGAAG-1.PID200593	CD4_Naive	Inactive	PID200593	0.0837017	-5.3789
ATTCACTTCCTCGCAT-1.PID200593	B_Naive	Inactive	PID200593	-2.85905	11.8
ATTCACTTCGCTCCTA-1.PID200593	Naive_CD8_Cytotoxic_T_cell	Inactive	PID200593	1.7569	-0.905461
ATTCAGGCACGTAGTT-1.PID200593	B_Naive	Inactive	PID200593	-3.91517	13.7369
ATTCAGGCAGGTGGAT-1.PID200593	CD14_Mono	Inactive	PID200593	10.6332	-2.44824
ATTCAGGGTCGTACAT-1.PID200593	NK	Inactive	PID200593	-12.3272	0.396731
ATTCATCAGCGAATGC-1.PID200593	MAIT	Inactive	PID200593	-4.09725	1.3387
ATTCATCAGTCTGGTT-1.PID200593	CD4_Naive	Inactive	PID200593	-0.668173	-4.78859
ATTCATCCAAATGAAC-1.PID200593	CD4_Naive	Inactive	PID200593	0.205684	-6.54105
ATTCATCGTTTCAGAC-1.PID200593	NK	Inactive	PID200593	-11.1162	-0.533726
ATTCATCTCATGAGTC-1.PID200593	Platelet_Meg	Inactive	PID200593	6.34176	-12.2183
ATTCATCTCCGAGATT-1.PID200593	Lymphoid_Cell_Cycle	Inactive	PID200593	4.29798	-0.595068
ATTCATCTCGATTTCT-1.PID200593	MonoInter	Inactive	PID200593	9.12968	0.580181
ATTCATCTCTCATAGG-1.PID200593	B_Memory	Inactive	PID200593	1.78659	11.6972
ATTCCATAGGAACATT-1.PID200593	CD4_Naive	Inactive	PID200593	0.224436	-6.6073
ATTCCATCAGACCTGC-1.PID200593	CD14_Mono	Inactive	PID200593	12.669	-2.9378
ATTCCATGTTGTCAGT-1.PID200593	CD8_Naive	Inactive	PID200593	-3.19796	-10.1359
ATTCCATTCCATCTCG-1.PID200593	CD4_Naive	Inactive	PID200593	-0.871084	-5.84499
ATTCCATTCCCTATTA-1.PID200593	CD14_Mono	Inactive	PID200593	11.1071	-0.153303
ATTCCATTCCGAGAAG-1.PID200593	CD4_Naive	Inactive	PID200593	-0.588589	-6.65993
ATTCCATTCCTCACTG-1.PID200593	CD8_Naive	Inactive	PID200593	-2.87797	-10.468
ATTCCATTCTGAACGT-1.PID200593	NK_CD56_Bright	Inactive	PID200593	-11.5995	3.84766
ATTCCCGAGTCATCGT-1.PID200593	CD4_TCM	Inactive	PID200593	-0.869469	-0.690857
ATTCCCGCAGGCGATA-1.PID200593	Naive_CD8_Cytotoxic_T_cell	Inactive	PID200593	1.81243	-0.151198
ATTCCCGCATAACGGG-1.PID200593	B_Naive	Inactive	PID200593	-2.88056	13.4202
ATTCCCGTCACTGTTT-1.PID200593	CD4_Naive	Inactive	PID200593	1.53799	-6.25517
ATTCCCGTCCACACCT-1.PID200593	CD4_Naive	Inactive	PID200593	-2.8617	-5.56832
ATTCCCGTCGAGAGAC-1.PID200593	pDCs	Inactive	PID200593	7.2278	12.4306
ATTCCCGTCGGTCAGC-1.PID200593	MonoInter	Inactive	PID200593	12.2377	-0.0581355
ATTCCCGTCTGTGCAA-1.PID200593	MAIT	Inactive	PID200593	-1.80989	-8.27201
ATTCCTAAGAAGTCAT-1.PID200593	preDCs	Inactive	PID200593	13.6207	5.31822
ATTCCTAAGGGAGAAT-1.PID200593	B_Naive	Inactive	PID200593	-2.75083	11.7259
ATTCCTACAAGAGGCT-1.PID200593	B_Naive	Inactive	PID200593	-3.47853	12.4052
ATTCCTACAGTATACC-1.PID200593	CD14_Mono	Inactive	PID200593	12.2209	-2.44362
ATTCCTAGTAATGATG-1.PID200593	CD14_Mono	Inactive	PID200593	11.1309	-0.196729
ATTCCTAGTGGTACAG-1.PID200593	NK	Inactive	PID200593	-11.9738	2.6295
ATTCCTATCCCAAGCG-1.PID200593	CD14_Mono	Inactive	PID200593	11.776	-0.358807
ATTCCTATCTAAGGAA-1.PID200593	B_Naive	Inactive	PID200593	-3.4407	12.3156
ATTCGTTAGGCCCGTT-1.PID200593	CD4_Naive	Inactive	PID200593	-0.388656	-5.19997
ATTCGTTCAATGTCAC-1.PID200593	CD4_Naive	Inactive	PID200593	-2.26603	-6.13349
ATTCGTTCAGGCGTTC-1.PID200593	B_Naive	Inactive	PID200593	-3.79041	12.4485
ATTCGTTCATAATGCC-1.PID200593	CD8_Mixed_Cells	Inactive	PID200593	-2.42955	-5.22407
ATTCGTTCATTACTCT-1.PID200593	CD4_TCM	Inactive	PID200593	-1.85466	-0.227696
ATTCGTTGTATGATCC-1.PID200593	CD8_TEM	Inactive	PID200593	-6.16454	2.65875
ATTCGTTGTGGGAGAG-1.PID200593	MonoInter	Inactive	PID200593	13.5734	0.891872
ATTCGTTTCATGAAAG-1.PID200593	B_Naive	Inactive	PID200593	-3.39672	13.6501
ATTCGTTTCGTGGCGT-1.PID200593	CD4_Naive	Inactive	PID200593	-0.511154	-6.5363
ATTCTACCACAAGCCC-1.PID200593	CD8_TEM	Inactive	PID200593	-5.49326	3.62733
ATTCTACCATAACAGA-1.PID200593	MonoInter	Inactive	PID200593	11.4499	0.803838
ATTCTACCATTAGGAA-1.PID200593	CD4_Naive	Inactive	PID200593	-0.613664	-6.52222
ATTCTACGTAACACGG-1.PID200593	B_Naive	Inactive	PID200593	-3.42286	13.7672
ATTCTACGTCCGACGT-1.PID200593	NK	Inactive	PID200593	-12.8571	1.2994
ATTCTACTCCCAGGCA-1.PID200593	MAIT	Inactive	PID200593	-3.71398	-0.792111
ATTCTACTCCGAAATC-1.PID200593	T_Reg	Inactive	PID200593	-2.76485	-2.34674
ATTCTACTCTTTGATC-1.PID200593	CD8_TEM	Inactive	PID200593	-6.65548	3.90673
ATTCTTGAGCGTGCTC-1.PID200593	MonoInter	Inactive	PID200593	12.411	0.075461
ATTCTTGAGGGCATGT-1.PID200593	CD8_Naive	Inactive	PID200593	-3.40546	-10.4072
ATTCTTGCAATAGGGC-1.PID200593	MAIT	Inactive	PID200593	-6.12208	-0.283384
ATTCTTGCAGCTGCCA-1.PID200593	CD4_Naive	Inactive	PID200593	-2.05103	-6.14255
ATTCTTGGTTGGTACT-1.PID200593	CD4_Naive	Inactive	PID200593	-0.717207	-6.07895
ATTCTTGTCAACACGT-1.PID200593	CD14_Mono	Inactive	PID200593	11.4962	-1.75094
ATTCTTGTCGGTAGGA-1.PID200593	CD4_Naive	Inactive	PID200593	-1.49666	-6.65117
ATTGGGTAGAGTTGCG-1.PID200593	CD16_Mono	Inactive	PID200593	8.63822	7.2569
ATTGGGTAGCCTCTGG-1.PID200593	CD14_Mono	Inactive	PID200593	11.3447	-1.11723
ATTGGGTAGGCTTAAA-1.PID200593	CD8_TEM	Inactive	PID200593	-5.38383	3.79932
ATTGGGTAGTGGACGT-1.PID200593	CD4_Naive	Inactive	PID200593	-1.64611	-6.24984
ATTGGGTCATCCTTCG-1.PID200593	B_Naive	Inactive	PID200593	-2.12147	13.6191
ATTGGGTCATGGGAAC-1.PID200593	CD8_Naive	Inactive	PID200593	-3.01324	-11.1886
ATTGGGTGTAGCGTTT-1.PID200593	CD4_Naive	Inactive	PID200593	0.817978	-6.20457
ATTGGGTGTGCTAGCC-1.PID200593	MonoInter	Inactive	PID200593	11.0395	0.115152
ATTGGGTGTTCGAACT-1.PID200593	Naive_CD8_Cytotoxic_T_cell	Inactive	PID200593	1.9603	-0.535371
ATTGGGTTCACATACG-1.PID200593	MonoUndefined	Inactive	PID200593	3.78237	1.3884
ATTGTTCAGATGGCGT-1.PID200593	CD14_Mono	Inactive	PID200593	13.3294	-3.10148
ATTGTTCAGCCTGACC-1.PID200593	B_Memory	Inactive	PID200593	1.73568	11.1373
ATTGTTCAGTTACGGG-1.PID200593	Naive_CD8_Cytotoxic_T_cell	Inactive	PID200593	0.85056	-2.02488
ATTGTTCCAACCGCCA-1.PID200593	Naive_CD8_Cytotoxic_T_cell	Inactive	PID200593	2.07528	0.0532423
ATTGTTCCAATCAGCT-1.PID200593	B_Naive	Inactive	PID200593	-2.94183	10.7959
ATTGTTCCATAGAATG-1.PID200593	CD4_Naive	Inactive	PID200593	-0.13054	-6.28566
ATTGTTCGTAATGCGG-1.PID200593	MAIT	Inactive	PID200593	-2.9553	-1.10828
ATTGTTCTCATTTCGT-1.PID200593	MonoInter	Inactive	PID200593	11.019	2.21871
ATTTACCAGGTCCCGT-1.PID200593	MAIT	Inactive	PID200593	-5.76814	0.283731
ATTTACCCACTCCTTG-1.PID200593	B_Naive	Inactive	PID200593	-2.98302	12.6828
ATTTACCCAGGTTCAT-1.PID200593	B_Naive	Inactive	PID200593	-1.3243	12.2701
ATTTACCCATAGTCGT-1.PID200593	pDCs	Inactive	PID200593	7.10664	12.5027
ATTTACCGTAAGATCA-1.PID200593	MAIT	Inactive	PID200593	-5.80023	0.893461
ATTTACCGTCCTATAG-1.PID200593	CD8_Mixed_Cells	Inactive	PID200593	-4.78597	-3.03612
ATTTACCGTTGCTCAA-1.PID200593	CD4_Naive	Inactive	PID200593	-3.21963	-5.84518
ATTTACCTCCTTATCA-1.PID200593	CD14_Mono	Inactive	PID200593	12.1654	-0.49419
ATTTACCTCTTCTGGC-1.PID200593	MonoUndefined	Inactive	PID200593	12.1939	-0.083843
ATTTCACAGCCTAACT-1.PID200593	CD8_Naive	Inactive	PID200593	-2.76275	-11.1579
ATTTCACAGTAGTCTC-1.PID200593	CD8_Naive	Inactive	PID200593	-2.9365	-10.276
ATTTCACCACCATATG-1.PID200593	CD4_Cytotoxic_T_cell	Inactive	PID200593	1.4623	2.94844
ATTTCACGTCACGTGC-1.PID200593	B_Memory	Inactive	PID200593	1.17925	12.5154
ATTTCACGTTCTCTCG-1.PID200593	Platelet	Inactive	PID200593	8.38478	-8.82074
ATTTCACGTTGTACGT-1.PID200593	CD14_Mono	Inactive	PID200593	10.9555	-3.56138
ATTTCACTCCAACCGG-1.PID200593	CD4_TCM	Inactive	PID200593	-0.915577	0.732415
ATTTCACTCGACACTA-1.PID200593	CD8_Naive	Inactive	PID200593	-1.49567	-10.572
ATTTCACTCGTTCCCA-1.PID200593	CD8_Naive	Inactive	PID200593	-1.92366	-10.8179
ATTTCTGAGACCATAA-1.PID200593	CD14_Mono	Inactive	PID200593	13.5375	-1.90156
ATTTCTGTCGAGTCTA-1.PID200593	CD14_Mono	Inactive	PID200593	13.8853	-1.56981
ATTTCTGTCGCAGTTA-1.PID200593	CD8_Naive	Inactive	PID200593	-3.17735	-10.8683
CAAAGAAAGGATTTGA-1.PID200593	CD4_TCM	Inactive	PID200593	-1.0188	-0.73396
CAAAGAAAGGCTCTCG-1.PID200593	CD14_Mono	Inactive	PID200593	13.1194	-3.54956
CAAAGAAAGTCATCGT-1.PID200593	CD4_Naive	Inactive	PID200593	1.11056	-6.25452
CAAAGAAGTCTGCATA-1.PID200593	CD4_Naive	Inactive	PID200593	-0.0728789	-6.47236
CAAAGAATCAAAGACA-1.PID200593	CD14_Mono	Inactive	PID200593	13.657	-2.70077
CAAAGAATCCGGACTG-1.PID200593	B_Naive	Inactive	PID200593	-3.85699	12.4062
CAAAGAATCTCGGTAA-1.PID200593	MAIT	Inactive	PID200593	-6.23341	-0.593958
CAACAACAGAGGCGTT-1.PID200593	MonoInter	Inactive	PID200593	11.3606	0.658053
CAACAACAGCAATTAG-1.PID200593	CD4_Naive	Inactive	PID200593	0.860354	-7.36075
CAACAACAGGAAAGAC-1.PID200593	CD14_Mono	Inactive	PID200593	11.861	-1.78512
CAACAACAGTATGTAG-1.PID200593	CD4_TCM	Inactive	PID200593	-0.816622	0.100666
CAACAACCAACAGAGC-1.PID200593	MAIT	Inactive	PID200593	-6.2032	-0.63541
CAACAACCAAGGTCTT-1.PID200593	MonoInter	Inactive	PID200593	11.1137	1.18253
CAACAACCAAGTCCAT-1.PID200593	CD8_Naive	Inactive	PID200593	-2.27409	-11.5753
CAACAACCAATTTCTC-1.PID200593	CD4_Naive	Inactive	PID200593	-3.0445	-5.85885
CAACAACCACGTAGAG-1.PID200593	CD16_Mono	Inactive	PID200593	8.24066	6.64728
CAACAACGTAATTGGA-1.PID200593	NK	Inactive	PID200593	-12.2444	0.468276
CAACAACTCAGCTTCC-1.PID200593	CD8_TEM	Inactive	PID200593	-6.2996	3.94572
CAACAACTCCATTCAT-1.PID200593	CD4_Naive	Inactive	PID200593	-1.56164	-6.03059
CAACAGTAGATTGATG-1.PID200593	CD8_Naive	Inactive	PID200593	-1.62175	-10.4617
CAACAGTAGCAGCAGT-1.PID200593	MAIT	Inactive	PID200593	-5.73597	1.59436
CAACAGTAGCCTGGAA-1.PID200593	B_Memory	Inactive	PID200593	2.2847	12.0417
CAACAGTAGCTCGCAC-1.PID200593	Platelet_Meg	Inactive	PID200593	4.87495	-12.5104
CAACAGTCAACCGACC-1.PID200593	CD8_Naive	Inactive	PID200593	-2.22288	-11.2438
CAACAGTCACATATGC-1.PID200593	NK	Inactive	PID200593	-11.8729	0.543158
CAACAGTGTATGCGGA-1.PID200593	CD8_TEM	Inactive	PID200593	-6.49028	2.55824
CAACAGTGTGATTCTG-1.PID200593	CD4_Naive	Inactive	PID200593	-3.08371	-6.26776
CAACAGTGTGTAGTGG-1.PID200593	CD4_TCM	Inactive	PID200593	-0.556485	-0.608369
CAACAGTGTTTCCAAG-1.PID200593	CD16_Mono	Inactive	PID200593	8.81653	6.23169
CAACAGTTCTCGGTCT-1.PID200593	Platelet_Meg	Inactive	PID200593	6.80488	-12.2682
CAACCAAAGGTTCTAC-1.PID200593	MonoUndefined	Inactive	PID200593	10.5433	-2.78093
CAACCAACATGTCGTA-1.PID200593	CD14_Mono	Inactive	PID200593	10.9511	-1.78171
CAACCAAGTCAGACGA-1.PID200593	CD14_Mono	Inactive	PID200593	12.2625	-0.321765
CAACCAAGTTGGGTAG-1.PID200593	CD4_TCM	Inactive	PID200593	-0.844432	-2.0917
CAACCTCCACTCAAGT-1.PID200593	CD4_Naive	Inactive	PID200593	-1.8643	-6.83656
CAACCTCGTTAACCTG-1.PID200593	MAIT	Inactive	PID200593	-2.89037	-1.79246
CAACCTCTCACTTTGT-1.PID200593	CD8_Naive	Inactive	PID200593	-1.83474	-8.97976
CAACGATAGCCTAACT-1.PID200593	CD4_TCM	Inactive	PID200593	-0.436765	-2.57528
CAACGATAGCCTCTTC-1.PID200593	B_Memory	Inactive	PID200593	2.52353	10.9327
CAACGATCAAACTCGT-1.PID200593	CD4_Naive	Inactive	PID200593	0.00744572	-7.18313
CAACGATCAACAAAGT-1.PID200593	MonoInter	Inactive	PID200593	12.4015	0.109199
CAACGATCACCGTGGT-1.PID200593	Naive_CD8_Cytotoxic_T_cell	Inactive	PID200593	1.63016	-0.0168013
CAACGATCAGTGTGCC-1.PID200593	MonoInter	Inactive	PID200593	10.4756	0.689389
CAACGATCATATCTCT-1.PID200593	CD14_Mono	Inactive	PID200593	11.1929	-4.04878
CAACGATGTCCAATCA-1.PID200593	CD8_TEM	Inactive	PID200593	-6.87151	2.63776
CAACGATTCAACGCTA-1.PID200593	MonoInter	Inactive	PID200593	12.4545	0.337388
CAACGGCCAGAGGAAA-1.PID200593	CD8_Naive	Inactive	PID200593	-2.55671	-11.1408
CAACGGCGTCGCCTAG-1.PID200593	NK	Inactive	PID200593	-12.6098	1.72252
CAACGGCTCATAGGCT-1.PID200593	CD4_Naive	Inactive	PID200593	-3.05181	-6.19121
CAACGGCTCCCACAGG-1.PID200593	CD4_TCM	Inactive	PID200593	-1.82958	-0.196486
CAACGGCTCTTTCCGG-1.PID200593	Eryth	Inactive	PID200593	5.56853	-6.07363
CAAGACTAGTGAGGTC-1.PID200593	T_Reg	Inactive	PID200593	-1.94063	-3.67963
CAAGACTCAAGTGCAG-1.PID200593	B_Naive	Inactive	PID200593	-3.67378	12.0251
CAAGACTTCACATTGG-1.PID200593	CD4_TCM	Inactive	PID200593	-1.21091	-0.758864
CAAGACTTCTGTCTCG-1.PID200593	CD4_Naive	Inactive	PID200593	0.947666	-7.4664
CAAGACTTCTTCGGAA-1.PID200593	MAIT	Inactive	PID200593	-4.39036	0.572041
CAAGAGGAGGGTTAAT-1.PID200593	B_Memory	Inactive	PID200593	1.35542	10.546
CAAGAGGCAAAGTGTA-1.PID200593	MonoInter	Inactive	PID200593	12.6269	2.00639
CAAGAGGCACATATGC-1.PID200593	MAIT	Inactive	PID200593	-5.70579	-0.629147
CAAGAGGGTCACCGAC-1.PID200593	CD4_Naive	Inactive	PID200593	0.293521	-6.64239
CAAGAGGTCAACACGT-1.PID200593	Naive_CD8_Cytotoxic_T_cell	Inactive	PID200593	2.16084	-0.188756
CAAGAGGTCCAAACCA-1.PID200593	CD4_Naive	Inactive	PID200593	-2.61828	-6.44102
CAAGAGGTCCGACAGC-1.PID200593	CD4_Naive	Inactive	PID200593	1.044	-6.06197
CAAGCTAAGTCAAGCG-1.PID200593	CD4_Naive	Inactive	PID200593	-0.681434	-5.64945
CAAGCTAAGTCTGGAG-1.PID200593	CD14_Mono	Inactive	PID200593	13.2407	-0.463549
CAAGCTACACCCTGAG-1.PID200593	CD4_TCM	Inactive	PID200593	-0.965682	-1.07983
CAAGCTACACTATGTG-1.PID200593	CD4_Naive	Inactive	PID200593	1.03947	-6.85295
CAAGCTACAGACCTGC-1.PID200593	B_Memory	Inactive	PID200593	1.21697	10.973
CAAGCTAGTAGTGCGA-1.PID200593	CD16_Mono	Inactive	PID200593	8.67224	7.99158
CAAGCTATCCTACGAA-1.PID200593	CD4_TCM	Inactive	PID200593	-0.568791	-4.0006
CAAGCTATCGGCGATC-1.PID200593	MonoInter	Inactive	PID200593	10.5483	2.33184
CAAGCTATCTGATTCT-1.PID200593	B_Intermediate	Inactive	PID200593	0.995652	15.0576
CAAGGGAAGAATCGAT-1.PID200593	CD4_Naive	Inactive	PID200593	0.665807	-5.88004
CAAGGGACAAGCTACT-1.PID200593	CD4_TCM	Inactive	PID200593	0.0436745	-3.63739
CAAGGGACATAGCTGT-1.PID200593	MonoInter	Inactive	PID200593	11.5873	1.35909
CAAGGGAGTCCACTCT-1.PID200593	CD8_Naive	Inactive	PID200593	-2.48393	-9.2991
CAAGGGATCGTCGCTT-1.PID200593	MAIT	Inactive	PID200593	-3.5813	-0.972265
CAAGGGATCGTTGTGA-1.PID200593	MonoInter	Inactive	PID200593	11.3443	3.40012
CAAGGGATCTCATGCC-1.PID200593	CD8_Mixed_Cells	Inactive	PID200593	-2.15212	-4.36583
CAATACGAGGGAGGGT-1.PID200593	MAIT	Inactive	PID200593	-5.59034	0.838624
CAATACGCACAAATCC-1.PID200593	MonoInter	Inactive	PID200593	11.9774	2.29178
CAATACGCACTACAGT-1.PID200593	CD8_Naive	Inactive	PID200593	-1.39957	-9.88971
CAATACGGTCTTCTAT-1.PID200593	CD4_Naive	Inactive	PID200593	0.793141	-6.19343
CAATACGTCACTAGCA-1.PID200593	CD16_Mono	Inactive	PID200593	8.19537	6.80365
CAATCGAAGACGCCAA-1.PID200593	CD4_TCM	Inactive	PID200593	-1.08871	-0.87765
CAATCGACAGGGAGAG-1.PID200593	MAIT	Inactive	PID200593	-5.66819	1.37718
CAATCGACATCGCTAA-1.PID200593	NK	Inactive	PID200593	-12.3848	-0.207607
CAATCGACATGGAATA-1.PID200593	CD8_Naive	Inactive	PID200593	-3.20918	-11.5593
CAATCGAGTATTGCCA-1.PID200593	MAIT	Inactive	PID200593	-6.11717	-0.51838
CAATCGAGTTAAGGGC-1.PID200593	CD4_Naive	Inactive	PID200593	-0.875161	-5.57759
CAATCGAGTTGCGGCT-1.PID200593	CD8_Naive	Inactive	PID200593	-3.42566	-11.3698
CAATCGATCGCTTGCT-1.PID200593	MonoInter	Inactive	PID200593	11.8118	-0.00358884
CAATCGATCGTAGTGT-1.PID200593	Platelet	Inactive	PID200593	8.83237	-7.78427
CAATGACAGTCATCCA-1.PID200593	MAIT	Inactive	PID200593	-3.19419	-2.53237
CAATGACAGTTCCTGA-1.PID200593	CD4_Naive	Inactive	PID200593	0.966977	-6.3353
CAATGACCACGATTCA-1.PID200593	CD4_TCM	Inactive	PID200593	-1.18997	0.606296
CAATGACCACTGTGAT-1.PID200593	Naive_CD8_Cytotoxic_T_cell	Inactive	PID200593	1.8698	1.9819
CAATGACGTAGAATAC-1.PID200593	CD8_Mixed_Cells	Inactive	PID200593	-5.43713	-2.53121
CAATGACGTGACTGTT-1.PID200593	CD4_Naive	Inactive	PID200593	-2.49141	-5.95009
CAATGACGTGAGGCAT-1.PID200593	Naive_CD8_Cytotoxic_T_cell	Inactive	PID200593	2.55602	1.45556
CAATGACTCTGACAGT-1.PID200593	CD8_Naive	Inactive	PID200593	-3.67511	-10.6378
CAATTTCAGAATTGTG-1.PID200593	B_Naive	Inactive	PID200593	-3.56998	13.4248
CAATTTCAGGAACTAT-1.PID200593	MonoInter	Inactive	PID200593	12.1381	0.718007
CAATTTCAGTGAGGTC-1.PID200593	CD8_Naive	Inactive	PID200593	-2.37634	-9.96302
CAATTTCCAAAGGGTC-1.PID200593	MonoInter	Inactive	PID200593	12.4976	2.00964
CAATTTCCAACCCTCT-1.PID200593	MAIT	Inactive	PID200593	-3.18322	-2.37018
CAATTTCGTACCATAC-1.PID200593	CD16_Mono	Inactive	PID200593	8.89758	7.75965
CAATTTCGTCGGTACC-1.PID200593	CD4_TCM	Inactive	PID200593	-1.36612	-0.0543773
CAATTTCGTGATCGTT-1.PID200593	NK	Inactive	PID200593	-12.6466	2.60668
CAATTTCGTGGAGAAA-1.PID200593	B_Memory	Inactive	PID200593	0.892299	11.1096
CAATTTCTCAACCTCC-1.PID200593	B_Naive	Inactive	PID200593	-2.94252	14.0585
CAATTTCTCATAGACC-1.PID200593	CD14_Mono	Inactive	PID200593	13.0743	-3.46471
CAATTTCTCCGCTTAC-1.PID200593	CD8_Mixed_Cells	Inactive	PID200593	-2.09545	-4.67543
CAATTTCTCGATGCAT-1.PID200593	CD4_TCM	Inactive	PID200593	-0.337885	-3.9314
CACAACACAACTGATC-1.PID200593	CD4_Naive	Inactive	PID200593	-3.24652	-5.37737
CACAACACACTACCCT-1.PID200593	CD8_Naive	Inactive	PID200593	-0.607401	-7.60288
CACAACAGTATCGAGG-1.PID200593	CD4_Naive	Inactive	PID200593	0.25852	-6.81933
CACAACAGTGAATGAT-1.PID200593	B_Memory	Inactive	PID200593	1.12497	10.8931
CACAACAGTTAAGTCC-1.PID200593	CD8_Naive	Inactive	PID200593	-1.45609	-10.027
CACACAAAGCCTATCA-1.PID200593	CD14_Mono	Inactive	PID200593	11.2184	-1.65446
CACACAAAGTAATACG-1.PID200593	NK	Inactive	PID200593	-12.0496	-0.856314
CACACAACAAGGTCGA-1.PID200593	CD14_Mono	Inactive	PID200593	11.061	-3.80908
CACACAACAATGTCAC-1.PID200593	CD8_TEM	Inactive	PID200593	-7.23859	3.53528
CACACAACACCGTGAC-1.PID200593	B_Memory	Inactive	PID200593	1.83572	11.8744
CACACAACACGAAGAC-1.PID200593	B_Naive	Inactive	PID200593	-3.04718	12.5856
CACACAACACTGCACG-1.PID200593	CD16_Mono	Inactive	PID200593	9.04405	6.27975
CACACAAGTCACCGAC-1.PID200593	CD4_TCM	Inactive	PID200593	-2.22021	0.113442
CACACAAGTCGTGGTC-1.PID200593	B_Naive	Inactive	PID200593	-0.294308	12.4467
CACACAATCAGTGATC-1.PID200593	CD16_Mono	Inactive	PID200593	8.50779	6.6392
CACACAATCATACAGC-1.PID200593	CD14_Mono	Inactive	PID200593	12.7457	-1.80992
CACAGATAGCGATGCA-1.PID200593	CD4_Naive	Inactive	PID200593	-1.17682	-6.07444
CACAGATCAACAAGAT-1.PID200593	CD14_Mono	Inactive	PID200593	11.9264	-1.30065
CACAGATCACAGGATG-1.PID200593	CD14_Mono	Inactive	PID200593	10.8864	-2.92583
CACAGATGTCCTATAG-1.PID200593	CD8_Naive	Inactive	PID200593	-3.05848	-10.2111
CACAGATTCCTCGATC-1.PID200593	MAIT	Inactive	PID200593	-6.06529	-0.598737
CACAGGCAGCATCAAA-1.PID200593	CD4_TCM	Inactive	PID200593	-1.14871	-0.239736
CACAGGCAGGTGCGAT-1.PID200593	MonoInter	Inactive	PID200593	12.6613	0.472313
CACAGGCAGTCCCGGT-1.PID200593	CD4_TCM	Inactive	PID200593	-0.766954	0.367274
CACAGGCCAGAGTTGG-1.PID200593	CD4_Naive	Inactive	PID200593	1.29074	-6.34814
CACAGGCGTAATACCC-1.PID200593	Naive_CD8_Cytotoxic_T_cell	Inactive	PID200593	1.27393	-1.1456
CACAGGCGTACGTTCA-1.PID200593	MonoInter	Inactive	PID200593	11.9839	2.0823
CACAGGCTCACACCGG-1.PID200593	NK	Inactive	PID200593	-12.4428	0.943761
CACAGGCTCCGTATAG-1.PID200593	CD14_Mono	Inactive	PID200593	11.1258	-4.15425
CACATGACATATCTGG-1.PID200593	CD8_Mixed_Cells	Inactive	PID200593	-1.77186	-5.3237
CACATGAGTACCCAGC-1.PID200593	CD4_Naive	Inactive	PID200593	0.369891	-7.10878
CACATGAGTGCTGCAC-1.PID200593	B_Naive	Inactive	PID200593	-2.74517	11.8236
CACATGAGTGTCCCTT-1.PID200593	Lymphoid_Cell_Cycle	Inactive	PID200593	3.7355	-2.74682
CACATGAGTGTTAGCT-1.PID200593	B_Naive	Inactive	PID200593	-2.97077	13.9635
CACATGATCAGTCCGG-1.PID200593	Naive_CD8_Cytotoxic_T_cell	Inactive	PID200593	1.53426	-0.378126
CACATGATCATCACTT-1.PID200593	MonoInter	Inactive	PID200593	11.6209	1.44825
CACATGATCGTAGGAG-1.PID200593	CD8_Naive	Inactive	PID200593	-2.60999	-10.9102
CACCAAAAGACCTTTG-1.PID200593	CD14_Mono	Inactive	PID200593	10.7157	-1.8557
CACCAAACAGCGCTTG-1.PID200593	CD14_Mono	Inactive	PID200593	10.617	-2.81803
CACCAAACAGCGTATT-1.PID200593	MonoInter	Inactive	PID200593	10.1352	0.123563
CACCAAAGTCTACGTA-1.PID200593	CD14_Mono	Inactive	PID200593	10.9573	0.231962
CACCAAAGTGCATGAG-1.PID200593	CD4_Naive	Inactive	PID200593	-0.52326	-6.87153
CACCAAAGTTCGGACC-1.PID200593	CD8_Mixed_Cells	Inactive	PID200593	-1.99051	-3.90721
CACCAAATCGCGGACT-1.PID200593	CD14_Mono	Inactive	PID200593	11.0829	-2.9455
CACCGTTAGAGGATCC-1.PID200593	MonoInter	Inactive	PID200593	11.9044	0.656376
CACCGTTAGGACATCG-1.PID200593	CD4_TCM	Inactive	PID200593	-0.752912	-1.28929
CACCGTTCACTATCGA-1.PID200593	B_Memory	Inactive	PID200593	1.03361	11.0174
CACCGTTGTGTCGCTG-1.PID200593	CD16_Mono	Inactive	PID200593	8.42895	7.88555
CACCGTTTCGTCAAAC-1.PID200593	CD4_TCM	Inactive	PID200593	-1.31625	0.355776
CACGAATAGATGACAT-1.PID200593	CD14_Mono	Inactive	PID200593	12.1908	-3.58921
CACGAATAGTAGGTTA-1.PID200593	CD4_Naive	Inactive	PID200593	-3.00703	-6.28335
CACGAATCAAGCAATA-1.PID200593	CD4_Naive	Inactive	PID200593	0.926391	-6.64321
CACGGGTAGTCCCTAA-1.PID200593	CD4_Naive	Inactive	PID200593	-0.0475562	-6.3367
CACGGGTCACAGCGCT-1.PID200593	CD16_Mono	Inactive	PID200593	8.42562	6.33681
CACGGGTGTGGATGAC-1.PID200593	MonoInter	Inactive	PID200593	11.5294	1.95317
CACGGGTGTTACTCAG-1.PID200593	CD4_Naive	Inactive	PID200593	1.41787	-7.02511
CACGGGTGTTAGTTCG-1.PID200593	CD14_Mono	Inactive	PID200593	10.7964	-0.609731
CACGTGGGTGGAGAAA-1.PID200593	CD14_Mono	Inactive	PID200593	12.7353	-1.93863
CACGTGGGTGTTACAC-1.PID200593	CD4_Naive	Inactive	PID200593	0.702809	-4.95884
CACGTGGTCCTCGCAT-1.PID200593	CD4_Naive	Inactive	PID200593	-2.26825	-5.644
CACGTGGTCTAGTCAG-1.PID200593	Platelet	Inactive	PID200593	8.31842	-9.19595
CACGTTCAGGCCATAG-1.PID200593	NK	Inactive	PID200593	-10.8261	1.43803
CACGTTCAGTAACAGT-1.PID200593	MonoUndefined	Inactive	PID200593	11.7771	-1.03739
CACGTTCAGTAGCCAG-1.PID200593	CD4_Naive	Inactive	PID200593	0.964043	-6.96289
CACGTTCCACATATGC-1.PID200593	MonoUndefined	Inactive	PID200593	6.12468	1.41642
CACGTTCGTACATTGC-1.PID200593	CD8_TEM	Inactive	PID200593	-7.05622	3.058
CACGTTCGTCACAATC-1.PID200593	MonoInter	Inactive	PID200593	11.679	2.63515
CACGTTCGTCTGTCCT-1.PID200593	MonoInter	Inactive	PID200593	12.2475	1.5334
CACGTTCTCTCTCAAT-1.PID200593	CD16_Mono	Inactive	PID200593	8.59905	6.97098
CACTAAGCAAATGCGG-1.PID200593	CD8_Mixed_Cells	Inactive	PID200593	0.492366	-6.45048
CACTAAGCAACGATCT-1.PID200593	CD4_Cytotoxic_T_cell	Inactive	PID200593	1.53086	3.60677
CACTAAGGTATTCCTT-1.PID200593	CD4_TCM	Inactive	PID200593	-0.873613	-2.98232
CACTAAGTCGGCATAT-1.PID200593	B_Naive	Inactive	PID200593	-2.92749	12.0057
CACTAAGTCGTTGCCT-1.PID200593	CD4_Naive	Inactive	PID200593	1.54245	-6.1387
CACTGAAGTCGACTTA-1.PID200593	CD8_Naive	Inactive	PID200593	-3.14465	-11.3666
CACTGAATCATTCGGA-1.PID200593	CD4_TCM	Inactive	PID200593	-0.702114	-3.17132
CACTGGGAGCTACAAA-1.PID200593	NK	Inactive	PID200593	-12.3335	0.251333
CACTGGGAGCTGAAAT-1.PID200593	NK_CD56_Bright	Inactive	PID200593	-12.7563	7.22743
CACTGGGAGGGTAGCT-1.PID200593	MonoInter	Inactive	PID200593	11.311	-0.177817
CACTGGGAGGTGCTTT-1.PID200593	CD4_Naive	Inactive	PID200593	-0.271245	-6.02291
CACTGGGCAAGCTGCC-1.PID200593	CD14_Mono	Inactive	PID200593	13.3644	-1.14992
CACTGGGGTCGCTCGA-1.PID200593	CD16_Mono	Inactive	PID200593	9.03452	7.09552
CACTGGGTCACGGGCT-1.PID200593	CD14_Mono	Inactive	PID200593	11.8118	-1.16978
CACTGGGTCTACTTCA-1.PID200593	NK	Inactive	PID200593	-12.239	1.49838
CACTGGGTCTCATGGA-1.PID200593	NK	Inactive	PID200593	-12.751	0.729269
CACTGGGTCTCCACTG-1.PID200593	MonoInter	Inactive	PID200593	11.2381	0.734248
CACTGTCAGGTCTACT-1.PID200593	NK_CD56_Bright	Inactive	PID200593	-12.2136	3.59786
CACTGTCCACTTGGGC-1.PID200593	CD14_Mono	Inactive	PID200593	13.2571	-1.86954
CACTGTCGTACAAGCG-1.PID200593	MonoInter	Inactive	PID200593	11.7105	1.72761
CACTGTCGTGTCTCCT-1.PID200593	CD8_Naive	Inactive	PID200593	-1.31307	-10.2165
CACTGTCTCAGCCTTC-1.PID200593	MonoInter	Inactive	PID200593	9.61821	2.61497
CACTGTCTCGAACCTA-1.PID200593	CD4_Naive	Inactive	PID200593	-0.781246	-5.41396
CACTTCGAGGGTCTTT-1.PID200593	MAIT	Inactive	PID200593	-5.03367	1.96843
CACTTCGAGTCTGCAT-1.PID200593	preDCs	Inactive	PID200593	13.6124	4.89644
CACTTCGCAAGTGTCT-1.PID200593	MonoInter	Inactive	PID200593	11.5351	1.97379
CACTTCGGTCCAGCAC-1.PID200593	Platelet	Inactive	PID200593	8.35355	-9.58435
CACTTCGGTCGCGTTG-1.PID200593	NK_CD56_Bright	Inactive	PID200593	-11.9733	5.06662
CACTTCGTCTAACGCA-1.PID200593	NK_CD56_Bright	Inactive	PID200593	-12.8243	7.14139
CACTTCGTCTGGGATT-1.PID200593	B_Naive	Inactive	PID200593	-2.59112	13.466
CACTTCGTCTTCGACC-1.PID200593	Naive_CD8_Cytotoxic_T_cell	Inactive	PID200593	1.6428	0.122317
CAGAGCCCAACGTATC-1.PID200593	Platelet_Meg	Inactive	PID200593	6.46035	-12.5759
CAGAGCCCAAGCGCTC-1.PID200593	CD8_TEM	Inactive	PID200593	-6.71801	3.80243
CAGAGCCCATAACAGA-1.PID200593	Naive_CD8_Cytotoxic_T_cell	Inactive	PID200593	2.20927	1.6648
CAGAGCCGTACATTGC-1.PID200593	CD16_Mono	Inactive	PID200593	9.25045	6.82491
CAGAGCCGTCGCGGTT-1.PID200593	MAIT	Inactive	PID200593	-5.26904	0.759703
CAGAGCCGTTCCGCAG-1.PID200593	MAIT	Inactive	PID200593	-4.96444	2.09776
CAGAGCCTCCGTTGAA-1.PID200593	NK	Inactive	PID200593	-11.7262	-0.621535
CAGATACAGTATGGAT-1.PID200593	Platelet_Meg	Inactive	PID200593	4.97027	-12.3978
CAGATACAGTCGCCCA-1.PID200593	CD14_Mono	Inactive	PID200593	11.579	-0.250807
CAGATACGTAACGATA-1.PID200593	CD4_Naive	Inactive	PID200593	-2.90706	-5.94112
CAGATACGTCTCAGGC-1.PID200593	MAIT	Inactive	PID200593	-1.93847	-1.27018
CAGATCACACGCTGAC-1.PID200593	CD4_Naive	Inactive	PID200593	-0.715063	-6.19127
CAGATCACAGATTAAG-1.PID200593	CD4_Naive	Inactive	PID200593	-1.9512	-6.30453
CAGATCACAGCCGTTG-1.PID200593	CD4_Naive	Inactive	PID200593	1.06653	-6.34795
CAGATCATCCACAGCG-1.PID200593	B_Naive	Inactive	PID200593	-3.1633	10.5791
CAGATCATCCTCGCAT-1.PID200593	CD14_Mono	Inactive	PID200593	11.3048	-1.55324
CAGATCATCTCGAGTA-1.PID200593	CD8_Naive	Inactive	PID200593	-3.18615	-10.7898
CAGATTGAGCATGCAG-1.PID200593	NK	Inactive	PID200593	-12.9332	1.20666
CAGATTGAGGGCGAAG-1.PID200593	MonoInter	Inactive	PID200593	12.2994	0.261251
CAGATTGCACATTGTG-1.PID200593	CD4_Naive	Inactive	PID200593	1.3514	-6.23664
CAGATTGCAGTCGAGA-1.PID200593	CD4_Naive	Inactive	PID200593	-0.711353	-6.82106
CAGATTGTCAATGTCG-1.PID200593	MonoInter	Inactive	PID200593	9.75568	-0.283692
CAGATTGTCAGACTGT-1.PID200593	B_Memory	Inactive	PID200593	1.09511	11.9713
CAGATTGTCGTCCTCA-1.PID200593	CD4_Naive	Inactive	PID200593	-0.933725	-6.43105
CAGCAATAGAAATCCA-1.PID200593	MonoInter	Inactive	PID200593	10.2893	0.717367
CAGCAATAGGATCATA-1.PID200593	CD8_Mixed_Cells	Inactive	PID200593	-5.84554	-2.09019
CAGCAATCAATAGTGA-1.PID200593	CD4_Naive	Inactive	PID200593	-0.35912	-6.08284
CAGCAATCAATTGCTG-1.PID200593	CD4_Naive	Inactive	PID200593	-0.54777	-6.41179
CAGCAATGTATGATCC-1.PID200593	MonoInter	Inactive	PID200593	13.2081	0.249098
CAGCAATGTGCCTGAC-1.PID200593	CD4_Naive	Inactive	PID200593	-1.64643	-6.14723
CAGCAATTCAACGAGG-1.PID200593	MonoInter	Inactive	PID200593	10.8005	1.42343
CAGCAATTCCACAGCG-1.PID200593	CD8_Mixed_Cells	Inactive	PID200593	-4.85858	-3.07991
CAGCACGCATCACGGC-1.PID200593	CD8_Naive	Inactive	PID200593	-2.77752	-11.2665
CAGCACGGTCAAAGTA-1.PID200593	CD4_Naive	Inactive	PID200593	-0.139309	-6.50944
CAGCACGGTCAACACT-1.PID200593	CD4_Naive	Inactive	PID200593	-2.69629	-6.2326
CAGCACGGTCGAGATG-1.PID200593	CD4_TCM	Inactive	PID200593	-1.04454	-2.11821
CAGCACGGTTATTCCT-1.PID200593	NK_CD56_Bright	Inactive	PID200593	-12.2156	3.47439
CAGCACGTCTACGCGG-1.PID200593	MonoInter	Inactive	PID200593	11.317	2.47862
CAGCAGCAGTCTGCGC-1.PID200593	MAIT	Inactive	PID200593	-6.02973	-0.302213
CAGCAGCCAAATGATG-1.PID200593	CD4_Naive	Inactive	PID200593	-0.0408116	-6.12385
CAGCAGCCAACTCCCT-1.PID200593	CD8_Mixed_Cells	Inactive	PID200593	-5.63768	-1.92264
CAGCAGCCAGTAGAGC-1.PID200593	MonoInter	Inactive	PID200593	9.62057	-1.03142
CAGCAGCCATGCCGGT-1.PID200593	NK	Inactive	PID200593	-12.035	1.50953
CAGCAGCGTAGCGAGT-1.PID200593	CD4_Naive	Inactive	PID200593	0.136408	-6.65547
CAGCAGCGTCGAACGA-1.PID200593	NK	Inactive	PID200593	-12.0585	3.03501
CAGCAGCTCCACCTCA-1.PID200593	CD14_Mono	Inactive	PID200593	13.6732	-1.68046
CAGCAGCTCCATTTAC-1.PID200593	MAIT	Inactive	PID200593	-6.21841	-0.505883
CAGCAGCTCGCTCCTA-1.PID200593	CD8_Naive	Inactive	PID200593	-2.69798	-10.3181
CAGCCAGAGAACGCGT-1.PID200593	CD4_TCM	Inactive	PID200593	-0.543451	-0.634654
CAGCCAGAGCTGTCCG-1.PID200593	B_Naive	Inactive	PID200593	-2.6214	11.889
CAGCCAGCACGCCAGT-1.PID200593	CD4_Naive	Inactive	PID200593	-0.424803	-5.58617
CAGCCAGCATGACGTT-1.PID200593	CD8_Mixed_Cells	Inactive	PID200593	-5.18693	-2.15939
CAGCCAGGTATCACCA-1.PID200593	MonoInter	Inactive	PID200593	10.5651	-1.29178
CAGCCAGGTCCGCAGT-1.PID200593	MonoInter	Inactive	PID200593	11.4241	1.91404
CAGCGTGAGACGCCAA-1.PID200593	MonoUndefined	Inactive	PID200593	4.7171	1.80391
CAGCGTGAGAGTAACT-1.PID200593	CD14_Mono	Inactive	PID200593	12.3153	-2.31958
CAGCGTGAGAGTGGCT-1.PID200593	MonoInter	Inactive	PID200593	10.5238	-2.11732
CAGCGTGAGCACGATG-1.PID200593	B_Naive	Inactive	PID200593	-3.31583	11.9133
CAGCGTGCACTTCCTG-1.PID200593	Naive_CD8_Cytotoxic_T_cell	Inactive	PID200593	1.88663	-0.548161
CAGCGTGGTCCTGTTC-1.PID200593	CD4_Naive	Inactive	PID200593	0.293893	-5.51121
CAGCGTGTCACCGGTG-1.PID200593	B_Memory	Inactive	PID200593	1.79835	13.035
CAGCGTGTCTACTTCA-1.PID200593	B_Memory	Inactive	PID200593	0.68446	12.8251
CAGGCCAAGCAAGCCA-1.PID200593	NK	Inactive	PID200593	-11.4845	0.336289
CAGGCCACACGTCTCT-1.PID200593	NK	Inactive	PID200593	-11.4853	-0.0122233
CAGGCCACATGGCTAT-1.PID200593	B_Memory	Inactive	PID200593	1.62534	12.4265
CAGGCCAGTAGGCTGA-1.PID200593	MonoInter	Inactive	PID200593	11.201	0.559971
CAGGCCATCAGAGCAG-1.PID200593	CD4_Naive	Inactive	PID200593	0.491219	-6.5097
CAGGCCATCATTCGTT-1.PID200593	CD4_IFN+_Cells	Inactive	PID200593	-2.17951	-3.18785
CAGGCCATCCATCCGT-1.PID200593	Naive_CD8_Cytotoxic_T_cell	Inactive	PID200593	1.86088	-0.571459
CAGGCCATCCGTGGCA-1.PID200593	MonoInter	Inactive	PID200593	10.8006	2.76721
CAGGCCATCGAGTGGA-1.PID200593	Plasmablast	Inactive	PID200593	3.47398	7.29837
CAGGGCTAGGTTCCGC-1.PID200593	CD4_TCM	Inactive	PID200593	-0.892055	-1.92633
CAGGGCTCACGCAAAG-1.PID200593	Platelet_Meg	Inactive	PID200593	5.90332	-12.6055
CAGGGCTCATGGGTTT-1.PID200593	MAIT	Inactive	PID200593	-6.09274	-0.142313
CAGGGCTGTTGTGGCC-1.PID200593	NK	Inactive	PID200593	-11.9528	0.0572868
CAGGGCTTCAAACGTC-1.PID200593	CD8_Naive	Inactive	PID200593	-3.52904	-11.2907
CAGGGCTTCCAGCAAT-1.PID200593	CD8_Naive	Inactive	PID200593	-2.66703	-10.0837
CAGGGCTTCGCAATGT-1.PID200593	NK	Inactive	PID200593	-10.4766	1.84306
CAGGTATAGACATACA-1.PID200593	B_Memory	Inactive	PID200593	2.33994	11.2187
CAGGTATAGACGACGT-1.PID200593	CD4_Naive	Inactive	PID200593	1.03068	-6.1559
CAGGTATAGGTTCTAC-1.PID200593	CD4_Naive	Inactive	PID200593	0.347919	-6.37207
CAGGTATCAACCACAT-1.PID200593	CD4_Naive	Inactive	PID200593	-0.161658	-6.3934
CAGGTATCAAGAATAC-1.PID200593	B_Memory	Inactive	PID200593	1.7917	10.4669
CAGGTATCAGTTTCGA-1.PID200593	NK_CD56_Bright	Inactive	PID200593	-12.6355	6.70576
CAGGTATCATGATGCT-1.PID200593	T_Reg	Inactive	PID200593	-3.60777	-1.73912
CAGGTATGTAACTGCT-1.PID200593	CD14_Mono	Inactive	PID200593	11.1103	-3.65875
CAGGTATTCAAAGACA-1.PID200593	CD14_Mono	Inactive	PID200593	12.8998	-3.66424
CAGGTATTCGCTCTAC-1.PID200593	CD4_TCM	Inactive	PID200593	-1.51918	0.130485
CAGTGCGAGCTGACAG-1.PID200593	Platelet	Inactive	PID200593	8.51759	-9.01957
CAGTGCGAGCTGTTAC-1.PID200593	MonoUndefined	Inactive	PID200593	11.4677	-0.668141
CAGTGCGCAAGCGATG-1.PID200593	CD4_TCM	Inactive	PID200593	-0.681113	-0.512372
CAGTGCGCAGTTAAAG-1.PID200593	Naive_CD8_Cytotoxic_T_cell	Inactive	PID200593	2.18586	-0.413503
CAGTGCGGTGGGTATG-1.PID200593	MAIT	Inactive	PID200593	-2.93083	-1.38317
CAGTGCGTCTCGGTAA-1.PID200593	CD14_Mono	Inactive	PID200593	10.6248	-1.16442
CAGTTAGAGGTCACTT-1.PID200593	CD4_Naive	Inactive	PID200593	-1.49321	-6.30551
CAGTTAGCAGCTGTAT-1.PID200593	Platelet_Meg	Inactive	PID200593	6.61166	-12.5922
CAGTTAGCAGGTGAGT-1.PID200593	CD8_TEM	Inactive	PID200593	-6.43474	2.60477
CAGTTAGGTACGTAGG-1.PID200593	CD8_Naive	Inactive	PID200593	-3.10676	-9.70412
CAGTTAGGTTTACGTG-1.PID200593	Platelet_Meg	Inactive	PID200593	7.45401	-11.2442
CAGTTAGTCGTAGCTA-1.PID200593	CD4_Naive	Inactive	PID200593	-0.921452	-5.63467
CAGTTCCAGTGTTCAC-1.PID200593	NK	Inactive	PID200593	-12.0739	-0.474216
CAGTTCCCACTGTGAT-1.PID200593	CD4_Naive	Inactive	PID200593	1.37077	-6.47646
CAGTTCCCAGGACATG-1.PID200593	MonoUndefined	Inactive	PID200593	13.1723	-0.573888
CAGTTCCCATCGATAC-1.PID200593	CD4_Naive	Inactive	PID200593	0.684441	-6.95187
CAGTTCCGTGCATGAG-1.PID200593	CD8_Naive	Inactive	PID200593	-3.1467	-11.3833
CAGTTCCGTTCCAGGC-1.PID200593	CD4_TCM	Inactive	PID200593	-0.691524	-3.83155
CAGTTCCTCGCCGTGA-1.PID200593	MAIT	Inactive	PID200593	-2.70453	-11.017
CAGTTCCTCTACACAG-1.PID200593	MAIT	Inactive	PID200593	-6.1684	-0.693789
CATAAGCAGAGCAGTC-1.PID200593	CD8_Naive	Inactive	PID200593	-3.35787	-11.3163
CATAAGCCAAAGCACG-1.PID200593	CD16_Mono	Inactive	PID200593	9.04418	5.60424
CATAAGCCACCTGCGA-1.PID200593	MonoInter	Inactive	PID200593	11.5223	0.0746397
CATAAGCCAGAGTAAT-1.PID200593	NK	Inactive	PID200593	-11.6994	0.205368
CATAAGCGTACGACTT-1.PID200593	CD14_Mono	Inactive	PID200593	11.2431	-0.762449
CATAAGCGTACGTACT-1.PID200593	CD4_Naive	Inactive	PID200593	0.377016	-6.33528
[truncated: 207,956+ more rows]

## Sheet: Fig. 1D
	p_val	avg_log2FC	pct.1	pct.2	p_val_adj	cluster	gene
CCR7	0	1.58953	0.873	0.214	0	0	CCR7
IL7R	0	1.53493	0.937	0.314	0	0	IL7R
LEF1	0	1.32586	0.798	0.196	0	0	LEF1
TCF7	0	1.31403	0.868	0.28	0	0	TCF7
LDHB	0	1.30795	0.962	0.551	0	0	LDHB
MAL	0	1.28781	0.646	0.12	0	0	MAL
NOSIP	0	1.24218	0.871	0.399	0	0	NOSIP
RPS12	0	1.19006	0.999	0.884	0	0	RPS12
RPS3A	0	1.18944	0.999	0.884	0	0	RPS3A
RPL30	0	1.17794	0.999	0.88	0	0	RPL30
RPL21	0	1.17555	0.999	0.89	0	0	RPL21
RPL32	0	1.15317	0.999	0.88	0	0	RPL32
RPS25	0	1.13849	0.999	0.872	0	0	RPS25
TRAT1	0	1.13395	0.621	0.157	0	0	TRAT1
RPS13	0	1.12452	0.998	0.861	0	0	RPS13
RPL34	0	1.12065	1	0.888	0	0	RPL34
RPS27	0	1.1156	1	0.901	0	0	RPS27
RPS29	0	1.11301	0.999	0.887	0	0	RPS29
RPL9	0	1.10724	0.999	0.877	0	0	RPL9
RPS6	0	1.10613	0.999	0.883	0	0	RPS6
TPT1	0	1.10413	0.999	0.911	0	0	TPT1
EEF1B2	0	1.10029	0.994	0.813	0	0	EEF1B2
LTB	0	1.09001	0.977	0.427	0	0	LTB
RCAN3	0	1.08194	0.725	0.236	0	0	RCAN3
RPS16	0	1.07117	0.999	0.874	0	0	RPS16
TMEM66	0	1.07039	0.971	0.708	0	0	TMEM66
RPS20	0	1.06173	0.997	0.854	0	0	RPS20
RPS5	0	1.05906	0.997	0.816	0	0	RPS5
RPS27A	0	1.05728	1	0.896	0	0	RPS27A
RPL35A	0	1.05064	0.999	0.882	0	0	RPL35A
PIK3IP1	0	1.04984	0.769	0.313	0	0	PIK3IP1
RPS26	0	1.04726	0.902	0.794	0	0	RPS26
RPL13	0	1.04574	1	0.895	0	0	RPL13
RPS14	0	1.0401	0.999	0.88	0	0	RPS14
RPL38	0	1.03837	0.997	0.863	0	0	RPL38
PRKCQ-AS1	0	1.03508	0.68	0.235	0	0	PRKCQ-AS1
RPL22	0	1.03452	0.998	0.861	0	0	RPL22
RPL31	0	1.03244	0.988	0.826	0	0	RPL31
RPL23	0	1.02967	0.993	0.825	0	0	RPL23
RPS23	0	1.02359	0.999	0.876	0	0	RPS23
TRABD2A	0	1.01514	0.589	0.119	0	0	TRABD2A
RPL11	0	1.01465	0.999	0.889	0	0	RPL11
RPS8	0	1.01141	0.999	0.882	0	0	RPS8
RPS18	0	1.0079	1	0.881	0	0	RPS18
RPS15A	0	1.00706	0.998	0.88	0	0	RPS15A
RPL5	0	0.988237	0.999	0.866	0	0	RPL5
FHIT	0	0.979907	0.467	0.071	0	0	FHIT
SNHG8	0	0.970804	0.805	0.471	0	0	SNHG8
TOMM7	0	0.961584	0.98	0.794	0	0	TOMM7
RPS21	0	0.960918	0.998	0.862	0	0	RPS21
RPLP2	0	0.960529	0.999	0.888	0	0	RPLP2
RPL39	0	0.958566	0.999	0.88	0	0	RPL39
RPS3	0	0.954834	0.999	0.881	0	0	RPS3
RPS28	0	0.954176	0.999	0.886	0	0	RPS28
RPS10	0	0.950799	0.967	0.76	0	0	RPS10
RPL10A	0	0.948508	0.998	0.849	0	0	RPL10A
RPL19	0	0.947155	0.999	0.88	0	0	RPL19
RPS4X	0	0.946588	0.998	0.87	0	0	RPS4X
RPL7	0	0.943646	0.995	0.856	0	0	RPL7
RPL36	0	0.941522	0.998	0.873	0	0	RPL36
RPL3	0	0.940862	1	0.883	0	0	RPL3
OXNAD1	0	0.927655	0.626	0.201	0	0	OXNAD1
C12orf57	0	0.926206	0.851	0.508	0	0	C12orf57
RPL10	0	0.923868	1	0.891	0	0	RPL10
RPL37	0	0.916547	0.999	0.894	0	0	RPL37
RPL24	0	0.91014	0.997	0.86	0	0	RPL24
GIMAP7	0	0.910097	0.96	0.656	0	0	GIMAP7
RPL18	0	0.909744	0.998	0.869	0	0	RPL18
RPL14	0	0.906089	0.998	0.87	0	0	RPL14
CD3E	0	0.901982	0.936	0.413	0	0	CD3E
CAMK4	0	0.895	0.583	0.174	0	0	CAMK4
NPM1	0	0.886622	0.982	0.768	0	0	NPM1
IL6ST	0	0.877213	0.611	0.238	0	0	IL6ST
RPSA	0	0.876167	0.997	0.85	0	0	RPSA
RPL27A	0	0.870366	0.998	0.877	0	0	RPL27A
GLTSCR2	0	0.87031	0.956	0.717	0	0	GLTSCR2
RPL13A	0	0.864569	1	0.894	0	0	RPL13A
EEF1A1	0	0.85935	1	0.912	0	0	EEF1A1
RPL27	0	0.845889	0.996	0.86	0	0	RPL27
CD3G	0	0.841196	0.914	0.368	0	0	CD3G
RPL29	0	0.841185	0.997	0.875	0	0	RPL29
RPL18A	0	0.840965	0.998	0.873	0	0	RPL18A
EIF3E	0	0.838498	0.937	0.694	0	0	EIF3E
CD27	0	0.837542	0.724	0.259	0	0	CD27
CD3D	0	0.834864	0.942	0.375	0	0	CD3D
LEPROTL1	0	0.832816	0.754	0.411	0	0	LEPROTL1
SATB1	0	0.826046	0.632	0.267	0	0	SATB1
RPL23A	0	0.822756	0.999	0.874	0	0	RPL23A
RPS9	0	0.801066	0.998	0.876	0	0	RPS9
RPS2	0	0.798572	0.999	0.889	0	0	RPS2
BCL11B	0	0.7946	0.679	0.286	0	0	BCL11B
ITM2A	0	0.789993	0.594	0.232	0	0	ITM2A
ITGA6	0	0.78652	0.451	0.119	0	0	ITGA6
MYC	0	0.783609	0.5	0.199	0	0	MYC
C6orf48	0	0.781435	0.725	0.41	0	0	C6orf48
RPS15	0	0.763052	0.999	0.882	0	0	RPS15
RPL37A	0	0.751487	0.999	0.891	0	0	RPL37A
LINC00861	0	0.746584	0.688	0.31	0	0	LINC00861
RPL12	0	0.740623	0.996	0.865	0	0	RPL12
RPL26	0	0.740562	0.997	0.87	0	0	RPL26
RPL41	0	0.735833	1	0.906	0	0	RPL41
RPL6	0	0.727293	0.998	0.885	0	0	RPL6
NACA	0	0.717269	0.996	0.867	0	0	NACA
CD40LG	0	0.709046	0.358	0.061	0	0	CD40LG
RPL28	0	0.707913	1	0.895	0	0	RPL28
LRRN3	0	0.705394	0.293	0.056	0	0	LRRN3
RPLP0	0	0.704905	0.991	0.821	0	0	RPLP0
GIMAP5	0	0.704063	0.661	0.332	0	0	GIMAP5
NDFIP1	0	0.698357	0.666	0.402	0	0	NDFIP1
RPS19	0	0.691593	0.999	0.888	0	0	RPS19
RGCC	0	0.684864	0.428	0.118	0	0	RGCC
RPL35	0	0.679497	0.996	0.871	0	0	RPL35
GIMAP1	0	0.676076	0.765	0.48	0	0	GIMAP1
RPL7A	0	0.673583	0.998	0.875	0	0	RPL7A
RPLP1	0	0.673279	0.999	0.904	0	0	RPLP1
UBA52	0	0.666091	0.997	0.888	0	0	UBA52
GNB2L1	0	0.655866	0.996	0.87	0	0	GNB2L1
ABLIM1	0	0.654554	0.525	0.206	0	0	ABLIM1
EEF1D	0	0.652867	0.985	0.846	0	0	EEF1D
ADTRP	0	0.646793	0.257	0.018	0	0	ADTRP
RPS7	0	0.645164	0.998	0.879	0	0	RPS7
FOXP1	0	0.643711	0.757	0.489	0	0	FOXP1
RPL36A	0	0.643417	0.798	0.582	0	0	RPL36A
SELL	0	0.640238	0.84	0.523	0	0	SELL
RPL4	0	0.638417	0.986	0.84	0	0	RPL4
UQCRB	0	0.633601	0.953	0.783	0	0	UQCRB
BTG1	0	0.629167	0.989	0.859	0	0	BTG1
RPL8	0	0.625709	0.996	0.865	0	0	RPL8
FAM134B	0	0.620515	0.355	0.09	0	0	FAM134B
RPS24	0	0.620372	0.999	0.89	0	0	RPS24
ETS1	0	0.614342	0.878	0.574	0	0	ETS1
PRKCA	0	0.610544	0.451	0.161	0	0	PRKCA
FAU	0	0.609975	0.998	0.879	0	0	FAU
RPL15	0	0.607736	0.998	0.882	0	0	RPL15
MAML2	0	0.606482	0.501	0.23	0	0	MAML2
TMEM123	0	0.597616	0.745	0.491	0	0	TMEM123
FLT3LG	0	0.596281	0.41	0.155	0	0	FLT3LG
OCIAD2	0	0.596076	0.54	0.272	0	0	OCIAD2
FAM102A	0	0.594489	0.43	0.155	0	0	FAM102A
C14orf64	0	0.592957	0.358	0.093	0	0	C14orf64
NSA2	0	0.58306	0.802	0.613	0	0	NSA2
DGKA	0	0.567281	0.542	0.245	0	0	DGKA
COX7C	0	0.566417	0.961	0.794	0	0	COX7C
BCL2	0	0.563927	0.408	0.2	0	0	BCL2
NUCB2	0	0.563354	0.645	0.345	0	0	NUCB2
UXT	0	0.545846	0.773	0.567	0	0	UXT
LDLRAP1	0	0.545018	0.476	0.172	0	0	LDLRAP1
RPS11	0	0.53817	0.996	0.877	0	0	RPS11
RPL17	0	0.527938	0.801	0.599	0	0	RPL17
HNRNPA1	0	0.523983	0.954	0.795	0	0	HNRNPA1
RHOH	0	0.514797	0.562	0.305	0	0	RHOH
SUSD3	0	0.514176	0.417	0.155	0	0	SUSD3
LBH	0	0.510498	0.686	0.414	0	0	LBH
SRSF5	0	0.508107	0.946	0.803	0	0	SRSF5
ITK	0	0.505348	0.503	0.227	0	0	ITK
GIMAP4	0	0.505271	0.844	0.599	0	0	GIMAP4
TESPA1	0	0.504002	0.403	0.165	0	0	TESPA1
PSIP1	0	0.49876	0.665	0.436	0	0	PSIP1
ST13	0	0.497474	0.718	0.547	0	0	ST13
EPHX2	0	0.487395	0.254	0.045	0	0	EPHX2
INPP4B	0	0.48244	0.335	0.113	0	0	INPP4B
NBEAL1	0	0.481764	0.697	0.513	0	0	NBEAL1
RP11-664D1.1	0	0.478589	0.22	0.026	0	0	RP11-664D1.1
SH3YL1	0	0.477386	0.345	0.152	0	0	SH3YL1
BTF3	0	0.476163	0.964	0.806	0	0	BTF3
PCED1B	0	0.470925	0.369	0.163	0	0	PCED1B
CHMP7	0	0.470145	0.39	0.193	0	0	CHMP7
CYLD	0	0.469833	0.644	0.458	0	0	CYLD
PPA1	0	0.465831	0.6	0.406	0	0	PPA1
NOG	0	0.458574	0.203	0.023	0	0	NOG
COMMD6	0	0.457553	0.889	0.735	0	0	COMMD6
CHI3L2	0	0.453934	0.275	0.102	0	0	CHI3L2
EIF4B	0	0.452957	0.821	0.646	0	0	EIF4B
STMN3	0	0.452354	0.365	0.151	0	0	STMN3
FAM101B	0	0.45123	0.405	0.216	0	0	FAM101B
ANP32B	0	0.450554	0.821	0.629	0	0	ANP32B
TOMM20	0	0.448114	0.726	0.557	0	0	TOMM20
ALKBH7	0	0.447494	0.527	0.365	0	0	ALKBH7
EIF3H	0	0.442228	0.82	0.651	0	0	EIF3H
CISH	0	0.43902	0.257	0.106	0	0	CISH
SNRPD2	0	0.437085	0.778	0.61	0	0	SNRPD2
EPB41L4A-AS1	0	0.436758	0.44	0.262	0	0	EPB41L4A-AS1
CYTIP	0	0.429572	0.712	0.512	0	0	CYTIP
ZFAS1	0	0.427798	0.8	0.606	0	0	ZFAS1
LCK	0	0.4276	0.717	0.397	0	0	LCK
PIM1	0	0.426951	0.485	0.307	0	0	PIM1
PPP1R2	0	0.426344	0.625	0.445	0	0	PPP1R2
MARCKSL1	0	0.424562	0.354	0.184	0	0	MARCKSL1
MLLT3	0	0.420926	0.332	0.13	0	0	MLLT3
THEM4	0	0.415866	0.334	0.148	0	0	THEM4
SPOCK2	0	0.412417	0.585	0.307	0	0	SPOCK2
GPR171	0	0.410862	0.307	0.139	0	0	GPR171
MZT2B	0	0.410235	0.794	0.615	0	0	MZT2B
CCDC109B	0	0.409501	0.53	0.359	0	0	CCDC109B
RSL1D1	0	0.407619	0.639	0.49	0	0	RSL1D1
GCC2	0	0.402946	0.681	0.496	0	0	GCC2
MGAT4A	0	0.402662	0.526	0.301	0	0	MGAT4A
AC006129.2	0	0.401247	0.387	0.194	0	0	AC006129.2
HINT1	0	0.400856	0.906	0.729	0	0	HINT1
AAK1	0	0.400062	0.736	0.495	0	0	AAK1
TMEM204	0	0.39993	0.289	0.098	0	0	TMEM204
AK5	0	0.396519	0.21	0.039	0	0	AK5
IPCEF1	0	0.396104	0.4	0.229	0	0	IPCEF1
CD28	0	0.395437	0.3	0.103	0	0	CD28
TSHZ2	0	0.393733	0.172	0.038	0	0	TSHZ2
GIMAP2	0	0.393461	0.477	0.32	0	0	GIMAP2
BEX2	0	0.391331	0.281	0.116	0	0	BEX2
GYPC	0	0.390694	0.72	0.491	0	0	GYPC
PDE7A	0	0.38953	0.478	0.293	0	0	PDE7A
RP4-594I10.3	0	0.389153	0.221	0.055	0	0	RP4-594I10.3
PFDN5	0	0.384217	0.976	0.843	0	0	PFDN5
RASGRP1	0	0.383322	0.51	0.297	0	0	RASGRP1
TMEM243	0	0.380959	0.498	0.327	0	0	TMEM243
UBALD2	0	0.380662	0.531	0.367	0	0	UBALD2
TRAF3IP3	0	0.378061	0.857	0.689	0	0	TRAF3IP3
CD6	0	0.376166	0.38	0.17	0	0	CD6
CD48	0	0.374346	0.923	0.773	0	0	CD48
PDK1	0	0.373166	0.295	0.121	0	0	PDK1
ANXA2R	0	0.372086	0.369	0.195	0	0	ANXA2R
TMIGD2	0	0.371873	0.305	0.104	0	0	TMIGD2
PRMT2	0	0.371584	0.787	0.596	0	0	PRMT2
PEBP1	0	0.371007	0.604	0.416	0	0	PEBP1
SELM	0	0.36778	0.227	0.073	0	0	SELM
SMDT1	0	0.366516	0.678	0.529	0	0	SMDT1
TC2N	0	0.36583	0.438	0.211	0	0	TC2N
SOD1	0	0.363537	0.736	0.556	0	0	SOD1
PIM2	0	0.362492	0.31	0.153	0	0	PIM2
COX4I1	0	0.35969	0.946	0.812	0	0	COX4I1
AQP3	0	0.357099	0.288	0.111	0	0	AQP3
FBL	0	0.355451	0.548	0.403	0	0	FBL
EIF2S3	0	0.351599	0.627	0.495	0	0	EIF2S3
MZT2A	0	0.347675	0.514	0.358	0	0	MZT2A
ATF7IP2	0	0.34058	0.34	0.187	0	0	ATF7IP2
AC013264.2	0	0.336285	0.158	0.039	0	0	AC013264.2
LINS	0	0.335849	0.319	0.164	0	0	LINS
DPP4	0	0.33546	0.182	0.047	0	0	DPP4
SOCS3	0	0.334232	0.21	0.101	0	0	SOCS3
C1QBP	0	0.333866	0.582	0.436	0	0	C1QBP
PRDX2	0	0.333646	0.559	0.37	0	0	PRDX2
TXK	0	0.332138	0.563	0.285	0	0	TXK
FAIM3	0	0.330403	0.552	0.336	0	0	FAIM3
FYB	0	0.329856	0.878	0.664	0	0	FYB
CHD3	0	0.329465	0.462	0.3	0	0	CHD3
MAN1C1	0	0.32904	0.179	0.044	0	0	MAN1C1
RPL36AL	0	0.325871	0.946	0.811	0	0	RPL36AL
PDE3B	0	0.325248	0.373	0.204	0	0	PDE3B
TNFRSF25	0	0.322969	0.321	0.143	0	0	TNFRSF25
C1orf228	0	0.322741	0.276	0.146	0	0	C1orf228
CSGALNACT1	0	0.322735	0.209	0.077	0	0	CSGALNACT1
BACH2	0	0.319835	0.258	0.105	0	0	BACH2
ANK3	0	0.319663	0.206	0.057	0	0	ANK3
EIF4A2	0	0.314032	0.819	0.678	0	0	EIF4A2
RNF157	0	0.312198	0.199	0.066	0	0	RNF157
ATP6V0E2	0	0.311997	0.261	0.125	0	0	ATP6V0E2
ZNF101	0	0.31141	0.302	0.18	0	0	ZNF101
CITED4	0	0.307887	0.18	0.062	0	0	CITED4
HSP90AB1	0	0.307708	0.878	0.72	0	0	HSP90AB1
HSPB1	0	0.30482	0.398	0.211	0	0	HSPB1
MALAT1	0	0.302684	0.999	0.93	0	0	MALAT1
SIRPG	0	0.301572	0.208	0.081	0	0	SIRPG
TBC1D4	0	0.300768	0.239	0.097	0	0	TBC1D4
ANKRD55	0	0.300048	0.136	0.014	0	0	ANKRD55
EIF3F	0	0.29979	0.815	0.679	0	0	EIF3F
NSMCE1	0	0.299178	0.342	0.238	0	0	NSMCE1
SVIP	0	0.29832	0.463	0.239	0	0	SVIP
LSM5	0	0.298297	0.442	0.323	0	0	LSM5
CHURC1	0	0.298174	0.631	0.503	0	0	CHURC1
TCEA3	0	0.296839	0.146	0.029	0	0	TCEA3
FBLN5	0	0.296174	0.146	0.031	0	0	FBLN5
ATP5O	0	0.292885	0.673	0.553	0	0	ATP5O
SNORA76	0	0.291605	0.333	0.203	0	0	SNORA76
AKTIP	0	0.290424	0.224	0.101	0	0	AKTIP
RSL24D1	0	0.289818	0.597	0.495	0	0	RSL24D1
TNFAIP8	0	0.289014	0.693	0.551	0	0	TNFAIP8
CMTM8	0	0.287658	0.137	0.03	0	0	CMTM8
SKP1	0	0.284605	0.844	0.724	0	0	SKP1
SERINC5	0	0.284528	0.254	0.123	0	0	SERINC5
EPHB6	0	0.282969	0.135	0.06	0	0	EPHB6
COX6C	0	0.282891	0.839	0.696	0	0	COX6C
CD5	0	0.278208	0.226	0.096	0	0	CD5
FOXO1	0	0.278112	0.286	0.167	0	0	FOXO1
C11orf1	0	0.276593	0.196	0.094	0	0	C11orf1
LMO7	0	0.271705	0.153	0.042	0	0	LMO7
NIPAL3	0	0.267335	0.296	0.172	0	0	NIPAL3
AL592284.1	0	0.266544	0.278	0.166	0	0	AL592284.1
DYRK2	0	0.266072	0.371	0.243	0	0	DYRK2
APEX1	0	0.265899	0.503	0.394	0	0	APEX1
KLF2	0	0.26553	0.957	0.813	0	0	KLF2
STK17B	0	0.264881	0.746	0.629	0	0	STK17B
SNHG7	0	0.264741	0.451	0.318	0	0	SNHG7
CLUAP1	0	0.263061	0.22	0.105	0	0	CLUAP1
APRT	0	0.261928	0.771	0.652	0	0	APRT
C12orf65	0	0.260688	0.304	0.196	0	0	C12orf65
PBXIP1	0	0.260629	0.412	0.271	0	0	PBXIP1
AP3M2	0	0.258251	0.2	0.094	0	0	AP3M2
IMPDH2	0	0.258219	0.296	0.197	0	0	IMPDH2
IKZF1	0	0.256847	0.748	0.623	0	0	IKZF1
EEF2	0	0.256257	0.925	0.777	0	0	EEF2
LY9	0	0.255456	0.275	0.148	0	0	LY9
TSTD1	0	0.255176	0.562	0.399	0	0	TSTD1
NELL2	0	0.2542	0.186	0.073	0	0	NELL2
CCDC66	0	0.252502	0.418	0.299	0	0	CCDC66
APBB1	0	0.250507	0.154	0.048	0	0	APBB1
MRPS33	2.31e-305	0.276842	0.338	0.244	7.57e-301	0	MRPS33
ARID5B	1.38e-283	0.28305	0.381	0.274	4.53e-279	0	ARID5B
TGFBR2	1.5e-273	0.252801	0.46	0.367	4.92e-269	0	TGFBR2
CDK6	6.38e-255	0.266617	0.246	0.165	2.09e-250	0	CDK6
RPS4Y1	2.09e-104	0.535266	0.318	0.289	6.85e-100	0	RPS4Y1
GNLY	0	3.3123	0.984	0.168	0	1	GNLY
GZMB	0	3.29492	0.992	0.142	0	1	GZMB
NKG7	0	3.06972	1	0.231	0	1	NKG7
SPON2	0	3.03927	0.941	0.125	0	1	SPON2
PRF1	0	2.92087	0.993	0.203	0	1	PRF1
FGFBP2	0	2.84724	0.945	0.132	0	1	FGFBP2
CLIC3	0	2.84339	0.897	0.119	0	1	CLIC3
CCL4	0	2.74108	0.883	0.115	0	1	CCL4
CST7	0	2.69504	0.993	0.205	0	1	CST7
GZMA	0	2.60388	0.991	0.209	0	1	GZMA
KLRF1	0	2.49779	0.881	0.066	0	1	KLRF1
CTSW	0	2.32064	0.971	0.247	0	1	CTSW
HOPX	0	2.27546	0.878	0.154	0	1	HOPX
CD247	0	2.20383	0.962	0.379	0	1	CD247
KLRD1	0	2.17501	0.961	0.17	0	1	KLRD1
FCGR3A	0	2.13338	0.955	0.161	0	1	FCGR3A
KLRB1	0	2.12312	0.803	0.123	0	1	KLRB1
PTGDS	0	2.04912	0.173	0.015	0	1	PTGDS
CX3CR1	0	2.02414	0.879	0.212	0	1	CX3CR1
GZMH	0	1.87368	0.845	0.149	0	1	GZMH
EFHD2	0	1.839	0.967	0.411	0	1	EFHD2
MYOM2	0	1.82976	0.312	0.035	0	1	MYOM2
IL2RB	0	1.79388	0.766	0.129	0	1	IL2RB
GPR56	0	1.7671	0.764	0.095	0	1	GPR56
IGFBP7	0	1.75707	0.604	0.086	0	1	IGFBP7
LAIR2	0	1.74144	0.458	0.054	0	1	LAIR2
CMC1	0	1.69858	0.68	0.203	0	1	CMC1
CD7	0	1.68399	0.929	0.396	0	1	CD7
ID2	0	1.65599	0.899	0.398	0	1	ID2
ABHD17A	0	1.64787	0.937	0.493	0	1	ABHD17A
GZMM	0	1.64394	0.88	0.336	0	1	GZMM
HCST	0	1.57084	0.981	0.646	0	1	HCST
TTC38	0	1.56224	0.634	0.078	0	1	TTC38
AKR1C3	0	1.56025	0.493	0.025	0	1	AKR1C3
FCER1G	0	1.50685	0.841	0.292	0	1	FCER1G
ARL4C	0	1.48772	0.967	0.538	0	1	ARL4C
RARRES3	0	1.48674	0.927	0.505	0	1	RARRES3
MATK	0	1.48227	0.717	0.153	0	1	MATK
CCL5	0	1.48206	0.867	0.284	0	1	CCL5
CD63	0	1.47816	0.911	0.411	0	1	CD63
APOBEC3G	0	1.47808	0.791	0.313	0	1	APOBEC3G
IFITM2	0	1.46531	0.953	0.637	0	1	IFITM2
PYHIN1	0	1.44485	0.774	0.213	0	1	PYHIN1
S1PR5	0	1.44101	0.631	0.077	0	1	S1PR5
PTGDR	0	1.37777	0.597	0.076	0	1	PTGDR
TBX21	0	1.3665	0.618	0.099	0	1	TBX21
APMAP	0	1.3611	0.672	0.194	0	1	APMAP
SAMD3	0	1.35173	0.827	0.297	0	1	SAMD3
RUNX3	0	1.30512	0.788	0.332	0	1	RUNX3
CEP78	0	1.28816	0.638	0.175	0	1	CEP78
GNPTAB	0	1.2856	0.701	0.282	0	1	GNPTAB
CCL3	0	1.28293	0.272	0.025	0	1	CCL3
PLEK	0	1.27744	0.89	0.41	0	1	PLEK
C1orf21	0	1.25315	0.575	0.086	0	1	C1orf21
CHST2	0	1.24846	0.515	0.092	0	1	CHST2
CYBA	0	1.22986	0.996	0.798	0	1	CYBA
METRNL	0	1.22616	0.526	0.135	0	1	METRNL
SH2D1B	0	1.21987	0.456	0.032	0	1	SH2D1B
PTPN4	0	1.20474	0.726	0.289	0	1	PTPN4
GNG2	0	1.20113	0.722	0.329	0	1	GNG2
RHOC	0	1.19174	0.595	0.134	0	1	RHOC
ABI3	0	1.19132	0.612	0.194	0	1	ABI3
PRSS23	0	1.17543	0.452	0.046	0	1	PRSS23
KLRC1	0	1.17502	0.342	0.05	0	1	KLRC1
CD160	0	1.16259	0.364	0.048	0	1	CD160
PLEKHF1	0	1.1616	0.536	0.103	0	1	PLEKHF1
CTSC	0	1.15582	0.819	0.439	0	1	CTSC
DHRS7	0	1.15344	0.717	0.351	0	1	DHRS7
SYTL3	0	1.14432	0.567	0.145	0	1	SYTL3
ARPC5L	0	1.14285	0.719	0.348	0	1	ARPC5L
JAK1	0	1.13869	0.92	0.692	0	1	JAK1
DDIT4	0	1.1378	0.585	0.226	0	1	DDIT4
IFITM1	0	1.13269	0.75	0.376	0	1	IFITM1
XBP1	0	1.1322	0.757	0.369	0	1	XBP1
FCRL6	0	1.12778	0.49	0.064	0	1	FCRL6
CD38	0	1.12677	0.519	0.138	0	1	CD38
CALM1	0	1.12571	0.994	0.848	0	1	CALM1
ASCL2	0	1.12086	0.477	0.125	0	1	ASCL2
TXK1	0	1.10708	0.704	0.27	0	1	TXK
PLAC8	0	1.10399	0.898	0.561	0	1	PLAC8
CHST12	0	1.10346	0.619	0.19	0	1	CHST12
MBP	0	1.10314	0.875	0.55	0	1	MBP
ITGB2	0	1.09682	0.947	0.607	0	1	ITGB2
MYBL1	0	1.09188	0.522	0.112	0	1	MYBL1
PFN1	0	1.0843	0.991	0.845	0	1	PFN1
CD300A	0	1.08308	0.57	0.195	0	1	CD300A
C12orf75	0	1.07164	0.724	0.24	0	1	C12orf75
LITAF	0	1.06634	0.799	0.486	0	1	LITAF
DBI	0	1.04414	0.853	0.562	0	1	DBI
HLA-C	0	1.02882	1	0.937	0	1	HLA-C
NCR3	0	1.02824	0.44	0.099	0	1	NCR3
CLIC1	0	1.0117	0.956	0.653	0	1	CLIC1
SH2D2A	0	1.01049	0.443	0.094	0	1	SH2D2A
ALOX5AP	0	1.008	0.534	0.277	0	1	ALOX5AP
GPR65	0	0.99872	0.584	0.272	0	1	GPR65
SYNE1	0	0.997472	0.734	0.363	0	1	SYNE1
RAC2	0	0.996523	0.926	0.709	0	1	RAC2
PTPN12	0	0.993786	0.614	0.247	0	1	PTPN12
CLEC2B	0	0.986841	0.72	0.42	0	1	CLEC2B
TYROBP	0	0.981749	0.896	0.285	0	1	TYROBP
HAVCR2	0	0.978324	0.417	0.104	0	1	HAVCR2
PTPRCAP	0	0.978226	0.962	0.627	0	1	PTPRCAP
IL2RG	0	0.973551	0.861	0.547	0	1	IL2RG
LY6E	0	0.970259	0.803	0.543	0	1	LY6E
C5orf56	0	0.969358	0.569	0.238	0	1	C5orf56
SLC9A3R1	0	0.968909	0.678	0.343	0	1	SLC9A3R1
ZAP70	0	0.967995	0.6	0.218	0	1	ZAP70
CXXC5	0	0.963705	0.527	0.19	0	1	CXXC5
SYNE2	0	0.952982	0.821	0.395	0	1	SYNE2
B2M	0	0.952793	1	0.965	0	1	B2M
PDIA3	0	0.948564	0.815	0.559	0	1	PDIA3
PRKCH	0	0.942312	0.622	0.267	0	1	PRKCH
2023-09-07	0	0.939602	0.944	0.735	0	1	2023-09-07
DOK2	0	0.936952	0.717	0.363	0	1	DOK2
OSTF1	0	0.936159	0.738	0.452	0	1	OSTF1
NDUFB2	0	0.934109	0.815	0.573	0	1	NDUFB2
HLA-B	0	0.931071	1	0.948	0	1	HLA-B
SPN	0	0.929092	0.727	0.41	0	1	SPN
FAM49B	0	0.926738	0.82	0.56	0	1	FAM49B
CTBP2	0	0.917891	0.474	0.154	0	1	CTBP2
HLA-A	0	0.913158	0.999	0.944	0	1	HLA-A
CD99	0	0.908849	0.873	0.525	0	1	CD99
CD81	0	0.90762	0.784	0.478	0	1	CD81
AOAH	0	0.905676	0.568	0.242	0	1	AOAH
CALR	0	0.902614	0.757	0.531	0	1	CALR
TFDP2	0	0.901441	0.492	0.175	0	1	TFDP2
PRDM1	0	0.900767	0.451	0.125	0	1	PRDM1
ARPC2	0	0.892716	0.979	0.823	0	1	ARPC2
HLA-F	0	0.889462	0.866	0.642	0	1	HLA-F
ITGAL	0	0.883141	0.694	0.373	0	1	ITGAL
ACTN4	0	0.873917	0.653	0.35	0	1	ACTN4
SKAP1	0	0.867643	0.667	0.34	0	1	SKAP1
SRGN	0	0.866031	0.976	0.6	0	1	SRGN
UBB	0	0.849633	0.953	0.728	0	1	UBB
PPP1R18	0	0.84937	0.689	0.434	0	1	PPP1R18
SLAMF7	0	0.847358	0.45	0.125	0	1	SLAMF7
BIN2	0	0.842845	0.86	0.589	0	1	BIN2
HDDC2	0	0.837931	0.51	0.254	0	1	HDDC2
NDUFB7	0	0.837361	0.729	0.494	0	1	NDUFB7
CD97	0	0.830523	0.699	0.419	0	1	CD97
RASSF1	0	0.830484	0.488	0.206	0	1	RASSF1
PLA2G16	0	0.826356	0.388	0.103	0	1	PLA2G16
FASLG	0	0.823077	0.324	0.039	0	1	FASLG
DENND2D	0	0.813121	0.614	0.332	0	1	DENND2D
FYN	0	0.808388	0.746	0.489	0	1	FYN
YPEL1	0	0.807553	0.367	0.08	0	1	YPEL1
C9orf142	0	0.80547	0.642	0.374	0	1	C9orf142
HIPK2	0	0.798714	0.481	0.228	0	1	HIPK2
TGFBR3	0	0.798181	0.382	0.085	0	1	TGFBR3
GFOD1	0	0.797608	0.356	0.077	0	1	GFOD1
NCR1	0	0.797219	0.32	0.03	0	1	NCR1
CISD3	0	0.795872	0.441	0.196	0	1	CISD3
HSH2D	0	0.792803	0.434	0.175	0	1	HSH2D
RNF125	0	0.791748	0.59	0.314	0	1	RNF125
DTHD1	0	0.784291	0.286	0.037	0	1	DTHD1
RNF213	0	0.783084	0.922	0.712	0	1	RNF213
SYNGR1	0	0.780825	0.276	0.065	0	1	SYNGR1
IGF2R	0	0.777909	0.509	0.256	0	1	IGF2R
IRF1	0	0.776762	0.798	0.541	0	1	IRF1
EVL	0	0.776518	0.876	0.62	0	1	EVL
TXNIP	0	0.77118	0.991	0.886	0	1	TXNIP
GSTP1	0	0.769092	0.795	0.444	0	1	GSTP1
STARD3NL	0	0.76297	0.362	0.133	0	1	STARD3NL
AES	0	0.762425	0.915	0.717	0	1	AES
MSN	0	0.760038	0.892	0.673	0	1	MSN
DSTN	0	0.759995	0.641	0.385	0	1	DSTN
PIP4K2A	0	0.758974	0.709	0.439	0	1	PIP4K2A
POLR2L	0	0.752526	0.712	0.516	0	1	POLR2L
CCND3	0	0.752091	0.808	0.556	0	1	CCND3
USP28	0	0.752012	0.415	0.151	0	1	USP28
LPCAT1	0	0.747671	0.426	0.17	0	1	LPCAT1
NFATC2	0	0.747667	0.428	0.16	0	1	NFATC2
TES	0	0.747637	0.628	0.426	0	1	TES
NCAM1	0	0.747042	0.293	0.031	0	1	NCAM1
RAB8B	0	0.74659	0.576	0.356	0	1	RAB8B
CCND2	0	0.746528	0.515	0.282	0	1	CCND2
LLGL2	0	0.746443	0.367	0.089	0	1	LLGL2
ADAM8	0	0.741767	0.397	0.144	0	1	ADAM8
CFL1	0	0.741509	0.987	0.863	0	1	CFL1
PSMB9	0	0.739171	0.856	0.634	0	1	PSMB9
HMOX2	0	0.737063	0.524	0.291	0	1	HMOX2
STAT4	0	0.736814	0.448	0.168	0	1	STAT4
PTGER2	0	0.734083	0.412	0.16	0	1	PTGER2
MAPK1	0	0.729746	0.596	0.362	0	1	MAPK1
BTN3A2	0	0.72796	0.714	0.493	0	1	BTN3A2
TMIGD21	0	0.727864	0.313	0.104	0	1	TMIGD2
MCTP2	0	0.723846	0.378	0.113	0	1	MCTP2
RAP1B	0	0.723713	0.941	0.7	0	1	RAP1B
PRR5	0	0.722586	0.382	0.138	0	1	PRR5
HMGN3	0	0.722105	0.576	0.374	0	1	HMGN3
CD53	0	0.720548	0.837	0.649	0	1	CD53
STK10	0	0.720361	0.664	0.445	0	1	STK10
TBC1D10C	0	0.717511	0.729	0.493	0	1	TBC1D10C
MIDN	0	0.717237	0.515	0.278	0	1	MIDN
PRR5L	0	0.715049	0.323	0.072	0	1	PRR5L
TNFRSF18	0	0.713163	0.241	0.049	0	1	TNFRSF18
BST2	0	0.712359	0.72	0.52	0	1	BST2
H3F3B	0	0.711204	0.981	0.872	0	1	H3F3B
HSPA5	0	0.709078	0.637	0.443	0	1	HSPA5
TCF25	0	0.708621	0.75	0.59	0	1	TCF25
PPP1CA	0	0.708125	0.768	0.566	0	1	PPP1CA
TPST2	0	0.705325	0.543	0.231	0	1	TPST2
XCL2	0	0.704087	0.24	0.045	0	1	XCL2
TSEN54	0	0.701765	0.385	0.132	0	1	TSEN54
CDK2AP2	0	0.696215	0.496	0.295	0	1	CDK2AP2
NMUR1	0	0.696202	0.266	0.022	0	1	NMUR1
CDC42SE1	0	0.694575	0.69	0.488	0	1	CDC42SE1
SYTL1	0	0.693867	0.516	0.297	0	1	SYTL1
MYO1F	0	0.69057	0.786	0.426	0	1	MYO1F
PSME1	0	0.689429	0.888	0.711	0	1	PSME1
ARHGAP9	0	0.689048	0.482	0.276	0	1	ARHGAP9
MYL12B	0	0.686122	0.917	0.75	0	1	MYL12B
PPIB	0	0.685112	0.835	0.631	0	1	PPIB
IL32	0	0.684671	0.648	0.479	0	1	IL32
EIF3G	0	0.684338	0.792	0.666	0	1	EIF3G
EOMES	0	0.681605	0.297	0.066	0	1	EOMES
SUN2	0	0.677454	0.636	0.425	0	1	SUN2
MYL12A	0	0.675892	0.989	0.866	0	1	MYL12A
POLR3GL	0	0.673893	0.55	0.355	0	1	POLR3GL
PTPN22	0	0.673841	0.481	0.256	0	1	PTPN22
MLC1	0	0.67163	0.267	0.031	0	1	MLC1
RAB7L1	0	0.670908	0.486	0.279	0	1	RAB7L1
ANXA6	0	0.670776	0.658	0.46	0	1	ANXA6
RORA	0	0.669451	0.597	0.283	0	1	RORA
ARHGEF3	0	0.667927	0.493	0.28	0	1	ARHGEF3
EBP	0	0.661458	0.371	0.161	0	1	EBP
TRAPPC10	0	0.66059	0.564	0.354	0	1	TRAPPC10
KLF21	0	0.660061	0.968	0.812	0	1	KLF2
FKBP11	0	0.65984	0.472	0.221	0	1	FKBP11
SDF2L1	0	0.65811	0.451	0.257	0	1	SDF2L1
IVNS1ABP	0	0.657038	0.436	0.255	0	1	IVNS1ABP
BZW1	0	0.650173	0.65	0.477	0	1	BZW1
UTRN	0	0.649965	0.725	0.517	0	1	UTRN
PSME2	0	0.649747	0.785	0.576	0	1	PSME2
GSAP	0	0.648904	0.381	0.166	0	1	GSAP
CCDC28B	0	0.648253	0.33	0.106	0	1	CCDC28B
CD244	0	0.645756	0.291	0.073	0	1	CD244
UBC	0	0.643845	0.958	0.822	0	1	UBC
LCP1	0	0.643167	0.927	0.717	0	1	LCP1
SASH3	0	0.64153	0.487	0.299	0	1	SASH3
MIB2	0	0.640472	0.343	0.142	0	1	MIB2
OPTN	0	0.639427	0.518	0.268	0	1	OPTN
STOM	0	0.637246	0.52	0.19	0	1	STOM
CD164	0	0.637057	0.71	0.538	0	1	CD164
STX8	0	0.634148	0.4	0.22	0	1	STX8
PXN	0	0.633763	0.41	0.203	0	1	PXN
PRDX5	0	0.633343	0.647	0.459	0	1	PRDX5
SDF4	0	0.63288	0.448	0.266	0	1	SDF4
AKNA	0	0.632576	0.677	0.476	0	1	AKNA
ITGB7	0	0.632559	0.439	0.247	0	1	ITGB7
CD47	0	0.629621	0.726	0.54	0	1	CD47
MIEN1	0	0.625484	0.447	0.273	0	1	MIEN1
RGS3	0	0.624509	0.306	0.09	0	1	RGS3
MANF	0	0.622655	0.425	0.234	0	1	MANF
UBE2F	0	0.62262	0.437	0.225	0	1	UBE2F
PSMB10	0	0.621827	0.515	0.355	0	1	PSMB10
SCP2	0	0.621726	0.583	0.408	0	1	SCP2
SIGIRR	0	0.62042	0.564	0.37	0	1	SIGIRR
PREX1	0	0.618642	0.505	0.326	0	1	PREX1
APOBEC3C	0	0.61788	0.443	0.261	0	1	APOBEC3C
IQGAP2	0	0.614529	0.655	0.421	0	1	IQGAP2
ADRB2	0	0.61438	0.299	0.089	0	1	ADRB2
TIGIT	0	0.613307	0.279	0.075	0	1	TIGIT
IDS	0	0.610084	0.516	0.342	0	1	IDS
BATF	0	0.606839	0.369	0.165	0	1	BATF
GUK1	0	0.606771	0.779	0.586	0	1	GUK1
OSBPL5	0	0.606121	0.26	0.047	0	1	OSBPL5
IDI1	0	0.605562	0.451	0.283	0	1	IDI1
CAST	0	0.603145	0.8	0.576	0	1	CAST
CCDC107	0	0.599953	0.482	0.294	0	1	CCDC107
ATP2B4	0	0.599609	0.413	0.21	0	1	ATP2B4
FBXO6	0	0.59911	0.302	0.112	0	1	FBXO6
PRKACB	0	0.597119	0.524	0.34	0	1	PRKACB
PLEKHG3	0	0.596913	0.278	0.063	0	1	PLEKHG3
RASAL3	0	0.595321	0.479	0.287	0	1	RASAL3
DNAJC1	0	0.595019	0.412	0.231	0	1	DNAJC1
CYCS	0	0.590229	0.549	0.378	0	1	CYCS
APOL6	0	0.588343	0.567	0.374	0	1	APOL6
SELPLG	0	0.587493	0.567	0.395	0	1	SELPLG
PPP1R12A	0	0.587111	0.697	0.545	0	1	PPP1R12A
SLFN5	0	0.587086	0.748	0.502	0	1	SLFN5
HLA-E	0	0.585533	0.994	0.937	0	1	HLA-E
ARID5A	0	0.582338	0.345	0.163	0	1	ARID5A
ZEB2	0	0.581802	0.756	0.398	0	1	ZEB2
SLFN13	0	0.581478	0.285	0.079	0	1	SLFN13
FUT11	0	0.581225	0.3	0.107	0	1	FUT11
SIPA1	0	0.580357	0.471	0.311	0	1	SIPA1
VAV3	0	0.579454	0.4	0.198	0	1	VAV3
PSMB8	0	0.578649	0.778	0.613	0	1	PSMB8
ACAA2	0	0.578533	0.363	0.198	0	1	ACAA2
PTPN7	0	0.576863	0.407	0.198	0	1	PTPN7
SEPW1	0	0.575655	0.603	0.439	0	1	SEPW1
ARF6	0	0.575237	0.523	0.374	0	1	ARF6
UCP2	0	0.574545	0.766	0.607	0	1	UCP2
KLRC2	0	0.571967	0.143	0.029	0	1	KLRC2
RPA2	0	0.571471	0.459	0.301	0	1	RPA2
MMP23B	0	0.571241	0.223	0.025	0	1	MMP23B
RP11-485G4.2	0	0.569535	0.271	0.083	0	1	RP11-485G4.2
SELK	0	0.568393	0.522	0.366	0	1	SELK
RBM8A	0	0.568098	0.629	0.483	0	1	RBM8A
LMAN2	0	0.566762	0.574	0.416	0	1	LMAN2
MRPS6	0	0.566398	0.454	0.308	0	1	MRPS6
IER2	0	0.563642	0.672	0.468	0	1	IER2
PDGFD	0	0.563354	0.24	0.036	0	1	PDGFD
BAX	0	0.563077	0.53	0.409	0	1	BAX
CORO1A	0	0.56111	0.925	0.811	0	1	CORO1A
SPCS2	0	0.560407	0.699	0.542	0	1	SPCS2
GPATCH8	0	0.559509	0.509	0.36	0	1	GPATCH8
RNF165	0	0.55844	0.212	0.019	0	1	RNF165
SSBP3	0	0.558052	0.373	0.195	0	1	SSBP3
RHOBTB3	0	0.557013	0.201	0.026	0	1	RHOBTB3
SRSF9	0	0.556204	0.709	0.561	0	1	SRSF9
SLFN12L	0	0.556197	0.389	0.168	0	1	SLFN12L
DGKZ	0	0.554765	0.576	0.401	0	1	DGKZ
IQGAP1	0	0.55442	0.763	0.55	0	1	IQGAP1
MAPRE2	0	0.553883	0.405	0.226	0	1	MAPRE2
PPP2R5C	0	0.553176	0.724	0.526	0	1	PPP2R5C
F2R	0	0.552322	0.283	0.061	0	1	F2R
MVD	0	0.551238	0.265	0.088	0	1	MVD
MLLT6	0	0.550515	0.501	0.309	0	1	MLLT6
SRPK2	0	0.55042	0.505	0.35	0	1	SRPK2
LAIR1	0	0.549129	0.358	0.198	0	1	LAIR1
EMP3	0	0.547652	0.904	0.741	0	1	EMP3
PTPRA	0	0.546848	0.549	0.387	0	1	PTPRA
BANF1	0	0.545691	0.552	0.42	0	1	BANF1
CARD16	0	0.545516	0.606	0.423	0	1	CARD16
LSP1	0	0.544971	0.777	0.603	0	1	LSP1
DRAP1	0	0.544526	0.709	0.545	0	1	DRAP1
DHRS3	0	0.543633	0.253	0.059	0	1	DHRS3
STK17A	0	0.542674	0.717	0.497	0	1	STK17A
RAMP1	0	0.541986	0.18	0.016	0	1	RAMP1
MT2A	0	0.541947	0.582	0.366	0	1	MT2A
MEX3C	0	0.540843	0.294	0.12	0	1	MEX3C
HIST1H1D	0	0.539218	0.522	0.373	0	1	HIST1H1D
SAMD9	0	0.53865	0.579	0.429	0	1	SAMD9
PDIA6	0	0.535182	0.569	0.414	0	1	PDIA6
PHPT1	0	0.534521	0.417	0.297	0	1	PHPT1
GTF3C1	0	0.534426	0.313	0.151	0	1	GTF3C1
IFI16	0	0.534409	0.755	0.597	0	1	IFI16
PRELID1	0	0.533935	0.734	0.543	0	1	PRELID1
NDUFA12	0	0.531877	0.645	0.505	0	1	NDUFA12
MYO1G	0	0.531177	0.601	0.409	0	1	MYO1G
SNRPB	0	0.530731	0.662	0.523	0	1	SNRPB
POMP	0	0.529724	0.658	0.497	0	1	POMP
GIMAP71	0	0.528883	0.925	0.662	0	1	GIMAP7
PSMD8	0	0.528768	0.62	0.471	0	1	PSMD8
ATPIF1	0	0.527665	0.7	0.57	0	1	ATPIF1
PSMB1	0	0.527425	0.712	0.575	0	1	PSMB1
MAP2K2	0	0.526947	0.585	0.453	0	1	MAP2K2
TAP1	0	0.526523	0.542	0.379	0	1	TAP1
CD2BP2	0	0.52583	0.391	0.249	0	1	CD2BP2
DNAJC8	0	0.523339	0.647	0.524	0	1	DNAJC8
TGFBR1	0	0.522853	0.3	0.136	0	1	TGFBR1
UCHL5	0	0.52275	0.331	0.185	0	1	UCHL5
POLR2G	0	0.521412	0.449	0.3	0	1	POLR2G
ABCB1	0	0.519984	0.225	0.05	0	1	ABCB1
ADD1	0	0.517291	0.542	0.399	0	1	ADD1
BUD31	0	0.516356	0.489	0.353	0	1	BUD31
CHCHD2	0	0.516353	0.884	0.732	0	1	CHCHD2
NCALD	0	0.516317	0.248	0.069	0	1	NCALD
CIB1	0	0.516095	0.638	0.498	0	1	CIB1
TBCB	0	0.5149	0.478	0.336	0	1	TBCB
PLEKHA1	0	0.513915	0.391	0.217	0	1	PLEKHA1
DIP2A	0	0.513114	0.433	0.272	0	1	DIP2A
TMED9	0	0.512854	0.478	0.333	0	1	TMED9
TSPAN32	0	0.512643	0.322	0.147	0	1	TSPAN32
PRMT21	0	0.51252	0.756	0.6	0	1	PRMT2
CCDC85B	0	0.511206	0.687	0.517	0	1	CCDC85B
SLC15A4	0	0.509562	0.3	0.146	0	1	SLC15A4
YWHAZ	0	0.509455	0.881	0.755	0	1	YWHAZ
RASSF5	0	0.509129	0.487	0.36	0	1	RASSF5
SRP14	0	0.508977	0.934	0.798	0	1	SRP14
ZNF276	0	0.50796	0.418	0.248	0	1	ZNF276
AGTRAP	0	0.506707	0.439	0.258	0	1	AGTRAP
TMEM2	0	0.505643	0.424	0.274	0	1	TMEM2
DCTN3	0	0.503396	0.479	0.344	0	1	DCTN3
GLIPR2	0	0.502856	0.452	0.285	0	1	GLIPR2
LYAR	0	0.500489	0.453	0.268	0	1	LYAR
PSMA5	0	0.500065	0.578	0.449	0	1	PSMA5
VAMP8	0	0.499775	0.751	0.591	0	1	VAMP8
SLCO4C1	0	0.496992	0.199	0.029	0	1	SLCO4C1
RHOF	0	0.496538	0.425	0.261	0	1	RHOF
LAT2	0	0.496423	0.375	0.22	0	1	LAT2
SSBP4	0	0.495711	0.475	0.337	0	1	SSBP4
CREM	0	0.494689	0.235	0.103	0	1	CREM
ENPP4	0	0.494676	0.231	0.066	0	1	ENPP4
LASP1	0	0.494553	0.445	0.303	0	1	LASP1
GAB3	0	0.494511	0.305	0.144	0	1	GAB3
RAB9A	0	0.493925	0.316	0.172	0	1	RAB9A
KIR2DL2	0	0.493227	0.138	0.007	0	1	KIR2DL2
SYTL2	0	0.492485	0.262	0.091	0	1	SYTL2
NFATC3	0	0.492164	0.48	0.337	0	1	NFATC3
TADA3	0	0.491003	0.409	0.258	0	1	TADA3
VAMP2	0	0.4908	0.659	0.543	0	1	VAMP2
SH3BP5	0	0.490013	0.519	0.361	0	1	SH3BP5
CDC42	0	0.489957	0.886	0.761	0	1	CDC42
CFLAR	0	0.488403	0.755	0.588	0	1	CFLAR
FGR	0	0.488177	0.545	0.288	0	1	FGR
SACM1L	0	0.487788	0.368	0.232	0	1	SACM1L
RP11-25K19.1	0	0.487783	0.203	0.047	0	1	RP11-25K19.1
RALY	0	0.487609	0.476	0.344	0	1	RALY
PPP2R2B	0	0.487595	0.209	0.038	0	1	PPP2R2B
ACTR3	0	0.487254	0.808	0.695	0	1	ACTR3
CYB5B	0	0.485313	0.35	0.215	0	1	CYB5B
NCL	0	0.485039	0.866	0.739	0	1	NCL
PKN1	0	0.484749	0.472	0.354	0	1	PKN1
TOX	0	0.483682	0.233	0.07	0	1	TOX
ARHGAP30	0	0.482272	0.694	0.571	0	1	ARHGAP30
PILRB	0	0.481711	0.374	0.207	0	1	PILRB
PARP8	0	0.481597	0.475	0.32	0	1	PARP8
ARAP2	0	0.481426	0.44	0.27	0	1	ARAP2
C19orf10	0	0.481218	0.463	0.318	0	1	C19orf10
NFIL3	0	0.480907	0.212	0.068	0	1	NFIL3
KLHDC4	0	0.479471	0.273	0.122	0	1	KLHDC4
GBP5	0	0.478837	0.489	0.247	0	1	GBP5
BHLHE40	0	0.476444	0.229	0.078	0	1	BHLHE40
TMEM59	0	0.475568	0.651	0.538	0	1	TMEM59
TMEM160	0	0.475419	0.503	0.387	0	1	TMEM160
RP11-94L15.2	0	0.475155	0.468	0.289	0	1	RP11-94L15.2
DUSP2	0	0.474411	0.261	0.122	0	1	DUSP2
UBL5	0	0.47316	0.809	0.679	0	1	UBL5
RNF166	0	0.471583	0.419	0.286	0	1	RNF166
HIST1H1E	0	0.470916	0.501	0.377	0	1	HIST1H1E
PSMA7	0	0.47077	0.81	0.672	0	1	PSMA7
RASA3	0	0.470704	0.406	0.249	0	1	RASA3
RPS19BP1	0	0.470009	0.526	0.398	0	1	RPS19BP1
KDELR2	0	0.469923	0.403	0.283	0	1	KDELR2
TERF1	0	0.469481	0.375	0.254	0	1	TERF1
ANXA1	0	0.469378	0.764	0.47	0	1	ANXA1
MACF1	0	0.46913	0.691	0.537	0	1	MACF1
FKBP2	0	0.467915	0.441	0.339	0	1	FKBP2
CCDC12	0	0.46421	0.557	0.439	0	1	CCDC12
FMNL1	0	0.463523	0.643	0.502	0	1	FMNL1
HENMT1	0	0.462266	0.232	0.091	0	1	HENMT1
AKAP13	0	0.462101	0.798	0.668	0	1	AKAP13
JAKMIP2	0	0.461302	0.197	0.043	0	1	JAKMIP2
CYB561D2	0	0.460713	0.328	0.202	0	1	CYB561D2
IL12RB1	0	0.460655	0.251	0.111	0	1	IL12RB1
HSP90B1	0	0.459608	0.765	0.565	0	1	HSP90B1
P4HB	0	0.458963	0.527	0.395	0	1	P4HB
RAB37	0	0.458934	0.353	0.165	0	1	RAB37
PIN1	0	0.458587	0.41	0.287	0	1	PIN1
INPP5D	0	0.458364	0.402	0.277	0	1	INPP5D
RPS6KA1	0	0.457712	0.398	0.276	0	1	RPS6KA1
NT5C	0	0.45689	0.417	0.291	0	1	NT5C
MST4	0	0.456785	0.333	0.207	0	1	MST4
UBE2L3	0	0.456338	0.588	0.47	0	1	UBE2L3
STUB1	0	0.45514	0.492	0.378	0	1	STUB1
NCOA1	0	0.455083	0.364	0.236	0	1	NCOA1
CIRBP	0	0.45499	0.781	0.672	0	1	CIRBP
ACTG1	0	0.453319	0.967	0.869	0	1	ACTG1
LNPEP	0	0.452282	0.576	0.47	0	1	LNPEP
COX8A	0	0.452123	0.714	0.579	0	1	COX8A
C11orf48	0	0.4519	0.397	0.285	0	1	C11orf48
DIAPH1	0	0.451816	0.624	0.468	0	1	DIAPH1
ZBTB38	0	0.451187	0.367	0.235	0	1	ZBTB38
HES6	0	0.451174	0.154	0.021	0	1	HES6
SBK1	0	0.451016	0.227	0.071	0	1	SBK1
NPRL2	0	0.449984	0.26	0.119	0	1	NPRL2
ARHGEF1	0	0.449784	0.622	0.506	0	1	ARHGEF1
NEDD8	0	0.449731	0.68	0.575	0	1	NEDD8
RAB27A	0	0.449406	0.442	0.297	0	1	RAB27A
ZNF428	0	0.448679	0.376	0.249	0	1	ZNF428
RNF167	0	0.448093	0.381	0.26	0	1	RNF167
TPI1	0	0.448035	0.664	0.512	0	1	TPI1
BCL7C	0	0.446948	0.381	0.283	0	1	BCL7C
ECH1	0	0.446214	0.474	0.377	0	1	ECH1
CASP8	0	0.445189	0.527	0.394	0	1	CASP8
SETD3	0	0.44416	0.292	0.176	0	1	SETD3
MAP3K8	0	0.443807	0.276	0.152	0	1	MAP3K8
RP11-640M9.1	0	0.443742	0.511	0.376	0	1	RP11-640M9.1
YPEL3	0	0.443256	0.586	0.484	0	1	YPEL3
DDX5	0	0.442108	0.974	0.895	0	1	DDX5
BIN1	0	0.441796	0.503	0.371	0	1	BIN1
AXIN1	0	0.44035	0.236	0.098	0	1	AXIN1
SSNA1	0	0.43944	0.468	0.362	0	1	SSNA1
RAP1GAP2	0	0.439305	0.24	0.1	0	1	RAP1GAP2
TMCO1	0	0.43841	0.513	0.415	0	1	TMCO1
NDUFC2	0	0.438377	0.552	0.449	0	1	NDUFC2
TMED10	0	0.438171	0.477	0.381	0	1	TMED10
UFC1	0	0.437982	0.572	0.478	0	1	UFC1
CARD11	0	0.437846	0.265	0.121	0	1	CARD11
CNOT6L	0	0.437499	0.504	0.399	0	1	CNOT6L
FCRL3	0	0.436936	0.26	0.099	0	1	FCRL3
SAP18	0	0.43656	0.696	0.592	0	1	SAP18
VPS26A	0	0.436484	0.35	0.235	0	1	VPS26A
SFT2D1	0	0.436277	0.388	0.286	0	1	SFT2D1
FAM173A	0	0.434991	0.362	0.252	0	1	FAM173A
PTPRC	0	0.434962	0.988	0.903	0	1	PTPRC
LMO4	0	0.433011	0.397	0.285	0	1	LMO4
G6PD	0	0.432852	0.333	0.2	0	1	G6PD
IDH2	0	0.432822	0.425	0.286	0	1	IDH2
POLR2K	0	0.43273	0.383	0.284	0	1	POLR2K
SAR1A	0	0.432654	0.354	0.241	0	1	SAR1A
STK39	0	0.432048	0.264	0.127	0	1	STK39
PDGFRB	0	0.431988	0.152	0.011	0	1	PDGFRB
SDF2	0	0.431637	0.345	0.235	0	1	SDF2
SELT	0	0.431576	0.512	0.394	0	1	SELT
RASA2	0	0.431383	0.421	0.302	0	1	RASA2
RALGDS	0	0.431322	0.262	0.123	0	1	RALGDS
CD320	0	0.431165	0.254	0.136	0	1	CD320
TROVE2	0	0.430837	0.419	0.312	0	1	TROVE2
IL18RAP	0	0.430644	0.164	0.03	0	1	IL18RAP
BTN3A1	0	0.429983	0.387	0.251	0	1	BTN3A1
COPE	0	0.429566	0.642	0.525	0	1	COPE
FDPS	0	0.42895	0.416	0.299	0	1	FDPS
RBM39	0	0.428558	0.849	0.759	0	1	RBM39
NEDD9	0	0.427985	0.286	0.171	0	1	NEDD9
MXD4	0	0.426927	0.424	0.314	0	1	MXD4
SIRT2	0	0.426792	0.278	0.155	0	1	SIRT2
ITCH	0	0.426655	0.345	0.23	0	1	ITCH
TCEAL8	0	0.426428	0.337	0.23	0	1	TCEAL8
SH3KBP1	0	0.426424	0.572	0.478	0	1	SH3KBP1
YWHAQ	0	0.425421	0.549	0.409	0	1	YWHAQ
KCTD10	0	0.425038	0.204	0.079	0	1	KCTD10
SLAMF6	0	0.424759	0.308	0.166	0	1	SLAMF6
PITPNC1	0	0.423666	0.367	0.242	0	1	PITPNC1
ARIH2	0	0.423201	0.365	0.256	0	1	ARIH2
GIMAP6	0	0.423031	0.35	0.242	0	1	GIMAP6
HELZ	0	0.42289	0.478	0.366	0	1	HELZ
ZBTB16	0	0.422674	0.244	0.087	0	1	ZBTB16
WIPF1	0	0.422546	0.674	0.539	0	1	WIPF1
RP11-222K16.2	0	0.422484	0.176	0.036	0	1	RP11-222K16.2
ABCF1	0	0.422158	0.45	0.356	0	1	ABCF1
PRPF38B	0	0.421685	0.648	0.555	0	1	PRPF38B
GATAD2A	0	0.421633	0.359	0.24	0	1	GATAD2A
COMMD7	0	0.421541	0.445	0.317	0	1	COMMD7
CHMP2A	0	0.420465	0.52	0.418	0	1	CHMP2A
FBXW5	0	0.419963	0.44	0.317	0	1	FBXW5
ZNF600	0	0.419912	0.193	0.06	0	1	ZNF600
EIF5A	0	0.419526	0.588	0.504	0	1	EIF5A
CYFIP2	0	0.419509	0.495	0.368	0	1	CYFIP2
JTB	0	0.419212	0.658	0.563	0	1	JTB
FLNA	0	0.418884	0.812	0.553	0	1	FLNA
PPP1R7	0	0.418756	0.409	0.315	0	1	PPP1R7
ERBB2	0	0.417695	0.153	0.013	0	1	ERBB2
ETS11	0	0.417379	0.821	0.583	0	1	ETS1
ITGAM	0	0.416687	0.382	0.201	0	1	ITGAM
CBLB	0	0.416614	0.361	0.217	0	1	CBLB
GK5	0	0.416411	0.196	0.052	0	1	GK5
RIN3	0	0.415682	0.354	0.243	0	1	RIN3
SERPINB6	0	0.414495	0.353	0.219	0	1	SERPINB6
ZBP1	0	0.413426	0.243	0.107	0	1	ZBP1
MRPL41	0	0.413243	0.465	0.372	0	1	MRPL41
SH3GLB1	0	0.413217	0.51	0.406	0	1	SH3GLB1
PSMC4	0	0.411381	0.385	0.287	0	1	PSMC4
RNF7	0	0.410894	0.5	0.418	0	1	RNF7
SRI	0	0.410854	0.479	0.385	0	1	SRI
CUTA	0	0.409201	0.563	0.48	0	1	CUTA
HNRNPF	0	0.408841	0.694	0.597	0	1	HNRNPF
CYTH1	0	0.408794	0.588	0.487	0	1	CYTH1
CXCR2	0	0.408404	0.15	0.02	0	1	CXCR2
ANP32A	0	0.407904	0.594	0.508	0	1	ANP32A
CCDC88C	0	0.406644	0.474	0.347	0	1	CCDC88C
COPZ1	0	0.406606	0.397	0.307	0	1	COPZ1
TGFB1	0	0.406578	0.791	0.539	0	1	TGFB1
LSM3	0	0.406483	0.486	0.398	0	1	LSM3
MNAT1	0	0.406463	0.27	0.15	0	1	MNAT1
BSG	0	0.405888	0.482	0.358	0	1	BSG
RNF126	0	0.405845	0.351	0.253	0	1	RNF126
RP11-81H14.2	0	0.405789	0.177	0.039	0	1	RP11-81H14.2
FAM96B	0	0.405727	0.494	0.403	0	1	FAM96B
TLE4	0	0.40499	0.483	0.382	0	1	TLE4
CSK	0	0.404775	0.575	0.471	0	1	CSK
SEC61B	0	0.404446	0.695	0.566	0	1	SEC61B
COX6A1	0	0.403973	0.583	0.492	0	1	COX6A1
CHMP4A	0	0.40375	0.518	0.437	0	1	CHMP4A
TMA7	0	0.40282	0.92	0.812	0	1	TMA7
TMX4	0	0.400807	0.38	0.278	0	1	TMX4
CTSD	0	0.400713	0.663	0.373	0	1	CTSD
PDLIM2	0	0.40041	0.369	0.285	0	1	PDLIM2
PRR13	0	0.40035	0.594	0.505	0	1	PRR13
CAPN12	0	0.400311	0.185	0.06	0	1	CAPN12
LIMD2	0	0.400281	0.82	0.738	0	1	LIMD2
ZNHIT1	0	0.399961	0.508	0.423	0	1	ZNHIT1
HSPB11	0	0.399717	0.339	0.233	0	1	HSPB11
ENSA	0	0.399274	0.496	0.409	0	1	ENSA
TAPBP	0	0.399256	0.698	0.599	0	1	TAPBP
CTDSP1	0	0.398805	0.442	0.333	0	1	CTDSP1
NOTCH1	0	0.398318	0.231	0.11	0	1	NOTCH1
UPP1	0	0.396835	0.367	0.264	0	1	UPP1
NDUFA3	0	0.396734	0.57	0.497	0	1	NDUFA3
DERL1	0	0.396574	0.34	0.235	0	1	DERL1
USB1	0	0.396261	0.24	0.133	0	1	USB1
UBE2M	0	0.395883	0.385	0.294	0	1	UBE2M
JAZF1	0	0.395569	0.237	0.128	0	1	JAZF1
RPS27L	0	0.395209	0.554	0.481	0	1	RPS27L
RGS9	0	0.394832	0.163	0.031	0	1	RGS9
TLE1	0	0.393387	0.189	0.063	0	1	TLE1
ZCCHC17	0	0.392131	0.377	0.219	0	1	ZCCHC17
DTNBP1	0	0.392103	0.283	0.191	0	1	DTNBP1
GBP4	0	0.391491	0.421	0.279	0	1	GBP4
RCN2	0	0.391389	0.346	0.249	0	1	RCN2
NUB1	0	0.39132	0.484	0.402	0	1	NUB1
NDUFS8	0	0.391266	0.44	0.359	0	1	NDUFS8
RNPEPL1	0	0.391249	0.487	0.379	0	1	RNPEPL1
IKZF2	0	0.39101	0.222	0.081	0	1	IKZF2
ITGB1BP1	0	0.390872	0.364	0.268	0	1	ITGB1BP1
SERF2	0	0.390742	0.988	0.887	0	1	SERF2
RFTN1	0	0.390691	0.268	0.16	0	1	RFTN1
DCXR	0	0.390689	0.341	0.259	0	1	DCXR
IFI27L2	0	0.390095	0.43	0.303	0	1	IFI27L2
UHMK1	0	0.389813	0.422	0.342	0	1	UHMK1
PARK7	0	0.389522	0.766	0.633	0	1	PARK7
VPS4B	0	0.389096	0.485	0.404	0	1	VPS4B
SYAP1	0	0.388272	0.329	0.249	0	1	SYAP1
TCEB2	0	0.388111	0.794	0.673	0	1	TCEB2
ADH5	0	0.388025	0.443	0.358	0	1	ADH5
RP4-728D4.2	0	0.388001	0.176	0.055	0	1	RP4-728D4.2
MED10	0	0.387927	0.472	0.382	0	1	MED10
PUF60	0	0.387922	0.388	0.306	0	1	PUF60
TINF2	0	0.387483	0.311	0.225	0	1	TINF2
ISG20	0	0.387249	0.685	0.523	0	1	ISG20
PPP2R5A	0	0.387233	0.36	0.261	0	1	PPP2R5A
ORAI1	0	0.386988	0.437	0.328	0	1	ORAI1
TNFSF12	0	0.386534	0.294	0.197	0	1	TNFSF12
FNDC3B	0	0.386474	0.279	0.157	0	1	FNDC3B
PSMB3	0	0.386425	0.591	0.486	0	1	PSMB3
BPGM	0	0.386152	0.207	0.088	0	1	BPGM
C19orf12	0	0.386138	0.228	0.116	0	1	C19orf12
IMP3	0	0.386004	0.429	0.357	0	1	IMP3
CRELD2	0	0.385985	0.277	0.173	0	1	CRELD2
CD96	0	0.385826	0.417	0.267	0	1	CD96
TRAPPC4	0	0.38554	0.325	0.234	0	1	TRAPPC4
INPP4A	0	0.384654	0.392	0.273	0	1	INPP4A
NCK1	0	0.384578	0.375	0.276	0	1	NCK1
ADA	0	0.384281	0.256	0.145	0	1	ADA
COPS6	0	0.38319	0.419	0.337	0	1	COPS6
ARPC4	0	0.383126	0.616	0.491	0	1	ARPC4
TBC1D31	0	0.383018	0.198	0.076	0	1	TBC1D31
TERF2IP	0	0.382007	0.602	0.497	0	1	TERF2IP
SUB1	0	0.380616	0.862	0.714	0	1	SUB1
DNAJB11	0	0.380174	0.308	0.209	0	1	DNAJB11
BNC2	0	0.380043	0.125	0.007	0	1	BNC2
SAMD9L	0	0.379945	0.469	0.344	0	1	SAMD9L
NDUFB8.1	0	0.379874	0.581	0.502	0	1	NDUFB8.1
EIF6	0	0.379857	0.392	0.316	0	1	EIF6
SUMO2	0	0.379216	0.814	0.711	0	1	SUMO2
PDAP1	0	0.37895	0.428	0.349	0	1	PDAP1
LRPAP1	0	0.378344	0.457	0.366	0	1	LRPAP1
MRPS12	0	0.378227	0.363	0.283	0	1	MRPS12
IFI35	0	0.377825	0.338	0.243	0	1	IFI35
PPM1L	0	0.377627	0.184	0.063	0	1	PPM1L
PPM1G	0	0.376896	0.518	0.428	0	1	PPM1G
KIR2DL3	0	0.376444	0.115	0.007	0	1	KIR2DL3
DUSP23	0	0.375879	0.26	0.165	0	1	DUSP23
TAOK3	0	0.375524	0.609	0.519	0	1	TAOK3
SNTB2	0	0.374877	0.234	0.12	0	1	SNTB2
VIMP	0	0.374792	0.387	0.283	0	1	VIMP
CKLF	0	0.374678	0.419	0.337	0	1	CKLF
MYEOV2	0	0.373897	0.594	0.515	0	1	MYEOV2
PSMC3	0	0.373483	0.35	0.266	0	1	PSMC3
SUMO1	0	0.373233	0.52	0.445	0	1	SUMO1
HSP90AA1	0	0.373108	0.919	0.808	0	1	HSP90AA1
UQCR10	0	0.372596	0.705	0.616	0	1	UQCR10
WDR83OS	0	0.371845	0.591	0.5	0	1	WDR83OS
BLOC1S1	0	0.371552	0.593	0.48	0	1	BLOC1S1
THRAP3	0	0.371443	0.613	0.549	0	1	THRAP3
SCAND1	0	0.370736	0.527	0.454	0	1	SCAND1
SPCS3	0	0.370669	0.57	0.47	0	1	SPCS3
PSMB2	0	0.370642	0.425	0.336	0	1	PSMB2
PSMD13	0	0.3705	0.446	0.372	0	1	PSMD13
GLRX	0	0.370427	0.59	0.488	0	1	GLRX
HNRNPA3	0	0.370423	0.794	0.706	0	1	HNRNPA3
DAD1	0	0.370356	0.603	0.516	0	1	DAD1
SUPT16H	0	0.369807	0.463	0.387	0	1	SUPT16H
RAP2B	0	0.368885	0.419	0.306	0	1	RAP2B
PIK3R1	0	0.368421	0.529	0.439	0	1	PIK3R1
SRSF3	0	0.368384	0.717	0.633	0	1	SRSF3
POLR2B	0	0.367933	0.45	0.366	0	1	POLR2B
ARID4B	0	0.367932	0.643	0.572	0	1	ARID4B
COX17	0	0.367898	0.421	0.348	0	1	COX17
NDUFS6	0	0.367447	0.576	0.487	0	1	NDUFS6
TMEM181	0	0.367433	0.262	0.151	0	1	TMEM181
KCNAB2	0	0.366808	0.327	0.244	0	1	KCNAB2
SLA	0	0.366743	0.434	0.359	0	1	SLA
ILKAP	0	0.366401	0.264	0.175	0	1	ILKAP
ARFGAP3	0	0.365638	0.307	0.227	0	1	ARFGAP3
COMMD4	0	0.365559	0.261	0.171	0	1	COMMD4
DDOST	0	0.364582	0.394	0.321	0	1	DDOST
DGUOK	0	0.364467	0.408	0.345	0	1	DGUOK
RRBP1	0	0.363527	0.379	0.258	0	1	RRBP1
KDM5A	0	0.36326	0.549	0.479	0	1	KDM5A
ATP5I	0	0.363183	0.706	0.622	0	1	ATP5I
CIAO1	0	0.363084	0.294	0.212	0	1	CIAO1
MAP1LC3B	0	0.362802	0.523	0.429	0	1	MAP1LC3B
BRD2	0	0.362752	0.468	0.398	0	1	BRD2
CAPN15	0	0.362118	0.194	0.086	0	1	CAPN15
YES1	0	0.361772	0.164	0.046	0	1	YES1
AKT1	0	0.361738	0.271	0.182	0	1	AKT1
CMKLR1	0	0.361473	0.147	0.038	0	1	CMKLR1
RABAC1	0	0.361401	0.59	0.487	0	1	RABAC1
PSMB6	0	0.361158	0.462	0.385	0	1	PSMB6
FEZ1	0	0.360595	0.115	0.01	0	1	FEZ1
RBBP7	0	0.360159	0.368	0.279	0	1	RBBP7
GPR114	0	0.360088	0.168	0.047	0	1	GPR114
PPIA	0	0.359924	0.91	0.798	0	1	PPIA
C19orf43	0	0.359749	0.785	0.701	0	1	C19orf43
KRT10	0	0.359529	0.499	0.441	0	1	KRT10
RSBN1L	0	0.359438	0.535	0.464	0	1	RSBN1L
CASP4	0	0.35932	0.553	0.473	0	1	CASP4
ANAPC11	0	0.359278	0.45	0.374	0	1	ANAPC11
ARHGDIA	0	0.358934	0.512	0.43	0	1	ARHGDIA
APOBR	0	0.358339	0.268	0.16	0	1	APOBR
RECQL	0	0.358179	0.384	0.309	0	1	RECQL
RAB8A	0	0.357562	0.499	0.383	0	1	RAB8A
SSR2	0	0.357312	0.758	0.667	0	1	SSR2
ADRM1	0	0.357282	0.372	0.291	0	1	ADRM1
DYNLRB1	0	0.357156	0.552	0.452	0	1	DYNLRB1
RNPS1	0	0.356422	0.463	0.394	0	1	RNPS1
RP11-473M20.7	0	0.355844	0.201	0.081	0	1	RP11-473M20.7
ZBTB8OS	0	0.355464	0.38	0.304	0	1	ZBTB8OS
ATP5J	0	0.355022	0.644	0.554	0	1	ATP5J
DNAJB14	0	0.354937	0.473	0.393	0	1	DNAJB14
UNC50	0	0.35485	0.254	0.173	0	1	UNC50
MEAF6	0	0.354266	0.414	0.346	0	1	MEAF6
STK4	0	0.35394	0.831	0.743	0	1	STK4
TRPV2	0	0.353113	0.257	0.165	0	1	TRPV2
CSNK1D	0	0.352292	0.354	0.271	0	1	CSNK1D
LCK1	0	0.351815	0.578	0.415	0	1	LCK
IK	0	0.351643	0.587	0.528	0	1	IK
EIF4G3	0	0.351434	0.292	0.194	0	1	EIF4G3
TRAPPC1	0	0.351326	0.674	0.544	0	1	TRAPPC1
SEC61G	0	0.351322	0.563	0.483	0	1	SEC61G
DEF6	0	0.350205	0.365	0.28	0	1	DEF6
AUTS2	0	0.350043	0.165	0.051	0	1	AUTS2
DDX6	0	0.349933	0.506	0.421	0	1	DDX6
PCSK7	0	0.349394	0.595	0.49	0	1	PCSK7
SPSB3	0	0.348833	0.355	0.269	0	1	SPSB3
HEG1	0	0.348707	0.172	0.061	0	1	HEG1
TSC22D4	0	0.348295	0.424	0.336	0	1	TSC22D4
ATP1B3	0	0.347857	0.385	0.303	0	1	ATP1B3
SPPL2A	0	0.347259	0.273	0.193	0	1	SPPL2A
LRP10	0	0.347257	0.376	0.297	0	1	LRP10
CARHSP1	0	0.347189	0.334	0.242	0	1	CARHSP1
SYT11	0	0.346884	0.192	0.088	0	1	SYT11
RTF1	0	0.346352	0.497	0.437	0	1	RTF1
CCSER2	0	0.345682	0.394	0.298	0	1	CCSER2
YWHAB	0	0.345496	0.873	0.763	0	1	YWHAB
CELF2	0	0.345433	0.741	0.653	0	1	CELF2
YARS	0	0.344977	0.25	0.16	0	1	YARS
MAGOH	0	0.34436	0.431	0.371	0	1	MAGOH
COX6C1	0	0.344182	0.803	0.701	0	1	COX6C
ISG15	0	0.344014	0.584	0.423	0	1	ISG15
RPL36AL1	0	0.343942	0.942	0.812	0	1	RPL36AL
ARPC3	0	0.343493	0.933	0.789	0	1	ARPC3
AGK	0	0.343277	0.19	0.085	0	1	AGK
DNM2	0	0.343174	0.317	0.238	0	1	DNM2
SF3B2	0	0.343068	0.554	0.492	0	1	SF3B2
NPC1	0	0.342542	0.199	0.091	0	1	NPC1
ATP5G3	0	0.342356	0.65	0.559	0	1	ATP5G3
GNGT2	0	0.34224	0.145	0.047	0	1	GNGT2
DNMT1	0	0.340977	0.422	0.332	0	1	DNMT1
BUB3	0	0.340662	0.466	0.389	0	1	BUB3
CD69	0	0.340007	0.345	0.226	0	1	CD69
TMEM50A	0	0.339743	0.62	0.485	0	1	TMEM50A
METRN	0	0.339688	0.175	0.075	0	1	METRN
B4GALT4	0	0.339411	0.214	0.107	0	1	B4GALT4
UQCR11.1	0	0.338409	0.728	0.645	0	1	UQCR11.1
RP11-4F5.2	0	0.33821	0.147	0.035	0	1	RP11-4F5.2
MRPL20	0	0.338043	0.519	0.468	0	1	MRPL20
RAPGEF1	0	0.336947	0.312	0.226	0	1	RAPGEF1
PSMC5	0	0.33654	0.48	0.419	0	1	PSMC5
CAP1	0	0.336141	0.776	0.653	0	1	CAP1
C19orf66	0	0.336095	0.33	0.244	0	1	C19orf66
CCM2	0	0.335844	0.426	0.349	0	1	CCM2
GTF3A	0	0.33571	0.668	0.595	0	1	GTF3A
MXRA7	0	0.335615	0.148	0.038	0	1	MXRA7
NUDC	0	0.334733	0.439	0.38	0	1	NUDC
MIR142	0	0.334051	0.555	0.466	0	1	MIR142
NAALADL1	0	0.334024	0.151	0.045	0	1	NAALADL1
BRK1	0	0.33353	0.68	0.587	0	1	BRK1
TBK1	0	0.333327	0.245	0.162	0	1	TBK1
PDE4D	0	0.333248	0.224	0.118	0	1	PDE4D
SEC11A	0	0.332339	0.596	0.501	0	1	SEC11A
ELOVL6	0	0.331819	0.133	0.024	0	1	ELOVL6
C4orf3	0	0.33103	0.633	0.57	0	1	C4orf3
VASP	0	0.33098	0.564	0.447	0	1	VASP
MAD2L2	0	0.329956	0.207	0.127	0	1	MAD2L2
SNX6	0	0.329933	0.561	0.509	0	1	SNX6
TMED1	0	0.329429	0.185	0.1	0	1	TMED1
C1orf56	0	0.329411	0.226	0.132	0	1	C1orf56
TMBIM6	0	0.329118	0.793	0.698	0	1	TMBIM6
LGALS1	0	0.329099	0.602	0.331	0	1	LGALS1
VPS37B	0	0.328953	0.254	0.155	0	1	VPS37B
ATP5J2	0	0.32884	0.641	0.558	0	1	ATP5J2
HOXB4	0	0.328787	0.152	0.052	0	1	HOXB4
HSPA8	0	0.328734	0.838	0.744	0	1	HSPA8
C9orf78	0	0.328318	0.552	0.489	0	1	C9orf78
SLC25A20	0	0.328163	0.174	0.079	0	1	SLC25A20
SH2D1A	0	0.328049	0.282	0.168	0	1	SH2D1A
GOLGA4	0	0.327765	0.53	0.462	0	1	GOLGA4
ARNTL	0	0.326206	0.218	0.124	0	1	ARNTL
LRRC8A	0	0.326089	0.175	0.08	0	1	LRRC8A
FHL3	0	0.326015	0.16	0.07	0	1	FHL3
SIRT7	0	0.325699	0.355	0.276	0	1	SIRT7
PIM11	0	0.325467	0.423	0.315	0	1	PIM1
EDF1	0	0.325333	0.776	0.699	0	1	EDF1
BOK	0	0.325167	0.106	0.004	0	1	BOK
TSPAN2	0	0.324795	0.175	0.056	0	1	TSPAN2
SRRM1	0	0.324105	0.708	0.649	0	1	SRRM1
KIR3DL2	0	0.323971	0.102	0.008	0	1	KIR3DL2
ACP1	0	0.322768	0.448	0.368	0	1	ACP1
GCLM	0	0.322407	0.233	0.122	0	1	GCLM
RAB11FIP1	0	0.321671	0.417	0.291	0	1	RAB11FIP1
PPIL2	0	0.320598	0.258	0.172	0	1	PPIL2
TWF2	0	0.32047	0.443	0.377	0	1	TWF2
MECP2	0	0.320153	0.349	0.266	0	1	MECP2
PSD4	0	0.31973	0.265	0.178	0	1	PSD4
AKAP5	0	0.319477	0.121	0.025	0	1	AKAP5
NOP10	0	0.319309	0.573	0.513	0	1	NOP10
GNG5	0	0.318334	0.647	0.542	0	1	GNG5
PAFAH2	0	0.317868	0.16	0.059	0	1	PAFAH2
C11orf58	0	0.316833	0.686	0.63	0	1	C11orf58
KLF13	0	0.316759	0.648	0.582	0	1	KLF13
LPGAT1	0	0.316359	0.396	0.309	0	1	LPGAT1
RNF115	0	0.314996	0.342	0.262	0	1	RNF115
CCDC102A	0	0.314651	0.148	0.05	0	1	CCDC102A
CAPNS1	0	0.314569	0.505	0.398	0	1	CAPNS1
ATM	0	0.312899	0.785	0.681	0	1	ATM
HNRNPA2B1	0	0.312509	0.935	0.862	0	1	HNRNPA2B1
PSMA4	0	0.311902	0.534	0.45	0	1	PSMA4
PDE4A	0	0.311633	0.142	0.055	0	1	PDE4A
MAN1A1	0	0.311431	0.24	0.132	0	1	MAN1A1
KIAA1377	0	0.31119	0.121	0.031	0	1	KIAA1377
SERBP1	0	0.310604	0.768	0.698	0	1	SERBP1
ARL6IP5	0	0.310356	0.819	0.729	0	1	ARL6IP5
VPS26B	0	0.309555	0.228	0.149	0	1	VPS26B
ZFYVE28	0	0.307899	0.154	0.054	0	1	ZFYVE28
TMEM120B	0	0.307078	0.226	0.136	0	1	TMEM120B
COX7A2	0	0.302969	0.688	0.62	0	1	COX7A2
SET	0	0.301456	0.796	0.719	0	1	SET
DEK	0	0.301287	0.688	0.597	0	1	DEK
BZRAP1	0	0.301108	0.129	0.029	0	1	BZRAP1
ST6GALNAC6	0	0.300621	0.172	0.083	0	1	ST6GALNAC6
RBM38	0	0.300487	0.336	0.227	0	1	RBM38
ARSG	0	0.300414	0.171	0.081	0	1	ARSG
IKZF3	0	0.299578	0.237	0.146	0	1	IKZF3
RMDN3	0	0.2995	0.157	0.075	0	1	RMDN3
ITGAX	0	0.299378	0.225	0.141	0	1	ITGAX
TNIK	0	0.299242	0.291	0.175	0	1	TNIK
SSR4	0	0.299108	0.799	0.702	0	1	SSR4
ENPP5	0	0.298412	0.111	0.014	0	1	ENPP5
KIFAP3	0	0.298365	0.221	0.116	0	1	KIFAP3
DDX46	0	0.298254	0.626	0.574	0	1	DDX46
ABCA2	0	0.297678	0.153	0.049	0	1	ABCA2
FOSL2	0	0.297371	0.218	0.133	0	1	FOSL2
BPTF	0	0.29728	0.633	0.584	0	1	BPTF
DYNLL1	0	0.297033	0.695	0.55	0	1	DYNLL1
C11orf21	0	0.297021	0.229	0.134	0	1	C11orf21
ANKRD11	0	0.294831	0.633	0.572	0	1	ANKRD11
LSM1	0	0.294127	0.326	0.247	0	1	LSM1
ADD3	0	0.293564	0.645	0.588	0	1	ADD3
XRCC5	0	0.292766	0.697	0.644	0	1	XRCC5
PARP15	0	0.292594	0.271	0.16	0	1	PARP15
RP3-395M20.12	0	0.292313	0.175	0.096	0	1	RP3-395M20.12
HNRNPDL	0	0.290819	0.731	0.679	0	1	HNRNPDL
FURIN	0	0.290551	0.196	0.114	0	1	FURIN
RRAS2	0	0.290219	0.184	0.1	0	1	RRAS2
NDUFA1	0	0.288629	0.671	0.604	0	1	NDUFA1
SLC44A2	0	0.28852	0.301	0.206	0	1	SLC44A2
U2AF1	0	0.287364	0.615	0.57	0	1	U2AF1
CAPN2	0	0.28679	0.444	0.347	0	1	CAPN2
NUCKS1	0	0.286695	0.621	0.552	0	1	NUCKS1
TRAF3IP31	0	0.286372	0.779	0.699	0	1	TRAF3IP3
CDK17	0	0.285756	0.212	0.128	0	1	CDK17
HNRNPK	0	0.283969	0.816	0.751	0	1	HNRNPK
ICAM2	0	0.283667	0.414	0.329	0	1	ICAM2
CLSTN3	0	0.283612	0.141	0.047	0	1	CLSTN3
TRAPPC2	0	0.28053	0.261	0.176	0	1	TRAPPC2
C9orf16	0	0.280374	0.671	0.551	0	1	C9orf16
BCAP31	0	0.279856	0.479	0.413	0	1	BCAP31
ATP6V0E1	0	0.279565	0.774	0.688	0	1	ATP6V0E1
COX5B	0	0.279087	0.721	0.644	0	1	COX5B
P2RY11	0	0.277546	0.12	0.038	0	1	P2RY11
UAP1	0	0.275167	0.139	0.057	0	1	UAP1
PTPRE	0	0.273922	0.445	0.298	0	1	PTPRE
SMAD7	0	0.272795	0.118	0.034	0	1	SMAD7
H2AFZ	0	0.271585	0.622	0.518	0	1	H2AFZ
LINC008611	0	0.271149	0.485	0.336	0	1	LINC00861
MALAT11	0	0.271058	0.999	0.93	0	1	MALAT1
FAM8A1	0	0.269654	0.17	0.097	0	1	FAM8A1
GFI1	0	0.268713	0.121	0.033	0	1	GFI1
FUS	0	0.268019	0.754	0.701	0	1	FUS
MAF	0	0.267891	0.198	0.102	0	1	MAF
GALNT3	0	0.267263	0.137	0.058	0	1	GALNT3
LINC00152	0	0.263857	0.317	0.192	0	1	LINC00152
WIPI1	0	0.260124	0.162	0.069	0	1	WIPI1
DAB2	0	0.259666	0.266	0.055	0	1	DAB2
CTA-445C9.15	0	0.259534	0.152	0.068	0	1	CTA-445C9.15
SUSD1	0	0.25725	0.172	0.092	0	1	SUSD1
ACAP1	0	0.255858	0.65	0.565	0	1	ACAP1
ARHGEF9	0	0.255795	0.171	0.095	0	1	ARHGEF9
TMSB10	0	0.25332	0.998	0.9	0	1	TMSB10
APBA2	0	0.250655	0.21	0.118	0	1	APBA2
RNASEH2C	1.87e-306	0.357347	0.421	0.356	6.11e-302	1	RNASEH2C
HN1	7.13e-306	0.275187	0.444	0.363	2.33e-301	1	HN1
GALC	1.53e-305	0.269226	0.158	0.088	5e-301	1	GALC
HNRNPM	1.67e-305	0.302978	0.621	0.569	5.47e-301	1	HNRNPM
WDR45	3.59e-304	0.320743	0.237	0.16	1.17e-299	1	WDR45
SNRK	6.09e-304	0.333596	0.37	0.294	2e-299	1	SNRK
XAF1	1.55e-303	0.320293	0.482	0.392	5.07e-299	1	XAF1
TMEM71	1.88e-303	0.313864	0.238	0.158	6.14e-299	1	TMEM71
ATP6V1F	2.57e-302	0.277409	0.536	0.476	8.43e-298	1	ATP6V1F
SRP19	3.73e-302	0.343462	0.361	0.292	1.22e-297	1	SRP19
AURKAIP1	1.78e-301	0.293757	0.506	0.452	5.84e-297	1	AURKAIP1
TMBIM4.1	9.63e-301	0.290852	0.598	0.554	3.15e-296	1	TMBIM4.1
RTFDC1	8.4e-299	0.324615	0.436	0.382	2.75e-294	1	RTFDC1
SNRPB2	2.68e-298	0.333106	0.489	0.436	8.79e-294	1	SNRPB2
ASNA1	4.3e-298	0.324886	0.299	0.226	1.41e-293	1	ASNA1
ADCY7	9.51e-298	0.311885	0.316	0.233	3.11e-293	1	ADCY7
ZDHHC24	6.8e-297	0.307296	0.206	0.132	2.23e-292	1	ZDHHC24
SLC27A3	1.82e-296	0.28836	0.191	0.116	5.97e-292	1	SLC27A3
SPATA13	2.86e-296	0.298422	0.308	0.225	9.37e-292	1	SPATA13
LIMK1	9.5e-296	0.252042	0.139	0.074	3.11e-291	1	LIMK1
COX7B	9.83e-296	0.280113	0.597	0.537	3.22e-291	1	COX7B
ZFPM1	5.07e-294	0.327297	0.229	0.151	1.66e-289	1	ZFPM1
CTBP1	7.65e-293	0.333944	0.302	0.226	2.5e-288	1	CTBP1
CHD9	8.18e-292	0.277272	0.416	0.339	2.68e-287	1	CHD9
PHB	1.4e-291	0.336217	0.396	0.334	4.57e-287	1	PHB
NCOR1	2.5e-291	0.273071	0.575	0.525	8.18e-287	1	NCOR1
ICAM3	6.51e-289	0.279783	0.629	0.58	2.13e-284	1	ICAM3
UBE2I	3.35e-288	0.281426	0.584	0.544	1.1e-283	1	UBE2I
VCP	1.02e-287	0.306141	0.435	0.369	3.33e-283	1	VCP
SUPT4H1	8.98e-286	0.252891	0.413	0.347	2.94e-281	1	SUPT4H1
TMEM9B	9.69e-286	0.329977	0.335	0.268	3.17e-281	1	TMEM9B
SHISA5	4.49e-285	0.338813	0.4	0.336	1.47e-280	1	SHISA5
PDCD6	4.62e-283	0.307673	0.488	0.448	1.51e-278	1	PDCD6
NFKBIB	1.9e-282	0.286192	0.182	0.112	6.22e-278	1	NFKBIB
HEXA	7.24e-282	0.315206	0.298	0.223	2.37e-277	1	HEXA
PSMA3	2.13e-280	0.314399	0.42	0.359	6.97e-276	1	PSMA3
CCDC69	6.38e-280	0.319429	0.423	0.352	2.09e-275	1	CCDC69
TEX264	8.21e-280	0.337414	0.339	0.271	2.69e-275	1	TEX264
SRP9	2.37e-279	0.290593	0.536	0.493	7.76e-275	1	SRP9
HNRNPR	1.21e-276	0.269652	0.6	0.551	3.95e-272	1	HNRNPR
PA2G4	7.81e-276	0.293184	0.567	0.52	2.56e-271	1	PA2G4
KAT6B	2.25e-275	0.327314	0.305	0.226	7.36e-271	1	KAT6B
CLTB	2.36e-275	0.325682	0.347	0.283	7.72e-271	1	CLTB
HINT2	1.05e-274	0.329628	0.27	0.198	3.45e-270	1	HINT2
IRF9	8.04e-274	0.325429	0.292	0.215	2.63e-269	1	IRF9
USMG5	2.4e-272	0.29143	0.57	0.522	7.85e-268	1	USMG5
PPP5C	1.05e-270	0.264463	0.172	0.103	3.43e-266	1	PPP5C
ANXA4	1.71e-269	0.307951	0.257	0.181	5.61e-265	1	ANXA4
SNRPD3	4.15e-269	0.288973	0.536	0.492	1.36e-264	1	SNRPD3
PEX2	4.93e-269	0.326505	0.255	0.184	1.61e-264	1	PEX2
ANXA11	5.37e-269	0.289675	0.499	0.453	1.76e-264	1	ANXA11
KMT2E	6.27e-269	0.271164	0.607	0.571	2.05e-264	1	KMT2E
C1orf174	6.99e-267	0.290306	0.201	0.131	2.29e-262	1	C1orf174
ATP8A1	2.81e-266	0.260748	0.217	0.142	9.21e-262	1	ATP8A1
SSBP1	9.35e-266	0.280558	0.571	0.532	3.06e-261	1	SSBP1
CCDC82	1.34e-263	0.329727	0.299	0.225	4.39e-259	1	CCDC82
UQCRQ	6.54e-263	0.301403	0.515	0.463	2.14e-258	1	UQCRQ
COX5A	1.64e-261	0.278456	0.504	0.442	5.36e-257	1	COX5A
ERBB2IP	1.99e-261	0.27008	0.494	0.438	6.53e-257	1	ERBB2IP
CRBN	8.32e-261	0.271705	0.473	0.419	2.72e-256	1	CRBN
LCP2	8.59e-261	0.281403	0.445	0.377	2.81e-256	1	LCP2
UBE2L6	1.31e-259	0.306915	0.414	0.351	4.3e-255	1	UBE2L6
ARL6IP1	1.3e-258	0.318828	0.347	0.281	4.25e-254	1	ARL6IP1
CASP10	4.68e-258	0.312925	0.243	0.171	1.53e-253	1	CASP10
AP2B1	4.95e-258	0.295682	0.388	0.328	1.62e-253	1	AP2B1
RAB2A	3.59e-257	0.308611	0.469	0.423	1.18e-252	1	RAB2A
TMEM179B	1.51e-256	0.333334	0.326	0.263	4.95e-252	1	TMEM179B
DERL2	8.53e-256	0.314849	0.28	0.211	2.79e-251	1	DERL2
MRPL10	3.4e-255	0.31284	0.21	0.141	1.11e-250	1	MRPL10
SNRPG	1.17e-254	0.276964	0.517	0.471	3.84e-250	1	SNRPG
CD58	1.25e-254	0.285613	0.212	0.142	4.1e-250	1	CD58
CMTM3	2.83e-254	0.323364	0.284	0.212	9.28e-250	1	CMTM3
FOXN3	4.26e-254	0.29628	0.472	0.418	1.39e-249	1	FOXN3
B3GALT4	4.97e-254	0.277576	0.201	0.132	1.63e-249	1	B3GALT4
BCL9L	2.76e-253	0.257061	0.301	0.221	9.05e-249	1	BCL9L
TSTD11	7.62e-253	0.288595	0.485	0.41	2.49e-248	1	TSTD1
NDUFB10	1e-252	0.260178	0.549	0.504	3.28e-248	1	NDUFB10
PTGER4	1.44e-251	0.32178	0.25	0.177	4.73e-247	1	PTGER4
LAMP1	3.91e-249	0.277509	0.4	0.339	1.28e-244	1	LAMP1
APBB1IP	1.54e-248	0.259187	0.615	0.575	5.04e-244	1	APBB1IP
CYC1	1.88e-248	0.326423	0.328	0.266	6.16e-244	1	CYC1
SF3B5	4.74e-248	0.272135	0.543	0.503	1.55e-243	1	SF3B5
RER1	6.95e-248	0.310873	0.412	0.358	2.28e-243	1	RER1
RINL	3.78e-247	0.287332	0.223	0.152	1.24e-242	1	RINL
IRF2BPL	4.58e-247	0.252655	0.152	0.09	1.5e-242	1	IRF2BPL
KLF12	3.52e-246	0.252851	0.27	0.193	1.15e-241	1	KLF12
C6orf1	2.03e-245	0.275677	0.196	0.13	6.66e-241	1	C6orf1
AMZ2	4.51e-245	0.280185	0.197	0.13	1.48e-240	1	AMZ2
TRANK1	1.3e-243	0.298399	0.281	0.208	4.26e-239	1	TRANK1
STX4	1.32e-243	0.305131	0.261	0.193	4.31e-239	1	STX4
MGMT	3.23e-243	0.310499	0.322	0.259	1.06e-238	1	MGMT
TMEM109	4.11e-243	0.31066	0.251	0.183	1.35e-238	1	TMEM109
MFSD10	5.77e-243	0.320665	0.327	0.264	1.89e-238	1	MFSD10
SYF2	7.3e-243	0.262691	0.616	0.58	2.39e-238	1	SYF2
STK38	1.48e-242	0.292629	0.462	0.407	4.86e-238	1	STK38
SETX	9.42e-242	0.292982	0.518	0.467	3.08e-237	1	SETX
SLC20A1	2.68e-241	0.26565	0.273	0.199	8.79e-237	1	SLC20A1
EMC6	3e-239	0.305668	0.335	0.28	9.83e-235	1	EMC6
KRTCAP2	6.24e-239	0.31503	0.449	0.407	2.04e-234	1	KRTCAP2
NDUFA11	3.24e-238	0.274636	0.531	0.495	1.06e-233	1	NDUFA11
POLR2F	7.29e-237	0.323109	0.33	0.273	2.39e-232	1	POLR2F
SNF8	1.1e-236	0.307928	0.388	0.339	3.58e-232	1	SNF8
FAM103A1	1.84e-236	0.3123	0.273	0.21	6.01e-232	1	FAM103A1
DCAF5	5.26e-236	0.295646	0.298	0.23	1.72e-231	1	DCAF5
FAM199X	1.82e-235	0.276363	0.193	0.127	5.95e-231	1	FAM199X
PPIE	2.29e-235	0.292853	0.264	0.197	7.5e-231	1	PPIE
FIS1	3.41e-235	0.292541	0.489	0.455	1.12e-230	1	FIS1
ZNF720	1.44e-231	0.285581	0.235	0.166	4.7e-227	1	ZNF720
ZMYND11	1.47e-231	0.281832	0.227	0.158	4.8e-227	1	ZMYND11
PCSK5	2.65e-231	0.267602	0.109	0.057	8.67e-227	1	PCSK5
SH3BP1	1.35e-230	0.335509	0.302	0.239	4.42e-226	1	SH3BP1
MRPL51	3.89e-229	0.293003	0.463	0.422	1.27e-224	1	MRPL51
BRD7	1.39e-228	0.298048	0.448	0.402	4.54e-224	1	BRD7
RBBP4	7.95e-228	0.290406	0.451	0.406	2.6e-223	1	RBBP4
FAM172A	5.34e-226	0.277177	0.288	0.22	1.75e-221	1	FAM172A
DNAJC3	7.27e-226	0.315256	0.323	0.26	2.38e-221	1	DNAJC3
TNFRSF1A	7.78e-225	0.274103	0.299	0.227	2.55e-220	1	TNFRSF1A
GPAA1	1.26e-224	0.295024	0.228	0.164	4.11e-220	1	GPAA1
USP11	3.49e-224	0.257752	0.187	0.122	1.14e-219	1	USP11
TAF7	1.23e-223	0.301579	0.476	0.431	4.02e-219	1	TAF7
TXNL4A	1.17e-222	0.284658	0.403	0.359	3.82e-218	1	TXNL4A
SF3B14	4.44e-222	0.280915	0.476	0.44	1.46e-217	1	SF3B14
MOAP1	1.04e-221	0.273948	0.207	0.142	3.4e-217	1	MOAP1
PTPN2	3.8e-220	0.300866	0.448	0.402	1.24e-215	1	PTPN2
ZBTB44	3.99e-220	0.316456	0.328	0.267	1.31e-215	1	ZBTB44
MAST3	8.81e-220	0.271459	0.198	0.134	2.89e-215	1	MAST3
CCNDBP1	1.96e-219	0.280769	0.405	0.356	6.42e-215	1	CCNDBP1
TMED2	3.26e-219	0.312644	0.367	0.316	1.07e-214	1	TMED2
SLC25A11	3.9e-219	0.312733	0.284	0.226	1.28e-214	1	SLC25A11
RBCK1	1.82e-217	0.302473	0.383	0.333	5.95e-213	1	RBCK1
LBR	3.98e-217	0.251176	0.505	0.458	1.3e-212	1	LBR
SMC3	8.3e-217	0.292107	0.441	0.392	2.72e-212	1	SMC3
XRN1	6.41e-215	0.269239	0.443	0.391	2.1e-210	1	XRN1
RNF181	2.8e-214	0.307256	0.371	0.323	9.16e-210	1	RNF181
PSENEN	8.58e-213	0.315487	0.255	0.195	2.81e-208	1	PSENEN
NRBP1	1.38e-212	0.292959	0.307	0.249	4.51e-208	1	NRBP1
RGS19	2.45e-212	0.300942	0.438	0.387	8.03e-208	1	RGS19
PDIA4	1e-211	0.266606	0.278	0.213	3.28e-207	1	PDIA4
MAP7D1	2.5e-211	0.295693	0.311	0.252	8.2e-207	1	MAP7D1
FAM117A	3.46e-211	0.272148	0.227	0.161	1.13e-206	1	FAM117A
ZNF22	5.71e-210	0.307388	0.329	0.272	1.87e-205	1	ZNF22
PPP4C	9.35e-210	0.281597	0.409	0.369	3.06e-205	1	PPP4C
MAF1	5.83e-209	0.268225	0.396	0.354	1.91e-204	1	MAF1
GSE1	8.62e-209	0.253306	0.204	0.14	2.82e-204	1	GSE1
CHST11	2.22e-208	0.275835	0.226	0.162	7.26e-204	1	CHST11
TSSC4	2.85e-208	0.302177	0.282	0.226	9.34e-204	1	TSSC4
DECR1	4.12e-208	0.306899	0.387	0.34	1.35e-203	1	DECR1
RPUSD3	1.02e-206	0.279352	0.208	0.147	3.33e-202	1	RPUSD3
SMIM19	4.58e-206	0.313234	0.247	0.187	1.5e-201	1	SMIM19
MESDC2	2.25e-205	0.296437	0.376	0.324	7.36e-201	1	MESDC2
U2SURP	2.98e-204	0.262497	0.529	0.497	9.75e-200	1	U2SURP
PIK3R5	1.04e-203	0.26886	0.216	0.154	3.42e-199	1	PIK3R5
NDUFA2	1.98e-203	0.266284	0.495	0.458	6.5e-199	1	NDUFA2
RN7SL1	3.58e-203	0.25567	0.203	0.139	1.17e-198	1	RN7SL1
TMEM173	1.08e-201	0.280994	0.327	0.266	3.55e-197	1	TMEM173
COQ10B	3.04e-201	0.280151	0.255	0.195	9.96e-197	1	COQ10B
PBDC1	4.72e-201	0.322464	0.278	0.22	1.55e-196	1	PBDC1
PYURF	1.4e-200	0.301572	0.407	0.37	4.59e-196	1	PYURF
ABHD2	1.5e-200	0.278285	0.246	0.182	4.91e-196	1	ABHD2
USP47	4.02e-200	0.273588	0.365	0.31	1.32e-195	1	USP47
UBLCP1	8.68e-200	0.313777	0.286	0.228	2.84e-195	1	UBLCP1
GALNT10	2.78e-199	0.251641	0.213	0.151	9.12e-195	1	GALNT10
FAM50A	1.65e-198	0.285596	0.311	0.256	5.4e-194	1	FAM50A
MED4	2.25e-196	0.302857	0.393	0.353	7.36e-192	1	MED4
DTD1	7.14e-196	0.258634	0.201	0.142	2.34e-191	1	DTD1
EMC7	7.38e-196	0.289154	0.313	0.262	2.42e-191	1	EMC7
C14orf119	4.01e-193	0.29938	0.294	0.243	1.31e-188	1	C14orf119
NARF	5.6e-193	0.278563	0.255	0.196	1.83e-188	1	NARF
PNKP	5.92e-193	0.272155	0.285	0.228	1.94e-188	1	PNKP
CPT1A	8.26e-193	0.270043	0.218	0.158	2.7e-188	1	CPT1A
UFD1L	2.24e-192	0.25834	0.339	0.287	7.34e-188	1	UFD1L
TMEM141	2.6e-192	0.302913	0.257	0.201	8.5e-188	1	TMEM141
OFD1	3.57e-192	0.251523	0.358	0.295	1.17e-187	1	OFD1
AP2A1	1.93e-191	0.2793	0.277	0.218	6.32e-187	1	AP2A1
ARHGAP25	3.69e-189	0.269906	0.392	0.341	1.21e-184	1	ARHGAP25
MOB3A	5.2e-189	0.282553	0.347	0.294	1.7e-184	1	MOB3A
MLEC	6.9e-189	0.250405	0.351	0.296	2.26e-184	1	MLEC
FYTTD1	2.96e-188	0.302833	0.313	0.261	9.69e-184	1	FYTTD1
HIPK1	1.22e-187	0.260605	0.341	0.284	4e-183	1	HIPK1
SNRPC	1.36e-186	0.287476	0.382	0.346	4.44e-182	1	SNRPC
RALBP1	1.02e-185	0.296462	0.401	0.361	3.33e-181	1	RALBP1
DDA1	5.88e-183	0.269017	0.224	0.169	1.92e-178	1	DDA1
RNF113A	6.46e-183	0.284033	0.236	0.18	2.12e-178	1	RNF113A
TOP2B	7.92e-183	0.286833	0.417	0.379	2.59e-178	1	TOP2B
C10orf118	6.79e-182	0.284411	0.34	0.282	2.22e-177	1	C10orf118
GHITM	2.02e-181	0.25119	0.492	0.469	6.61e-177	1	GHITM
WAS	8.09e-181	0.252007	0.502	0.464	2.65e-176	1	WAS
MRPL28	1.81e-180	0.272877	0.267	0.214	5.93e-176	1	MRPL28
B3GAT3	2.23e-179	0.275925	0.237	0.182	7.29e-175	1	B3GAT3
CNPY2	9.74e-177	0.279876	0.371	0.33	3.19e-172	1	CNPY2
AKR1B1	1.42e-175	0.278861	0.241	0.187	4.64e-171	1	AKR1B1
TMEM208	1.64e-175	0.276002	0.299	0.249	5.37e-171	1	TMEM208
MRFAP1	9.48e-175	0.263232	0.422	0.395	3.1e-170	1	MRFAP1
TMEM126B	1.25e-173	0.293485	0.283	0.232	4.08e-169	1	TMEM126B
NR3C1	1.86e-173	0.275609	0.411	0.371	6.09e-169	1	NR3C1
DAXX	5.77e-173	0.284837	0.294	0.242	1.89e-168	1	DAXX
HNRNPAB	7.97e-173	0.253028	0.401	0.357	2.61e-168	1	HNRNPAB
ATXN7L3B	9.87e-173	0.280734	0.369	0.326	3.23e-168	1	ATXN7L3B
SZRD1	9.95e-173	0.272454	0.294	0.245	3.26e-168	1	SZRD1
DNTTIP2	2.78e-172	0.297906	0.342	0.297	9.09e-168	1	DNTTIP2
STIM2	4.68e-170	0.250725	0.33	0.277	1.53e-165	1	STIM2
MPG	1e-169	0.288373	0.317	0.274	3.29e-165	1	MPG
IRF2	1.92e-169	0.264301	0.437	0.407	6.29e-165	1	IRF2
SCLT1	2.42e-169	0.286798	0.248	0.193	7.94e-165	1	SCLT1
POLR2J	2.15e-168	0.272558	0.407	0.378	7.05e-164	1	POLR2J
PARP4	1.88e-167	0.286374	0.329	0.283	6.14e-163	1	PARP4
RAB4B	1.32e-166	0.262804	0.245	0.191	4.31e-162	1	RAB4B
ITPA	1.62e-165	0.285478	0.275	0.228	5.32e-161	1	ITPA
LARP7	1.01e-163	0.318087	0.387	0.348	3.31e-159	1	LARP7
BLOC1S4	1.08e-162	0.281992	0.294	0.248	3.54e-158	1	BLOC1S4
NDUFV1	1.75e-162	0.288699	0.28	0.233	5.74e-158	1	NDUFV1
ATRAID	1.08e-161	0.290931	0.38	0.35	3.53e-157	1	ATRAID
LSM2	1.98e-161	0.276465	0.35	0.309	6.49e-157	1	LSM2
SMARCE1	4.1e-160	0.261644	0.373	0.336	1.34e-155	1	SMARCE1
C1orf122	1.51e-159	0.275141	0.236	0.186	4.93e-155	1	C1orf122
TMEM230	1.37e-158	0.267928	0.421	0.399	4.5e-154	1	TMEM230
SLK	1.42e-158	0.278453	0.287	0.237	4.65e-154	1	SLK
MDH2	2.61e-157	0.262119	0.415	0.387	8.54e-153	1	MDH2
TECR	1.02e-156	0.295014	0.335	0.291	3.34e-152	1	TECR
TXNDC9	1.15e-156	0.27761	0.258	0.211	3.76e-152	1	TXNDC9
CCT7	2.57e-156	0.266335	0.412	0.384	8.43e-152	1	CCT7
URI1	8.08e-156	0.257032	0.419	0.388	2.64e-151	1	URI1
COMMD8	1.19e-155	0.30336	0.304	0.263	3.88e-151	1	COMMD8
MYLIP	3.01e-154	0.259086	0.219	0.165	9.86e-150	1	MYLIP
PIK3C2A	6.14e-154	0.255125	0.234	0.181	2.01e-149	1	PIK3C2A
GSDMD	6.68e-154	0.253221	0.347	0.306	2.19e-149	1	GSDMD
ZNF800	1.07e-153	0.261232	0.342	0.299	3.52e-149	1	ZNF800
PPP2R5E	2.53e-153	0.277898	0.333	0.291	8.28e-149	1	PPP2R5E
BCAS2	2.92e-153	0.288639	0.289	0.246	9.57e-149	1	BCAS2
MRPL36	3.27e-153	0.280566	0.266	0.222	1.07e-148	1	MRPL36
SDHAF2	3.33e-152	0.265878	0.265	0.219	1.09e-147	1	SDHAF2
HDAC1	1.35e-151	0.257224	0.389	0.357	4.42e-147	1	HDAC1
ATG12	3.88e-151	0.266189	0.368	0.331	1.27e-146	1	ATG12
ZMAT2	8.29e-151	0.262787	0.413	0.389	2.71e-146	1	ZMAT2
ZNRD1	1.04e-150	0.278827	0.306	0.266	3.42e-146	1	ZNRD1
DDRGK1	1.44e-150	0.273752	0.271	0.225	4.71e-146	1	DDRGK1
ZC3H13	2.08e-150	0.276461	0.448	0.417	6.82e-146	1	ZC3H13
PSMC1	8.27e-150	0.272051	0.356	0.323	2.71e-145	1	PSMC1
TOR2A	8.83e-149	0.255712	0.176	0.128	2.89e-144	1	TOR2A
APOA1BP	9.83e-149	0.270093	0.225	0.176	3.22e-144	1	APOA1BP
STIP1	7.9e-148	0.270202	0.287	0.243	2.59e-143	1	STIP1
MIER1	1.95e-147	0.258888	0.432	0.407	6.39e-143	1	MIER1
MDH1	2.96e-147	0.262496	0.382	0.353	9.7e-143	1	MDH1
PPID	7.82e-147	0.283782	0.267	0.222	2.56e-142	1	PPID
FIBP	1.21e-146	0.287247	0.312	0.276	3.97e-142	1	FIBP
TAPSAR1	3.35e-146	0.286526	0.376	0.345	1.1e-141	1	TAPSAR1
RFC1	3.88e-146	0.256416	0.406	0.37	1.27e-141	1	RFC1
RWDD1	5.35e-146	0.258471	0.475	0.45	1.75e-141	1	RWDD1
SMAP1	8.01e-146	0.274416	0.332	0.292	2.62e-141	1	SMAP1
FRG1	3.64e-145	0.298375	0.349	0.314	1.19e-140	1	FRG1
CCDC115	7.52e-145	0.264258	0.244	0.199	2.46e-140	1	CCDC115
UBTF	1.38e-144	0.266672	0.397	0.362	4.52e-140	1	UBTF
COX20	5.6e-144	0.287527	0.353	0.316	1.83e-139	1	COX20
AC010642.1	7.63e-142	0.253277	0.199	0.151	2.5e-137	1	AC010642.1
GOLGA7	1.74e-141	0.259928	0.305	0.265	5.7e-137	1	GOLGA7
UBE2Q2	4.88e-139	0.250363	0.259	0.212	1.6e-134	1	UBE2Q2
COPB1	6.34e-138	0.272228	0.362	0.331	2.08e-133	1	COPB1
MAT2B	1.58e-137	0.274926	0.377	0.347	5.16e-133	1	MAT2B
ATP6V1D	3.7e-137	0.257277	0.261	0.219	1.21e-132	1	ATP6V1D
SNW1	3.79e-137	0.250731	0.415	0.393	1.24e-132	1	SNW1
HNRNPA0	1.03e-136	0.251965	0.44	0.424	3.37e-132	1	HNRNPA0
SAP30BP	6.23e-135	0.268342	0.272	0.229	2.04e-130	1	SAP30BP
RRP36	8.41e-132	0.258515	0.254	0.212	2.75e-127	1	RRP36
SPAG7	1.63e-130	0.272824	0.324	0.293	5.34e-126	1	SPAG7
ZBTB1	4.1e-130	0.25376	0.314	0.273	1.34e-125	1	ZBTB1
PDHB	1.55e-129	0.260272	0.293	0.257	5.08e-125	1	PDHB
C1D	8.28e-129	0.255686	0.326	0.296	2.71e-124	1	C1D
PIN4	4.18e-128	0.258602	0.278	0.241	1.37e-123	1	PIN4
POP4	2.08e-126	0.254552	0.208	0.165	6.81e-122	1	POP4
TAF12	4.75e-125	0.266506	0.261	0.222	1.56e-120	1	TAF12
PSMD14	5.44e-125	0.260802	0.253	0.211	1.78e-120	1	PSMD14
COPS5	3.45e-124	0.25115	0.331	0.303	1.13e-119	1	COPS5
UBE2V2	1.48e-123	0.25947	0.309	0.275	4.85e-119	1	UBE2V2
EIF4EBP2	1.98e-121	0.251128	0.321	0.286	6.49e-117	1	EIF4EBP2
CPNE1	2.14e-121	0.251017	0.365	0.338	6.99e-117	1	CPNE1
UTP11L	8.38e-120	0.254956	0.187	0.145	2.74e-115	1	UTP11L
DTX3L	1.48e-119	0.251502	0.309	0.269	4.84e-115	1	DTX3L
RNF187	9.1e-119	0.256165	0.248	0.209	2.98e-114	1	RNF187
NBN	8.37e-117	0.265814	0.274	0.237	2.74e-112	1	NBN
ORMDL2	5.08e-115	0.265092	0.244	0.206	1.66e-110	1	ORMDL2
HSD17B10	5.03e-113	0.258906	0.29	0.261	1.65e-108	1	HSD17B10
COA3	1.96e-111	0.256575	0.265	0.233	6.42e-107	1	COA3
SLU7	1.87e-107	0.253225	0.328	0.301	6.13e-103	1	SLU7
MRPS18C	2.28e-105	0.254448	0.335	0.313	7.47e-101	1	MRPS18C
TTC1	2.35e-101	0.250407	0.327	0.304	7.7e-97	1	TTC1
ZCRB1	4.55e-81	0.250001	0.297	0.273	1.49e-76	1	ZCRB1
GCHFR	3.06e-70	0.256791	0.167	0.137	1e-65	1	GCHFR
S100A8	0	4.59589	1	0.119	0	2	S100A8
S100A9	0	4.38464	1	0.131	0	2	S100A9
S100A12	0	3.63603	0.97	0.084	0	2	S100A12
VCAN	0	3.51743	0.998	0.112	0	2	VCAN
LYZ	0	3.51651	1	0.144	0	2	LYZ
MNDA	0	3.1006	0.998	0.134	0	2	MNDA
FOS	0	3.04426	0.976	0.15	0	2	FOS
RP11-1143G9.4	0	2.85172	0.879	0.115	0	2	RP11-1143G9.4
FCN1	0	2.64758	0.987	0.131	0	2	FCN1
CTSS	0	2.61533	1	0.411	0	2	CTSS
CD14	0	2.57996	0.96	0.104	0	2	CD14
PLBD1	0	2.41038	0.889	0.09	0	2	PLBD1
GRN	0	2.36424	0.979	0.18	0	2	GRN
S100A6	0	2.32781	0.999	0.613	0	2	S100A6
CYBB	0	2.27758	0.976	0.202	0	2	CYBB
RGS2	0	2.27407	0.882	0.123	0	2	RGS2
MS4A6A	0	2.24212	0.961	0.109	0	2	MS4A6A
CSF3R	0	2.23617	0.936	0.101	0	2	CSF3R
TSPO	0	2.21872	0.988	0.451	0	2	TSPO
APLP2	0	2.19592	0.964	0.247	0	2	APLP2
FGL2	0	2.13445	0.975	0.167	0	2	FGL2
DUSP1	0	2.1303	0.922	0.187	0	2	DUSP1
CD36	0	2.11237	0.906	0.106	0	2	CD36
KCTD12	0	2.11199	0.911	0.11	0	2	KCTD12
TKT	0	2.08511	0.977	0.391	0	2	TKT
PSAP	0	2.06234	0.995	0.325	0	2	PSAP
TYMP	0	2.05039	0.977	0.228	0	2	TYMP
CSTA	0	2.04333	0.909	0.105	0	2	CSTA
MPEG1	0	2.04182	0.948	0.154	0	2	MPEG1
LRRK2	0	2.03471	0.9	0.127	0	2	LRRK2
CST3	0	2.02055	0.993	0.162	0	2	CST3
MEGF9	0	2.01235	0.897	0.125	0	2	MEGF9
LGALS11	0	2.01002	0.98	0.306	0	2	LGALS1
FTL	0	2.00897	1	0.818	0	2	FTL
SLC11A1	0	2.00304	0.904	0.113	0	2	SLC11A1
NCF1	0	1.99733	0.941	0.279	0	2	NCF1
NCF2	0	1.98104	0.928	0.13	0	2	NCF2
CTSD1	0	1.95899	0.968	0.355	0	2	CTSD
CEBPD	0	1.94667	0.935	0.202	0	2	CEBPD
GCA	0	1.92032	0.889	0.156	0	2	GCA
CLEC12A	0	1.89447	0.886	0.114	0	2	CLEC12A
SERPINA1	0	1.8915	0.942	0.125	0	2	SERPINA1
CYP1B1	0	1.88626	0.669	0.042	0	2	CYP1B1
AIF1	0	1.88133	0.981	0.216	0	2	AIF1
TYROBP1	0	1.87565	0.995	0.294	0	2	TYROBP
S100A11	0	1.87187	0.991	0.451	0	2	S100A11
VIM	0	1.86882	0.997	0.682	0	2	VIM
FPR1	0	1.86749	0.861	0.091	0	2	FPR1
BRI3	0	1.83205	0.947	0.301	0	2	BRI3
S100A4	0	1.76239	0.999	0.562	0	2	S100A4
CD93	0	1.75565	0.842	0.093	0	2	CD93
AP1S2	0	1.75289	0.921	0.285	0	2	AP1S2
NEAT1	0	1.74291	0.999	0.69	0	2	NEAT1
RBP7	0	1.74135	0.715	0.058	0	2	RBP7
TNFSF13B	0	1.72503	0.867	0.129	0	2	TNFSF13B
IRAK3	0	1.72217	0.842	0.112	0	2	IRAK3
NAMPT	0	1.71846	0.691	0.141	0	2	NAMPT
DUSP6	0	1.69791	0.8	0.125	0	2	DUSP6
LTA4H	0	1.69518	0.894	0.272	0	2	LTA4H
CTSB	0	1.67254	0.897	0.207	0	2	CTSB
AMICA1	0	1.66973	0.897	0.197	0	2	AMICA1
DMXL2	0	1.66514	0.811	0.102	0	2	DMXL2
RETN	0	1.65847	0.495	0.037	0	2	RETN
NAIP	0	1.64593	0.858	0.153	0	2	NAIP
LST1	0	1.6442	0.975	0.157	0	2	LST1
RNF130	0	1.63108	0.883	0.158	0	2	RNF130
CD163	0	1.62588	0.695	0.07	0	2	CD163
IL17RA	0	1.60137	0.88	0.207	0	2	IL17RA
CLEC7A	0	1.6004	0.831	0.113	0	2	CLEC7A
CFP	0	1.59769	0.857	0.125	0	2	CFP
PGD	0	1.58038	0.811	0.124	0	2	PGD
SLC2A3	0	1.54923	0.742	0.229	0	2	SLC2A3
SDCBP	0	1.54425	0.906	0.308	0	2	SDCBP
SPI1	0	1.52036	0.884	0.165	0	2	SPI1
FOSB	0	1.51967	0.649	0.123	0	2	FOSB
COTL1	0	1.5184	0.991	0.461	0	2	COTL1
VMP1	0	1.51187	0.879	0.306	0	2	VMP1
TNFAIP2	0	1.4962	0.792	0.106	0	2	TNFAIP2
SERPINB1	0	1.47588	0.938	0.47	0	2	SERPINB1
OGFRL1	0	1.46841	0.795	0.166	0	2	OGFRL1
CD68	0	1.46472	0.883	0.141	0	2	CD68
CFD	0	1.45554	0.825	0.12	0	2	CFD
FCGRT	0	1.44352	0.828	0.181	0	2	FCGRT
ALDH2	0	1.44202	0.733	0.088	0	2	ALDH2
TIMP2	0	1.43727	0.785	0.105	0	2	TIMP2
TALDO1	0	1.4338	0.946	0.425	0	2	TALDO1
FBXL5	0	1.43293	0.847	0.238	0	2	FBXL5
CAPG	0	1.43166	0.792	0.168	0	2	CAPG
RAB31	0	1.42583	0.796	0.121	0	2	RAB31
BLVRB	0	1.42232	0.822	0.155	0	2	BLVRB
GAPDH	0	1.41478	0.989	0.732	0	2	GAPDH
ANXA2	0	1.41211	0.921	0.343	0	2	ANXA2
CD302	0	1.40031	0.741	0.096	0	2	CD302
2023-03-01	0	1.39227	0.886	0.215	0	2	2023-03-01
CDA	0	1.39219	0.692	0.062	0	2	CDA
LRP1	0	1.38535	0.754	0.098	0	2	LRP1
CPVL	0	1.38524	0.782	0.111	0	2	CPVL
C5AR1	0	1.38396	0.677	0.083	0	2	C5AR1
TGFBI	0	1.38282	0.718	0.095	0	2	TGFBI
C10orf54	0	1.3795	0.918	0.359	0	2	C10orf54
IGSF6	0	1.37194	0.746	0.105	0	2	IGSF6
MCL1	0	1.36839	0.924	0.499	0	2	MCL1
METTL9	0	1.36793	0.872	0.377	0	2	METTL9
CREB5	0	1.36762	0.68	0.063	0	2	CREB5
CTSZ	0	1.36753	0.878	0.253	0	2	CTSZ
PLXDC2	0	1.3638	0.756	0.098	0	2	PLXDC2
FOLR3	0	1.35165	0.42	0.029	0	2	FOLR3
S100A10	0	1.34822	0.959	0.572	0	2	S100A10
NUP214	0	1.33877	0.801	0.207	0	2	NUP214
BST1	0	1.33704	0.685	0.063	0	2	BST1
FGR1	0	1.33634	0.891	0.266	0	2	FGR
ITGAM1	0	1.33336	0.8	0.169	0	2	ITGAM
RNASE2	0	1.33295	0.541	0.044	0	2	RNASE2
CCDC88A	0	1.32265	0.744	0.129	0	2	CCDC88A
ANXA12	0	1.31712	0.954	0.462	0	2	ANXA1
SCPEP1	0	1.3122	0.782	0.175	0	2	SCPEP1
LGALS3	0	1.30702	0.798	0.172	0	2	LGALS3
KLF6	0	1.29285	0.893	0.431	0	2	KLF6
LILRB2	0	1.29218	0.776	0.113	0	2	LILRB2
GLIPR1	0	1.28826	0.88	0.342	0	2	GLIPR1
STXBP2	0	1.28691	0.846	0.233	0	2	STXBP2
DPYD	0	1.28194	0.823	0.236	0	2	DPYD
CKAP4	0	1.27414	0.651	0.076	0	2	CKAP4
ATP6V1B2	0	1.27345	0.779	0.169	0	2	ATP6V1B2
GAS7	0	1.26985	0.719	0.109	0	2	GAS7
HCK	0	1.26733	0.773	0.128	0	2	HCK
PRAM1	0	1.26376	0.704	0.089	0	2	PRAM1
ANXA5	0	1.26338	0.889	0.305	0	2	ANXA5
PYCARD	0	1.26116	0.897	0.39	0	2	PYCARD
TLR2	0	1.25949	0.673	0.08	0	2	TLR2
CES1	0	1.25434	0.487	0.056	0	2	CES1
SLC7A7	0	1.24601	0.738	0.11	0	2	SLC7A7
AHNAK	0	1.24343	0.945	0.494	0	2	AHNAK
CDC42EP3	0	1.24155	0.773	0.271	0	2	CDC42EP3
ZFAND5	0	1.23567	0.814	0.265	0	2	ZFAND5
PTPRE1	0	1.23466	0.833	0.269	0	2	PTPRE
ENTPD1	0	1.22901	0.704	0.129	0	2	ENTPD1
OSCAR	0	1.22881	0.663	0.074	0	2	OSCAR
LYST	0	1.22789	0.899	0.343	0	2	LYST
RAB11FIP11	0	1.22649	0.797	0.262	0	2	RAB11FIP1
PTAFR	0	1.22006	0.664	0.076	0	2	PTAFR
RXRA	0	1.21842	0.735	0.117	0	2	RXRA
RBM47	0	1.21743	0.658	0.086	0	2	RBM47
MGST1	0	1.21731	0.625	0.048	0	2	MGST1
FAM198B	0	1.2149	0.618	0.059	0	2	FAM198B
RASSF2	0	1.21335	0.754	0.177	0	2	RASSF2
SAMHD1	0	1.20998	0.953	0.548	0	2	SAMHD1
EVI2B	0	1.20842	0.931	0.506	0	2	EVI2B
MSRB1	0	1.20407	0.673	0.11	0	2	MSRB1
ASGR1	0	1.20223	0.65	0.07	0	2	ASGR1
CTSH	0	1.20162	0.772	0.176	0	2	CTSH
H2AFY	0	1.20151	0.894	0.413	0	2	H2AFY
TFEC	0	1.19775	0.647	0.074	0	2	TFEC
IRS2	0	1.19262	0.573	0.079	0	2	IRS2
IFNGR2	0	1.18488	0.749	0.181	0	2	IFNGR2
SAT1	0	1.18261	0.974	0.43	0	2	SAT1
ATP6V0B	0	1.18237	0.879	0.39	0	2	ATP6V0B
CD44	0	1.18107	0.934	0.55	0	2	CD44
LILRB3	0	1.18003	0.656	0.082	0	2	LILRB3
PPT1	0	1.17802	0.758	0.201	0	2	PPT1
EMILIN2	0	1.17558	0.695	0.106	0	2	EMILIN2
CEBPB	0	1.17532	0.872	0.305	0	2	CEBPB
LILRA5	0	1.1692	0.669	0.088	0	2	LILRA5
KLF4	0	1.16481	0.6	0.082	0	2	KLF4
ACTR2	0	1.16407	0.965	0.626	0	2	ACTR2
ACSL1	0	1.16162	0.567	0.061	0	2	ACSL1
ZNF106	0	1.16102	0.843	0.339	0	2	ZNF106
RTN3	0	1.15135	0.823	0.248	0	2	RTN3
MYO1F1	0	1.14339	0.946	0.423	0	2	MYO1F
ZEB21	0	1.14261	0.926	0.393	0	2	ZEB2
AGTRAP1	0	1.14011	0.789	0.233	0	2	AGTRAP
SKAP2	0	1.13488	0.83	0.273	0	2	SKAP2
IL1R2	0	1.13357	0.207	0.016	0	2	IL1R2
TMEM170B	0	1.13019	0.6	0.062	0	2	TMEM170B
NFAM1	0	1.1285	0.634	0.072	0	2	NFAM1
CLEC4E	0	1.11384	0.536	0.048	0	2	CLEC4E
SRGN1	0	1.11378	0.993	0.61	0	2	SRGN
GSTP11	0	1.11141	0.897	0.445	0	2	GSTP1
C19orf38	0	1.10809	0.657	0.101	0	2	C19orf38
CECR1	0	1.10738	0.749	0.208	0	2	CECR1
TMEM176B	0	1.10523	0.492	0.074	0	2	TMEM176B
SNX10	0	1.10485	0.737	0.198	0	2	SNX10
SULT1A1	0	1.10419	0.614	0.095	0	2	SULT1A1
TNFRSF1B	0	1.10079	0.86	0.311	0	2	TNFRSF1B
FCGR2A	0	1.10044	0.651	0.108	0	2	FCGR2A
TLR4	0	1.09893	0.61	0.074	0	2	TLR4
PLAUR	0	1.09565	0.545	0.07	0	2	PLAUR
CCR1	0	1.09088	0.596	0.081	0	2	CCR1
SYK	0	1.08694	0.765	0.213	0	2	SYK
CD33	0	1.08693	0.621	0.078	0	2	CD33
SOD2	0	1.08623	0.78	0.271	0	2	SOD2
CCR2	0	1.08235	0.579	0.075	0	2	CCR2
C19orf59	0	1.08176	0.52	0.027	0	2	C19orf59
PABPC1	0	1.08142	0.995	0.817	0	2	PABPC1
ITGB21	0	1.08064	0.966	0.615	0	2	ITGB2
LINC00936	0	1.08049	0.605	0.182	0	2	LINC00936
QKI	0	1.0764	0.805	0.285	0	2	QKI
BACH1	0	1.0723	0.717	0.191	0	2	BACH1
KCNE3	0	1.06727	0.603	0.072	0	2	KCNE3
FES	0	1.05874	0.635	0.103	0	2	FES
P2RY13	0	1.05218	0.586	0.086	0	2	P2RY13
HMGB2	0	1.0506	0.814	0.362	0	2	HMGB2
WSB1	0	1.0496	0.842	0.39	0	2	WSB1
GNS	0	1.04754	0.684	0.146	0	2	GNS
IQGAP11	0	1.04245	0.941	0.54	0	2	IQGAP1
ATP6V0D1	0	1.04079	0.783	0.278	0	2	ATP6V0D1
GLIPR21	0	1.04071	0.774	0.262	0	2	GLIPR2
TUBA1A	0	1.0371	0.762	0.412	0	2	TUBA1A
TET2	0	1.03596	0.727	0.207	0	2	TET2
PKM	0	1.03041	0.895	0.42	0	2	PKM
NAGK	0	1.02941	0.741	0.231	0	2	NAGK
LAPTM5	0	1.02779	0.974	0.699	0	2	LAPTM5
RNASE6	0	1.02718	0.646	0.128	0	2	RNASE6
NUMB	0	1.02152	0.739	0.232	0	2	NUMB
CPPED1	0	1.0198	0.664	0.128	0	2	CPPED1
RAB3D	0	1.0177	0.583	0.068	0	2	RAB3D
LRRC25	0	1.01727	0.675	0.105	0	2	LRRC25
TLR8	0	1.0156	0.569	0.069	0	2	TLR8
ARRB2	0	1.01488	0.838	0.351	0	2	ARRB2
VNN2	0	1.01128	0.503	0.078	0	2	VNN2
TPP1	0	1.0102	0.766	0.251	0	2	TPP1
GLUL	0	1.0031	0.675	0.184	0	2	GLUL
CAST1	0	1.00147	0.939	0.57	0	2	CAST
RAC1	0	0.999113	0.93	0.506	0	2	RAC1
GRINA	0	0.998974	0.638	0.136	0	2	GRINA
GNAQ	0	0.996583	0.685	0.161	0	2	GNAQ
GNAI2	0	0.996184	0.963	0.661	0	2	GNAI2
CD300E	0	0.992549	0.528	0.09	0	2	CD300E
C1orf162	0	0.992531	0.859	0.361	0	2	C1orf162
UBE2D1	0	0.990012	0.664	0.181	0	2	UBE2D1
KIAA0930	0	0.98987	0.645	0.14	0	2	KIAA0930
NFE2	0	0.986246	0.611	0.063	0	2	NFE2
ANPEP	0	0.985699	0.471	0.046	0	2	ANPEP
CRTAP	0	0.985654	0.638	0.148	0	2	CRTAP
PADI4	0	0.981782	0.53	0.049	0	2	PADI4
THBS1	0	0.981609	0.272	0.034	0	2	THBS1
THEMIS2	0	0.978875	0.706	0.199	0	2	THEMIS2
SIRPB1	0	0.97797	0.547	0.063	0	2	SIRPB1
EIF4A1	0	0.974287	0.959	0.685	0	2	EIF4A1
AHR	0	0.971857	0.539	0.113	0	2	AHR
ALDOA	0	0.963126	0.937	0.637	0	2	ALDOA
LMO2	0	0.962941	0.642	0.11	0	2	LMO2
BAZ2B	0	0.961517	0.696	0.211	0	2	BAZ2B
CASP1	0	0.961122	0.764	0.274	0	2	CASP1
C4orf48	0	0.960978	0.751	0.273	0	2	C4orf48
LGALS2	0	0.959595	0.426	0.07	0	2	LGALS2
CRISPLD2	0	0.959066	0.482	0.029	0	2	CRISPLD2
LILRA2	0	0.956963	0.561	0.077	0	2	LILRA2
IL6R	0	0.955762	0.679	0.171	0	2	IL6R
NPC2	0	0.952538	0.806	0.277	0	2	NPC2
ATP6V1A	0	0.950684	0.624	0.145	0	2	ATP6V1A
JUN	0	0.950062	0.533	0.246	0	2	JUN
RNF149	0	0.948061	0.754	0.297	0	2	RNF149
PICALM	0	0.947718	0.72	0.239	0	2	PICALM
MAFB	0	0.9469	0.514	0.089	0	2	MAFB
APAF1	0	0.943706	0.623	0.15	0	2	APAF1
EVI2A	0	0.941059	0.708	0.269	0	2	EVI2A
SLC16A3	0	0.940919	0.623	0.139	0	2	SLC16A3
MYADM	0	0.939398	0.609	0.191	0	2	MYADM
LCP11	0	0.93916	0.983	0.718	0	2	LCP1
TNFSF10	0	0.939134	0.798	0.335	0	2	TNFSF10
PYGL	0	0.938186	0.575	0.067	0	2	PYGL
FAR1	0	0.935879	0.67	0.196	0	2	FAR1
CNPY3	0	0.935736	0.795	0.338	0	2	CNPY3
GLRX1	0	0.935104	0.852	0.468	0	2	GLRX
SLC43A2	0	0.931844	0.567	0.097	0	2	SLC43A2
PILRA	0	0.931484	0.616	0.097	0	2	PILRA
SPTLC2	0	0.928907	0.665	0.213	0	2	SPTLC2
CREG1	0	0.928389	0.595	0.103	0	2	CREG1
ASAH1	0	0.927831	0.823	0.291	0	2	ASAH1
SIRPA	0	0.92341	0.533	0.056	0	2	SIRPA
WARS	0	0.923383	0.568	0.157	0	2	WARS
QPCT	0	0.922856	0.478	0.029	0	2	QPCT
SGK1	0	0.921489	0.411	0.045	0	2	SGK1
DPYSL2	0	0.921235	0.647	0.17	0	2	DPYSL2
DAZAP2	0	0.91999	0.918	0.564	0	2	DAZAP2
PLXNC1	0	0.918238	0.586	0.136	0	2	PLXNC1
AGFG1	0	0.917996	0.66	0.231	0	2	AGFG1
HIPK3	0	0.91187	0.676	0.214	0	2	HIPK3
EHBP1L1	0	0.903228	0.681	0.204	0	2	EHBP1L1
POU2F2	0	0.902296	0.784	0.347	0	2	POU2F2
HNMT	0	0.902253	0.519	0.066	0	2	HNMT
HSPA1A	0	0.898392	0.644	0.185	0	2	HSPA1A
CD55	0	0.89734	0.741	0.337	0	2	CD55
ALOX5	0	0.895382	0.583	0.119	0	2	ALOX5
GM2A	0	0.895278	0.514	0.09	0	2	GM2A
JUNB	0	0.89479	0.851	0.497	0	2	JUNB
NBPF10	0	0.889274	0.665	0.218	0	2	NBPF10
C9orf72	0	0.886058	0.579	0.124	0	2	C9orf72
FGD4	0	0.885035	0.519	0.078	0	2	FGD4
KIAA1598	0	0.882105	0.496	0.064	0	2	KIAA1598
RAB27A1	0	0.88091	0.725	0.277	0	2	RAB27A
NLRP12	0	0.880475	0.483	0.037	0	2	NLRP12
FAM120A	0	0.878975	0.738	0.298	0	2	FAM120A
CLEC4A	0	0.877892	0.517	0.076	0	2	CLEC4A
METTL7A	0	0.877831	0.601	0.155	0	2	METTL7A
USP15	0	0.877508	0.882	0.527	0	2	USP15
STAB1	0	0.87631	0.485	0.051	0	2	STAB1
TBXAS1	0	0.87603	0.632	0.135	0	2	TBXAS1
ZNF385A	0	0.873306	0.53	0.082	0	2	ZNF385A
LRRFIP1	0	0.870959	0.956	0.652	0	2	LRRFIP1
HEBP2	0	0.870474	0.721	0.297	0	2	HEBP2
IFNGR1	0	0.870391	0.697	0.236	0	2	IFNGR1
AGTPBP1	0	0.869272	0.658	0.21	0	2	AGTPBP1
MXD1	0	0.866187	0.535	0.113	0	2	MXD1
FCER1G1	0	0.859322	0.953	0.298	0	2	FCER1G
LAMP2	0	0.854423	0.684	0.241	0	2	LAMP2
PLEC	0	0.854368	0.652	0.206	0	2	PLEC
NOTCH2	0	0.853925	0.646	0.192	0	2	NOTCH2
ACAP2	0	0.853848	0.825	0.431	0	2	ACAP2
GPCPD1	0	0.85235	0.675	0.248	0	2	GPCPD1
RHOG	0	0.850252	0.816	0.398	0	2	RHOG
CHP1	0	0.850198	0.578	0.137	0	2	CHP1
SNX27	0	0.846466	0.596	0.153	0	2	SNX27
DYSF	0	0.846123	0.439	0.026	0	2	DYSF
SLC8A1	0	0.84586	0.509	0.081	0	2	SLC8A1
RASSF4	0	0.844976	0.552	0.098	0	2	RASSF4
PDXK	0	0.844563	0.607	0.166	0	2	PDXK
NCF4	0	0.844233	0.555	0.123	0	2	NCF4
TNFRSF1A1	0	0.843079	0.656	0.197	0	2	TNFRSF1A
SCO2	0	0.842375	0.522	0.159	0	2	SCO2
LY86	0	0.841544	0.616	0.157	0	2	LY86
LYN	0	0.838259	0.787	0.272	0	2	LYN
ARHGAP26	0	0.835845	0.639	0.19	0	2	ARHGAP26
PLP2	0	0.835672	0.703	0.292	0	2	PLP2
TREM1	0	0.834162	0.419	0.039	0	2	TREM1
TCIRG1	0	0.831833	0.678	0.22	0	2	TCIRG1
PAK1	0	0.831271	0.567	0.132	0	2	PAK1
CD300LF	0	0.83118	0.489	0.069	0	2	CD300LF
2023-03-01	0	0.829373	0.4	0.017	0	2	2023-03-01
ACTB	0	0.829175	1	0.922	0	2	ACTB
BCL6	0	0.829111	0.434	0.056	0	2	BCL6
CD1D	0	0.828494	0.508	0.081	0	2	CD1D
PLSCR1	0	0.827504	0.582	0.182	0	2	PLSCR1
MBOAT7	0	0.827249	0.508	0.095	0	2	MBOAT7
ALDH1A1	0	0.823395	0.343	0.028	0	2	ALDH1A1
SULF2	0	0.822267	0.555	0.128	0	2	SULF2
ZYX	0	0.82181	0.71	0.242	0	2	ZYX
DICER1	0	0.818213	0.71	0.29	0	2	DICER1
MAPK14	0	0.817638	0.648	0.219	0	2	MAPK14
NACC2	0	0.81671	0.502	0.081	0	2	NACC2
NADK	0	0.813081	0.573	0.151	0	2	NADK
USP3	0	0.809792	0.747	0.335	0	2	USP3
MARCKS	0	0.807288	0.506	0.146	0	2	MARCKS
PLXNB2	0	0.805642	0.514	0.086	0	2	PLXNB2
CSF2RA	0	0.805535	0.482	0.062	0	2	CSF2RA
LTB4R	0	0.803267	0.497	0.085	0	2	LTB4R
CLTC	0	0.803231	0.734	0.316	0	2	CLTC
MT-ND4L	0	0.803216	0.953	0.719	0	2	MT-ND4L
FOSL21	0	0.802268	0.524	0.109	0	2	FOSL2
FKBP15	0	0.800826	0.595	0.169	0	2	FKBP15
MEFV	0	0.799181	0.473	0.06	0	2	MEFV
ZFP36	0	0.796984	0.681	0.326	0	2	ZFP36
CSGALNACT2	0	0.796908	0.602	0.218	0	2	CSGALNACT2
F5	0	0.796001	0.415	0.032	0	2	F5
IER21	0	0.795773	0.713	0.47	0	2	IER2
FCGR1A	0	0.795604	0.4	0.049	0	2	FCGR1A
AGO4	0	0.795211	0.532	0.11	0	2	AGO4
HEXB	0	0.793098	0.559	0.143	0	2	HEXB
TRPS1	0	0.792659	0.538	0.134	0	2	TRPS1
ADRBK2	0	0.791327	0.572	0.143	0	2	ADRBK2
PGK1	0	0.790728	0.86	0.513	0	2	PGK1
MAP3K1	0	0.79013	0.72	0.3	0	2	MAP3K1
LAMTOR4	0	0.789532	0.888	0.567	0	2	LAMTOR4
SELL1	0	0.78893	0.889	0.529	0	2	SELL
SQRDL	0	0.787069	0.576	0.183	0	2	SQRDL
TMEM176A	0	0.781098	0.375	0.055	0	2	TMEM176A
GNB2	0	0.779247	0.791	0.393	0	2	GNB2
IL13RA1	0	0.777712	0.467	0.076	0	2	IL13RA1
CTNNA1	0	0.776081	0.528	0.102	0	2	CTNNA1
RBPJ	0	0.774316	0.697	0.288	0	2	RBPJ
MT-ND2	0	0.768043	0.999	0.935	0	2	MT-ND2
CUX1	0	0.76627	0.672	0.227	0	2	CUX1
MS4A7	0	0.764409	0.584	0.119	0	2	MS4A7
KIAA1033	0	0.761432	0.682	0.27	0	2	KIAA1033
CMTM6	0	0.760477	0.799	0.377	0	2	CMTM6
FPR2	0	0.760005	0.397	0.034	0	2	FPR2
APOBR1	0	0.759764	0.563	0.138	0	2	APOBR
ZNF467	0	0.759637	0.454	0.059	0	2	ZNF467
WDFY3	0	0.758824	0.434	0.046	0	2	WDFY3
C14orf2	0	0.757747	0.888	0.586	0	2	C14orf2
DOK3	0	0.757172	0.486	0.083	0	2	DOK3
RILPL2	0	0.755215	0.66	0.243	0	2	RILPL2
MT-ND1	0	0.753235	0.999	0.96	0	2	MT-ND1
TMEM167A	0	0.750853	0.692	0.306	0	2	TMEM167A
BASP1	0	0.750194	0.493	0.119	0	2	BASP1
CPD	0	0.749972	0.518	0.12	0	2	CPD
MAP3K3	0	0.749264	0.573	0.17	0	2	MAP3K3
APOBEC3A	0	0.746835	0.469	0.073	0	2	APOBEC3A
LGALS9	0	0.746068	0.602	0.195	0	2	LGALS9
ZSWIM6	0	0.745758	0.48	0.099	0	2	ZSWIM6
SAP30	0	0.743978	0.414	0.093	0	2	SAP30
NFKBIA	0	0.743633	0.605	0.296	0	2	NFKBIA
JAK2	0	0.74302	0.547	0.166	0	2	JAK2
CAT	0	0.740435	0.629	0.244	0	2	CAT
KIAA0319L	0	0.740116	0.524	0.139	0	2	KIAA0319L
ZFP36L1	0	0.739425	0.653	0.466	0	2	ZFP36L1
CR1	0	0.73854	0.43	0.076	0	2	CR1
MAP3K2	0	0.738176	0.701	0.31	0	2	MAP3K2
LPCAT2	0	0.737724	0.438	0.067	0	2	LPCAT2
HIF1A	0	0.736585	0.596	0.241	0	2	HIF1A
HOOK3	0	0.736308	0.674	0.275	0	2	HOOK3
SLC31A2	0	0.735625	0.471	0.082	0	2	SLC31A2
PRKAR1A	0	0.733321	0.735	0.344	0	2	PRKAR1A
RNF24	0	0.731513	0.465	0.072	0	2	RNF24
PTEN	0	0.731219	0.713	0.354	0	2	PTEN
ATP6V0A1	0	0.729783	0.454	0.086	0	2	ATP6V0A1
CARS2	0	0.729448	0.58	0.199	0	2	CARS2
JDP2	0	0.726883	0.394	0.059	0	2	JDP2
LACTB	0	0.726004	0.543	0.158	0	2	LACTB
ATP6AP2	0	0.724482	0.752	0.409	0	2	ATP6AP2
AP2S1	0	0.724126	0.842	0.437	0	2	AP2S1
NUDT16	0	0.72318	0.505	0.121	0	2	NUDT16
FRAT2	0	0.723132	0.515	0.144	0	2	FRAT2
GAA	0	0.721951	0.458	0.082	0	2	GAA
ACSL4	0	0.720854	0.539	0.164	0	2	ACSL4
ARHGEF40	0	0.720189	0.366	0.038	0	2	ARHGEF40
RTN4	0	0.718648	0.825	0.45	0	2	RTN4
EVI5	0	0.718618	0.451	0.08	0	2	EVI5
PRKCD	0	0.717743	0.536	0.122	0	2	PRKCD
SGMS2	0	0.717272	0.38	0.037	0	2	SGMS2
GRB2	0	0.716959	0.845	0.498	0	2	GRB2
CALM2	0	0.716848	0.915	0.651	0	2	CALM2
ATP11A	0	0.715372	0.502	0.116	0	2	ATP11A
SLC24A4	0	0.715125	0.407	0.05	0	2	SLC24A4
AQP9	0	0.713465	0.344	0.028	0	2	AQP9
SAMSN1	0	0.71263	0.536	0.215	0	2	SAMSN1
LPGAT11	0	0.710697	0.677	0.287	0	2	LPGAT1
CAPNS11	0	0.708307	0.769	0.378	0	2	CAPNS1
AOAH1	0	0.707005	0.698	0.24	0	2	AOAH
SHKBP1	0	0.706781	0.621	0.238	0	2	SHKBP1
LILRA6	0	0.706735	0.396	0.044	0	2	LILRA6
ENO1	0	0.705529	0.888	0.617	0	2	ENO1
VSTM1	0	0.703652	0.362	0.03	0	2	VSTM1
RHOA	0	0.703041	0.941	0.656	0	2	RHOA
LAT21	0	0.702458	0.617	0.204	0	2	LAT2
RP11-290F20.3	0	0.7023	0.49	0.076	0	2	RP11-290F20.3
MGAT1	0	0.701983	0.67	0.287	0	2	MGAT1
STEAP4	0	0.699746	0.293	0.013	0	2	STEAP4
FNDC3B1	0	0.697684	0.53	0.139	0	2	FNDC3B
COL4A3BP	0	0.695747	0.6	0.225	0	2	COL4A3BP
ASGR2	0	0.695291	0.339	0.031	0	2	ASGR2
TMEM154	0	0.69503	0.609	0.251	0	2	TMEM154
KIF13A	0	0.694482	0.41	0.044	0	2	KIF13A
QSOX1	0	0.694294	0.438	0.07	0	2	QSOX1
HK3	0	0.694117	0.419	0.049	0	2	HK3
EGR1	0	0.694093	0.167	0.022	0	2	EGR1
EDEM3	0	0.690943	0.53	0.165	0	2	EDEM3
SERP1	0	0.690942	0.924	0.649	0	2	SERP1
ADAP2	0	0.690567	0.436	0.073	0	2	ADAP2
FAM45A	0	0.688532	0.545	0.172	0	2	FAM45A
SPG21	0	0.688339	0.557	0.188	0	2	SPG21
SH3BP2	0	0.688183	0.612	0.21	0	2	SH3BP2
DIAPH2	0	0.687737	0.517	0.148	0	2	DIAPH2
RAB32	0	0.687448	0.701	0.116	0	2	RAB32
MOSPD2	0	0.687278	0.423	0.095	0	2	MOSPD2
PGAM1	0	0.686942	0.669	0.316	0	2	PGAM1
SPECC1	0	0.686505	0.48	0.101	0	2	SPECC1
KLF10	0	0.686222	0.423	0.11	0	2	KLF10
PRKACA	0	0.685263	0.519	0.146	0	2	PRKACA
RP2	0	0.684505	0.446	0.09	0	2	RP2
IRF2BP2	0	0.683228	0.614	0.267	0	2	IRF2BP2
ARAP1	0	0.683212	0.535	0.147	0	2	ARAP1
IL10RB	0	0.682624	0.569	0.211	0	2	IL10RB
CAMKK2	0	0.68156	0.461	0.11	0	2	CAMKK2
CD86	0	0.680742	0.472	0.101	0	2	CD86
VASP1	0	0.679646	0.812	0.429	0	2	VASP
SLC15A3	0	0.677587	0.434	0.072	0	2	SLC15A3
RASSF3	0	0.676951	0.574	0.207	0	2	RASSF3
CYFIP1	0	0.675918	0.426	0.068	0	2	CYFIP1
MIS18BP1	0	0.675055	0.725	0.358	0	2	MIS18BP1
PGLS	0	0.673928	0.761	0.423	0	2	PGLS
SORT1	0	0.671929	0.421	0.061	0	2	SORT1
UQCRC1	0	0.671737	0.596	0.229	0	2	UQCRC1
LTBR	0	0.671441	0.423	0.062	0	2	LTBR
RHOQ	0	0.671006	0.559	0.185	0	2	RHOQ
PHC2	0	0.670242	0.449	0.12	0	2	PHC2
RBMS1	0	0.669507	0.719	0.362	0	2	RBMS1
HSD17B11	0	0.668208	0.637	0.288	0	2	HSD17B11
GDI2	0	0.66659	0.809	0.46	0	2	GDI2
MFSD1	0	0.666225	0.627	0.177	0	2	MFSD1
ARPC5	0	0.664143	0.961	0.713	0	2	ARPC5
ADRBK1	0	0.662815	0.756	0.398	0	2	ADRBK1
CEBPA	0	0.660572	0.432	0.072	0	2	CEBPA
STAT2	0	0.658917	0.548	0.205	0	2	STAT2
SIRPB2	0	0.658789	0.389	0.041	0	2	SIRPB2
RAB10	0	0.658311	0.692	0.304	0	2	RAB10
PSTPIP1	0	0.657444	0.585	0.213	0	2	PSTPIP1
ALDH3B1	0	0.65701	0.392	0.054	0	2	ALDH3B1
PLD3	0	0.656891	0.511	0.164	0	2	PLD3
LILRB1	0	0.654813	0.513	0.152	0	2	LILRB1
CANX	0	0.653692	0.766	0.427	0	2	CANX
TMEM205	0	0.65291	0.5	0.151	0	2	TMEM205
SOX4	0	0.652881	0.384	0.106	0	2	SOX4
LINC00937	0	0.652528	0.355	0.032	0	2	LINC00937
IMPDH1	0	0.651814	0.499	0.14	0	2	IMPDH1
CPEB4	0	0.65142	0.527	0.161	0	2	CPEB4
CHST15	0	0.651167	0.398	0.071	0	2	CHST15
ATG16L2	0	0.650746	0.502	0.145	0	2	ATG16L2
HSBP1	0	0.650033	0.678	0.288	0	2	HSBP1
NLRP3	0	0.649322	0.366	0.042	0	2	NLRP3
AZI2	0	0.649002	0.495	0.173	0	2	AZI2
CAP11	0	0.648671	0.928	0.643	0	2	CAP1
CCDC691	0	0.648645	0.691	0.33	0	2	CCDC69
FTH1	0	0.648475	0.981	0.781	0	2	FTH1
KDM7A	0	0.647572	0.506	0.148	0	2	KDM7A
SLC36A4	0	0.647347	0.44	0.105	0	2	SLC36A4
PIK3AP1	0	0.646462	0.563	0.188	0	2	PIK3AP1
LY96	0	0.645496	0.468	0.131	0	2	LY96
[truncated: 22,243 more rows]

## Sheet: Fig. 1E
Celltype Counts	Control_1	Control_2	Control_3	Control_4	Control_5	Inactive_1	Inactive_2	Inactive_3	Inactive_4	Inactive_5	Active_1	Active_2	Active_3	Active_4	Active_5	Active_6	Active_7	LungDisease_1	LungDisease_2	LungDisease_3	LungDisease_4	LungDisease_5	LungDisease_6	LungDisease_7	MAS_1	MAS_2
CD16 Mono	444	47	232	78	84	154	134	288	87	572	361	66	794	49	113	61	236	50	58	48	37	62	42	470	342	146
CD14 Mono	1035	127	785	690	230	793	733	471	1549	397	1236	337	865	324	255	1416	712	521	383	1335	221	901	350	466	230	479
Mono Un	276	17	199	100	52	104	195	116	415	135	413	75	170	124	39	602	292	281	65	80	22	105	62	132	116	177
Mono Inter	1071	116	713	651	159	645	695	522	1272	394	905	266	798	167	247	1214	435	421	284	887	153	511	218	583	365	434
preDCs	109	9	114	75	34	18	94	48	128	47	42	55	48	5	17	38	48	34	33	75	1	23	19	32	18	24
pDCs	64	5	56	25	23	56	40	34	16	56	27	20	22	109	12	34	7	14	51	31	27	9	18	29	24	10
NK CD56++	195	165	130	157	77	110	171	245	210	361	110	241	288	85	392	53	132	263	267	128	135	129	350	273	99	126
NK	916	566	582	787	407	509	615	745	932	475	508	1222	2210	338	1757	375	548	982	775	1703	815	1223	1547	1189	209	395
CD4 Naive	1675	915	1001	814	1748	1160	1902	1026	1264	1520	479	266	23	1115	459	569	2718	644	401	78	772	206	1415	280	127	764
CD4 IFN+	45	40	27	20	59	12	79	41	29	86	14	24	9	22	23	12	360	48	27	12	70	15	57	40	14	55
CD4 TCM	857	441	1047	587	585	608	479	651	973	759	274	95	55	566	514	789	1156	874	324	263	464	355	724	492	98	372
CD4 Cyto	76	131	132	96	91	29	154	243	150	173	179	305	248	98	368	93	279	424	1232	228	282	402	127	370	38	111
CD8 Naive	829	602	488	693	1051	581	687	746	575	773	446	157	15	1230	351	502	1235	767	276	179	719	444	791	86	82	370
CD8 Mixed	304	127	110	149	186	127	169	107	99	362	83	95	41	117	81	132	239	106	105	29	117	85	76	22	22	150
CD8 TEM	325	1065	751	744	629	201	290	271	144	251	121	223	101	80	294	351	205	1241	1651	195	1821	2138	721	285	162	338
CD8 Cyto N	180	281	242	336	142	268	853	777	233	713	591	313	50	236	211	207	245	409	859	95	318	192	257	127	23	286
T Reg	81	60	46	48	47	29	22	34	45	83	55	5	2	93	45	58	131	61	36	33	60	60	81	130	18	60
MAIT	616	425	782	443	546	393	369	459	228	494	91	156	34	147	330	387	387	517	428	73	518	324	459	465	151	197
dNT	38	18	11	10	26	12	26	44	31	126	19	15	3	58	38	19	109	126	20	8	27	31	23	141	195	36
Lymphoid	64	17	42	31	30	26	46	68	70	147	63	75	78	70	718	31	444	87	288	57	103	194	64	437	319	206
B Naive	439	749	224	408	385	439	472	284	168	580	523	806	436	2139	279	560	139	793	274	398	446	366	672	338	470	94
B_Memory	279	163	151	146	224	250	407	402	244	445	292	875	224	753	175	881	46	987	88	152	179	230	330	307	184	93
B Inter	41	2	17	24	5	23	21	68	10	54	17	118	47	66	30	99	2	274	14	4	9	45	79	206	62	25
B Diff	8	18	17	7	4	2	21	28	13	68	43	111	9	67	8	36	3	112	33	7	6	2	5	8	8	8
Plasmablast	75	29	23	14	17	8	34	23	137	193	20	53	38	92	183	107	40	19	5	8	7	125	5	408	71	105
Platelet Meg	90	33	139	53	40	115	71	159	67	112	906	38	193	128	165	645	715	651	10	8	31	360	465	237	85	376
Platelet	69	30	94	53	26	97	65	118	67	79	403	33	132	82	102	341	386	420	12	18	36	191	323	189	140	171
Eryth	17	6	10	4	8	7	21	26	5	34	38	0	2	14	3	45	126	19	3	4	2	10	12	9	2617	44
Eryth Im	0	1	0	1	1	0	0	0	0	3	1	24	29	115	0	152	1	0	4	0	1	7	0	4	0	27
HSPC	6	0	12	7	0	3	6	8	12	16	5	0	5	7	9	20	39	19	5	1	2	6	10	27	8	14
Celltype %	Control_1	Control_2	Control_3	Control_4	Control_5	Inactive_1	Inactive_2	Inactive_3	Inactive_4	Inactive_5	Active_1	Active_2	Active_3	Active_4	Active_5	Active_6	Active_7	LungDisease_1	LungDisease_2	LungDisease_3	LungDisease_4	LungDisease_5	LungDisease_6	LungDisease_7	MAS_1	MAS_2
CD16 Mono	0.0434272	0.00757454	0.0283723	0.0107571	0.0121457	0.0227172	0.0151054	0.0357675	0.00948436	0.0601599	0.0436782	0.0108749	0.113933	0.00576742	0.0156553	0.00620612	0.0206746	0.00447868	0.00724004	0.00782141	0.00499932	0.0070849	0.00451516	0.0603958	0.0543116	0.0256455
CD14 Mono	0.101232	0.0204674	0.096001	0.0951593	0.0332562	0.116979	0.0826288	0.0584948	0.168865	0.0417543	0.149546	0.0555281	0.124121	0.0381356	0.0353283	0.144063	0.0623741	0.0466679	0.0478093	0.217533	0.0298608	0.10296	0.0376263	0.0598818	0.0365253	0.0841384
Mono Un	0.0269953	0.00273973	0.0243366	0.0137912	0.0075188	0.0153415	0.0219817	0.0144064	0.0452415	0.0141986	0.0499698	0.0123579	0.0243937	0.0145951	0.00540316	0.0612473	0.0255804	0.0251702	0.00811384	0.0130357	0.00297257	0.0119986	0.00666523	0.0169622	0.0184215	0.0310908
Mono Inter	0.104754	0.0186946	0.0871958	0.0897807	0.0229902	0.0951468	0.0783452	0.0648286	0.138668	0.0414388	0.109498	0.0438293	0.114507	0.0196563	0.03422	0.123512	0.0381078	0.0377105	0.0354513	0.144533	0.0206729	0.0583933	0.0234358	0.0749165	0.0579641	0.076234
preDCs	0.0106612	0.00145044	0.0139415	0.0103434	0.00491614	0.00265526	0.0105963	0.00596125	0.013954	0.00494321	0.00508167	0.00906245	0.00688765	0.000588512	0.00235522	0.00386611	0.00420499	0.0030455	0.00411934	0.012221	0.000135117	0.00262827	0.00204257	0.00411205	0.0028585	0.0042157
pDCs	0.00625978	0.000805802	0.00684848	0.0034478	0.00332562	0.00826081	0.00450907	0.00422255	0.00174425	0.00588978	0.00326679	0.00329544	0.00315684	0.0128296	0.00166251	0.00345915	0.000613228	0.00125403	0.00636625	0.00505133	0.00364816	0.00102845	0.00193507	0.00372655	0.00381134	0.00175654
NK CD56++	0.0190728	0.0265915	0.0158983	0.0216522	0.0111336	0.0162266	0.0192763	0.0304272	0.0228933	0.037968	0.0133091	0.03971	0.0413259	0.0100047	0.0543087	0.00539221	0.0115637	0.0235579	0.0333292	0.0208571	0.0182408	0.0147412	0.0376263	0.035081	0.0157218	0.0221324
NK	0.0895931	0.0912168	0.0711752	0.108537	0.058849	0.0750848	0.069327	0.0925236	0.101603	0.0499579	0.061464	0.201351	0.317119	0.0397834	0.243419	0.0381524	0.048007	0.0879613	0.096742	0.277497	0.11012	0.139755	0.166308	0.152788	0.0331904	0.0693835
CD4 Naive	0.16383	0.147462	0.122417	0.11226	0.252747	0.171117	0.214406	0.127422	0.137796	0.159865	0.0579552	0.0438293	0.00330033	0.131238	0.063591	0.0578899	0.238108	0.0576854	0.0500562	0.0127098	0.10431	0.0235402	0.152118	0.0359805	0.0201683	0.1342
CD4 IFN+	0.00440141	0.00644641	0.00330194	0.00275824	0.00853094	0.00177017	0.00890542	0.0050919	0.00316145	0.00904501	0.00169389	0.00395452	0.00129143	0.00258945	0.00318648	0.00122088	0.0315375	0.00429953	0.00337037	0.00195535	0.00945818	0.00171409	0.00612771	0.00514007	0.00222328	0.00966099
CD4 TCM	0.0838224	0.0710717	0.128042	0.0809544	0.0845865	0.0896887	0.0539962	0.0808495	0.106072	0.0798275	0.0331518	0.0156533	0.00789209	0.0666196	0.0712109	0.0802727	0.10127	0.0782874	0.0404444	0.0428548	0.0626942	0.0405668	0.0778327	0.0632228	0.015563	0.0653434
CD4 Cyto	0.00743349	0.021112	0.0161428	0.0132396	0.0131579	0.00427792	0.0173599	0.0301788	0.0163523	0.0181952	0.0216576	0.0502554	0.0355862	0.0115348	0.0509837	0.0094618	0.0244415	0.0379792	0.153789	0.0371517	0.038103	0.0459376	0.013653	0.0475456	0.00603462	0.0194976
CD8 Naive	0.0810837	0.0970185	0.0596796	0.095573	0.151966	0.0857059	0.0774434	0.0926478	0.062684	0.0813	0.0539625	0.0258692	0.00215239	0.144774	0.0486284	0.0510734	0.108191	0.068703	0.0344526	0.0291673	0.097149	0.0507371	0.0850355	0.0110511	0.0130221	0.0649921
CD8 Mixed	0.029734	0.0204674	0.0134524	0.0205489	0.0268942	0.0187343	0.0190508	0.0132886	0.0107925	0.0380732	0.0100423	0.0156533	0.0058832	0.0137712	0.0112219	0.0134296	0.0209374	0.0094948	0.013107	0.00472544	0.0158087	0.00971318	0.00817029	0.00282704	0.00349373	0.0263481
CD8 TEM	0.0317879	0.171636	0.091843	0.102607	0.0909485	0.0296504	0.0326908	0.0336562	0.0156982	0.0263988	0.01464	0.0367441	0.0144928	0.0094162	0.0407315	0.0357107	0.0179588	0.111161	0.206092	0.0317745	0.246048	0.244315	0.0775102	0.036623	0.0257265	0.0593712
CD8 Cyto N	0.0176056	0.0452861	0.0295952	0.0463384	0.0205321	0.0395339	0.096156	0.0964978	0.0254006	0.0749895	0.0715064	0.0515736	0.00717463	0.0277778	0.0292325	0.0210601	0.021463	0.0366356	0.107228	0.0154799	0.0429672	0.0219403	0.0276285	0.0163197	0.00365253	0.0502371
T Reg	0.00792254	0.00966962	0.00562554	0.00661978	0.00679584	0.00427792	0.00247999	0.00422255	0.0049057	0.00872949	0.00665457	0.000823859	0.000286985	0.0109463	0.00623441	0.00590091	0.0114761	0.00546399	0.00449382	0.00537722	0.00810701	0.00685636	0.0087078	0.0167052	0.0028585	0.0105393
MAIT	0.0602504	0.0684932	0.0956341	0.061095	0.0789474	0.0579732	0.0415962	0.0570045	0.0248556	0.0519562	0.0110103	0.0257044	0.00487875	0.0173023	0.045719	0.0393733	0.0339028	0.0463096	0.0534265	0.0118951	0.0699905	0.0370243	0.0493442	0.0597533	0.0239797	0.0346039
dNT	0.00371674	0.00290089	0.00134524	0.00137912	0.0037594	0.00177017	0.0029309	0.00546448	0.00337948	0.013252	0.00229885	0.00247158	0.000430478	0.00682674	0.00526462	0.00193306	0.00954884	0.0112863	0.00249657	0.00130357	0.00364816	0.00354245	0.00247259	0.0181187	0.0309671	0.00632356
Lymphoid	0.00625978	0.00273973	0.00513636	0.00427527	0.00433777	0.00383537	0.00518544	0.00844511	0.00763109	0.0154607	0.0076225	0.0123579	0.0111924	0.00823917	0.0994735	0.00315393	0.0388962	0.00779291	0.0359506	0.00928793	0.013917	0.0221689	0.00688024	0.0561552	0.050659	0.0361848
B Naive	0.0429382	0.120709	0.0273939	0.0562681	0.055668	0.0647588	0.0532071	0.0352707	0.0183146	0.0610013	0.0632789	0.132806	0.0625628	0.251766	0.0386534	0.0569743	0.012177	0.0710319	0.034203	0.0648525	0.0602621	0.0418238	0.0722425	0.0434336	0.0746387	0.0165115
B_Memory	0.0272887	0.0262691	0.0184664	0.0201352	0.0323887	0.0368786	0.0458798	0.0499255	0.0265998	0.0468027	0.0353297	0.144175	0.0321423	0.0886299	0.0242449	0.0896327	0.00402979	0.0884092	0.0109849	0.0247678	0.0241859	0.0262827	0.0354762	0.03945	0.0292203	0.0163359
B Inter	0.00401017	0.000322321	0.002079	0.00330989	0.000722961	0.00339283	0.00236726	0.00844511	0.00109016	0.00567943	0.00205687	0.0194431	0.00674415	0.00776836	0.00415628	0.0100722	0.000175208	0.0245432	0.0017476	0.000651784	0.00121605	0.00514227	0.0084928	0.0264713	0.00984596	0.00439136
B Diff	0.000782473	0.00290089	0.002079	0.000965384	0.000578369	0.000295029	0.00236726	0.0034774	0.0014172	0.00715187	0.00520266	0.0182897	0.00129143	0.00788606	0.00110834	0.00366263	0.000262812	0.0100322	0.00411934	0.00114062	0.000810701	0.000228545	0.000537519	0.00102801	0.00127045	0.00140523
Plasmablast	0.00733568	0.00467365	0.00281277	0.00193077	0.00245807	0.00118012	0.00383271	0.00285643	0.0149351	0.0202987	0.00241984	0.0087329	0.00545272	0.0108286	0.0253533	0.0108862	0.00350416	0.0017019	0.000624142	0.00130357	0.000945818	0.0142841	0.000537519	0.0524287	0.0112752	0.0184437
Platelet Meg	0.00880282	0.00531829	0.0169989	0.00730934	0.00578369	0.0169642	0.00800361	0.0197466	0.00730404	0.0117796	0.109619	0.00626133	0.0276941	0.0150659	0.0228595	0.0656221	0.0626369	0.0583124	0.00124828	0.00130357	0.00418862	0.0411382	0.0499892	0.0304549	0.0134985	0.066046
Platelet	0.00674883	0.00483481	0.0114957	0.00730934	0.0037594	0.0143089	0.00732725	0.0146547	0.00730404	0.00830879	0.0487598	0.00543747	0.018941	0.0096516	0.0141313	0.0346933	0.0338152	0.0376209	0.00149794	0.00293303	0.00486421	0.0218261	0.0347237	0.0242868	0.0222328	0.0300369
Eryth	0.00166275	0.000966962	0.00122294	0.000551648	0.00115674	0.0010326	0.00236726	0.00322901	0.000545078	0.00357594	0.0045977	0	0.000286985	0.00164783	0.000415628	0.00457829	0.0110381	0.0017019	0.000374485	0.000651784	0.000270234	0.00114273	0.00129005	0.00115652	0.415595	0.00772879
Eryth Im	0	0.00016116	0	0.000137912	0.000144592	0	0	0	0	0.000315524	0.000120992	0.00395452	0.00416129	0.0135358	0	0.0154644	8.7604e-05	0	0.000499313	0	0.000135117	0.000799909	0	0.000514007	0	0.00474267
HSPC	0.000586854	0	0.00146753	0.000965384	0	0.000442543	0.000676361	0.000993542	0.00130819	0.00168279	0.000604961	0	0.000717463	0.000823917	0.00124688	0.00203479	0.00341656	0.0017019	0.000624142	0.000162946	0.000270234	0.000685636	0.00107504	0.00346955	0.00127045	0.00245916

## Sheet: Fig. 2A
UID	row_clusters-flat	CD16_Mono_Disease:CD16_Mono_Disease	CD14_Mono_Disease:CD14_Mono_Disease	MonoUndefined_Disease:MonoUndefined_Disease	MonoInter_Disease:MonoInter_Disease	preDCs_Disease:preDCs_Disease	pDCs_Disease:pDCs_Disease	NK_CD56_Bright_Disease:NK_CD56_Bright_Disease	NK_Disease:NK_Disease	CD4_Naive_Disease:CD4_Naive_Disease	CD4_IFN+_Cells_Disease:CD4_IFN+_Cells_Disease	CD4_TCM_Disease:CD4_TCM_Disease	CD4_Cytotoxic_T_cell_Disease:CD4_Cytotoxic_T_cell_Disease	CD8_Naive_Disease:CD8_Naive_Disease	CD8_Mixed_Cells_Disease:CD8_Mixed_Cells_Disease	CD8_TEM_Disease:CD8_TEM_Disease	Naive_CD8_Cytotoxic_T_cell_Disease:Naive_CD8_Cytotoxic_T_cell_Disease	T_Reg_Disease:T_Reg_Disease	MAIT_Disease:MAIT_Disease	dNT_Disease:dNT_Disease	Lymphoid_Cell_Cycle_Disease:Lymphoid_Cell_Cycle_Disease	B_Naive_Disease:B_Naive_Disease	B_Memory_Disease:B_Memory_Disease	B_Intermediate_Disease:B_Intermediate_Disease	B_Intermediate_c27_Disease:B_Intermediate_c27_Disease	Plasmablast_Disease:Plasmablast_Disease	Platelet_Meg_Disease:Platelet_Meg_Disease	Platelet_Disease:Platelet_Disease	Eryth_Disease:Eryth_Disease	Eryth_c28_Disease:Eryth_c28_Disease	HSPC_Disease:HSPC_Disease
column_clusters-flat		NA	NA	NA	NA	NA	NA	NA	NA	NA	NA	NA	NA	NA	NA	NA	NA	NA	NA	NA	NA	NA	NA	NA	NA	NA	NA	NA	NA	NA	NA
Disease--positive:ERAP2	NA	0.00384601	-0.0910197	-0.244049	-0.00759669	-0.0232203	-0.00276929	0.0289798	0.0355631	0.00589472	0.131503	0.0662718	0.00942918	0.0109341	-0.00983346	0.00276929	-0.155326	0.00540728	0.121901	0.0479295	0.0633505	-0.0591293	0.0661881	-0.0354394	0.102647	-0.0714532	-0.326651	-0.337818	-0.0930109	-0.38581	-0.0373817
Disease--positive:LY6E	NA	0.0377467	0.233596	-0.217196	0.19511	0.255779	-0.0180677	0.0602297	0.115848	-0.156435	0.0134787	0.0221647	-0.144706	-0.0818608	0.000272956	0.176412	-0.230888	0.169458	0.00192911	-0.187537	-0.0817764	-0.000272956	0.0515217	0.257967	-0.259275	0.10722	-0.335705	-0.385967	-0.288579	-0.465794	-0.346145
Disease--positive:SMAP2	NA	0.0917946	-0.222492	-0.326385	-0.0953144	-0.0253614	-0.038627	0.405388	0.0463211	0.0713287	0.137054	0.153653	-0.0489953	0.0253614	0.0936408	0.114747	-0.172781	0.328034	0.234543	0.117647	-0.0670441	0.0742802	0.116042	0.272483	-0.323641	-0.0271329	-0.314488	-0.311681	-0.346699	-0.337445	-0.242091
Disease--positive:ISG20	NA	-0.0323981	-0.260055	-0.20948	-0.119527	0.0827135	0.637797	0.535757	0.553939	-0.0360247	0.27851	0.0933908	0.00459191	-0.00459191	0.0830396	0.418166	-0.273627	0.113976	0.412289	-0.0181458	0.199225	0.135476	0.32701	0.601205	-0.304546	-0.415797	-0.376459	-0.316041	-0.147906	-0.397764	-0.143923
Disease--positive:IFITM3	NA	1.55332	1.10283	0.785977	1.5267	1.30376	-0.128772	0.536155	0.278469	-0.0250273	0.46457	-0.0457552	0.10172	0.0246529	0.0269792	-0.00856207	-0.0514463	-0.076327	-0.00676012	-0.0240747	0.00676012	-0.0633802	-0.0716277	-0.0815751	-0.221546	-0.0776629	0.447764	0.143818	-0.1024	-0.162135	0.0472918
Disease--positive:IFITM2	NA	0.118875	0.38792	0.116832	0.609799	0.390508	-0.0807096	-0.0846954	-0.0501163	-0.0198966	0.115954	-0.00587689	0.0808123	0.0131554	0.124923	0.00587689	-0.144875	0.147279	-0.0214509	0.12538	-0.41342	0.00735988	-0.124327	-0.323277	0.0918461	-0.266976	-0.0575609	-0.195553	0.258424	-0.400323	-0.135118
Disease--negative:JUNB	NA	-0.166827	-0.857012	-0.396607	-0.601915	-0.247218	0.369397	0.169655	0.130229	0.144163	-0.0373018	-0.338616	0.0527345	0.150062	-0.211152	0.142553	0.0373018	-0.129776	-0.230203	-0.0839889	0.177437	-0.0864897	0.0470936	-0.142504	-0.450332	0.311605	0.13392	0.0978735	-0.365268	0.227917	0.29104
Disease--negative:TOMM7	NA	0.0539597	-0.0167375	0.0149472	-0.0399615	-0.0206278	0.102393	0.0166015	0.0120472	-0.189759	-0.269032	-0.204574	0.0472752	-0.109005	-0.00284281	-0.12951	-0.102205	-0.204088	-0.171654	0.182577	-0.0584544	0.110846	-0.0225269	0.00284281	0.111827	0.0653651	0.276739	0.362592	-0.634047	0.293621	0.0068453
Disease--negative:LTB	NA	-0.0417254	0.189336	0.00254199	0.132837	0.107922	0.138954	-0.0316998	0.189023	-0.0988764	-0.690401	-0.395459	-0.00254199	0.157497	-0.26426	0.131837	-0.706241	-0.043226	-0.6405	-0.183876	0.181011	0.0573051	-0.137336	-0.395598	-0.248523	0.232875	0.167683	0.314237	-0.700194	0.332526	0.0803364
MonoInter_Disease--positive:MS4A4A	NA	0.460503	0.291702	0.123993	0.40992	0.277137	-0.00630569	-0.00032603	-0.000404617	-0.00439551	-0.0077719	-0.00181553	0.00683146	-0.00391182	-0.000870767	-0.000890055	-0.00568692	0.000155786	-0.00251939	-0.00189211	0.029234	0.000807906	0.000312404	0.0149583	-0.00423788	0.0001895	0.00649825	0.00342947	-0.000155786	-0.0077719	0.017302
MonoInter_Disease--positive:MYL6	NA	-0.0757796	0.0895221	-0.0115029	0.17623	0.0865056	-0.114451	-0.0407372	-0.0349001	-0.0685982	0.0557542	0.123314	0.0551196	-0.00779614	-0.0220348	0.106051	0.00609266	0.205399	0.267215	0.0643305	-0.183607	-0.127697	-0.0201281	0.0533671	0.0249415	-0.0578211	-0.123005	0.132761	0.188277	-0.112319	-0.00609266
MonoInter_Disease--positive:FAM65B	NA	0.144588	0.518975	0.170748	0.552448	0.355643	0.116882	0.0368288	-0.0833588	0.063699	0.0167858	0.0941593	-0.344141	0.129331	-0.0454613	-0.0167858	-0.375054	-0.082637	0.177002	-0.367318	-0.124653	-0.0830176	-0.0789422	0.209842	-0.22905	-0.256694	0.0280376	-0.0562739	-0.0789016	-0.0290596	0.166462
MonoInter_Disease--positive:LDHA	NA	0.0658192	0.171067	-0.17871	0.215479	0.283727	0.0831469	0.0232712	-0.0421295	0.0832159	-0.118785	0.0178703	-0.112472	0.173287	0.0625793	0.000502217	-0.0633319	0.102186	0.0260808	-0.0164003	0.0231019	-0.000502217	-0.048655	-0.0165479	-0.0248081	0.316524	-0.0796374	-0.0500865	-0.0781566	-0.105477	-0.167822
MonoInter_Disease--negative:RTN1	NA	-0.0223257	-0.200483	-0.0998116	-0.271872	-0.294459	0.00339077	0.000624979	0.00143427	-0.000283052	-0.00411147	-0.000577615	-0.00135043	0.000164441	0.00375662	-0.000809656	0.00417848	0.00093415	-0.000164441	-0.0117764	-0.0180791	-0.00424478	0.00533091	0.00547031	0.00316091	0.00103989	-0.0605983	0.00573716	0.0409007	0.00054579	0.00054579
MonoInter_Disease--negative:GPX4	NA	0.0880911	-0.189027	-0.261941	-0.154122	-0.109115	-0.188429	-0.0422409	0.00163005	-0.0453239	0.0247786	-0.135926	0.23432	-0.0247029	-0.0429247	0.0283995	0.0437553	-0.0269933	-0.0519878	-0.162042	0.0375256	0.203477	0.0673895	-0.00163005	-0.103606	0.0257905	0.507525	0.425418	0.252642	0.194829	0.0989554
MonoInter_Disease--negative:SGK1	NA	-0.0801064	-0.313446	-0.160298	-0.34311	-0.00511415	0.00764439	0.01492	-0.0100247	0.00153594	0.037044	0.00665915	0.000744732	0.01749	0.00232029	-0.00809531	-0.00772605	-0.00469025	0.00479813	-0.000744732	0.00835146	-0.0208416	0.00765437	-0.0220518	0.0852712	0.210338	0.00471938	0.000781889	-0.0413744	-0.00624099	-0.00624099
MonoInter_Disease--negative:IRF2BP2	NA	0.107624	-0.278414	-0.214576	-0.239549	0.0195383	-0.228162	-0.0207479	0.00443439	-0.0240868	-0.00443439	-0.0367192	-0.0382628	-0.00500563	-0.0384349	-0.00575232	-0.0533102	0.0676771	0.011119	-0.0141767	0.030418	0.0946715	0.152589	0.11561	0.108818	0.0439055	-0.0509575	0.0570988	0.0104591	0.0409184	0.23235
MonoInter_Disease--negative:OGFRL1	NA	-0.185584	-0.58328	-0.466989	-0.516218	-0.248698	0.0163344	0.00069323	0.0254853	0.0131386	0.0494786	0.00931218	-0.00069323	0.0249923	0.0145543	0.0254436	0.0356614	-0.00754271	-0.0126607	0.0149425	0.0151542	-0.0542927	-0.0231358	-0.00359953	-0.265681	-0.0710314	-0.0375673	-0.0498142	0.11663	0.00339344	0.0819317
MonoInter_Disease--negative:PEA15	NA	0.0691235	-0.216848	-0.119767	-0.332425	-0.271291	-0.145273	-0.019511	0.00926891	-0.00466481	0.0086697	-0.012204	-0.00533209	0.0013356	0.00786227	0.0157551	0.0140846	-0.00185952	-0.0104826	0.0497363	0.0303929	0.0405698	0.0540792	0.12641	-0.0463163	-0.0013356	0.00810033	0.0288255	-0.278453	-0.00187687	0.0580118
MonoInter_Disease--negative:QKI	NA	-0.107979	-0.235603	-0.0184085	-0.26136	-0.1289	-0.0376574	0.029723	0.0242245	0.0212335	-0.0689274	0.0186683	0.0340258	0.0258402	-0.0210375	0.0282396	0.0318354	-0.0347963	-0.0414688	0.0235334	-0.0330963	0.0499074	0.0379559	-0.0319408	-0.175695	0.0942822	-0.103594	0.0624581	0.158894	0.0102739	-0.0102739
MonoInter_Disease--negative:ARL4C	NA	-0.0870051	-0.125149	-0.0730938	-0.259371	-0.589351	-0.0174608	-0.0532988	-0.0463658	0.0846175	0.206936	0.0174608	-0.0490665	0.194903	0.142833	0.0964285	0.041099	0.268919	-0.125985	-0.133138	-0.137664	0.165997	0.0914037	-0.0776566	0.254826	-0.0999877	0.124518	0.130886	-0.239359	0.0865729	0.205667
MonoInter_Disease--negative:GNAS	NA	-0.158198	-0.227886	-0.360138	-0.253355	-0.0936118	-0.302099	-0.00913552	0.146067	0.0357046	-0.0589598	0.0685562	0.0297259	0.0295873	-0.119475	0.0436137	0.0264049	-0.0777238	0.0751633	-0.0488021	-0.103511	0.0792651	0.118179	0.0202798	0.0860346	0.0487862	-0.181326	-0.0171513	-0.00363684	0.100021	0.00363684
MonoInter_Disease--negative:RPS28	NA	0.154379	-0.0177811	-0.410739	-0.0655814	-0.071602	0.0649993	-0.0179003	-0.0266516	0.0438404	-0.316667	-0.0778833	-0.0393759	0.0251648	0.0177811	-0.0900189	-0.446431	-0.0213986	-0.133135	0.044078	0.0193985	0.296298	0.129187	0.181073	0.603681	0.12221	0.299427	-0.0300419	-1.78616	0.236148	0.0304659
MonoInter_Disease--negative:RPL35A	NA	0.0224025	-0.139124	-0.554805	-0.167252	-0.0876029	0.0343914	-0.00827657	0.0340924	-0.0421891	-0.252268	-0.123372	0.0684211	-0.0346711	0.00827657	-0.0737074	-0.297047	-0.157627	-0.142645	0.0511105	0.0929642	0.194257	0.0436326	0.0408462	-0.113464	0.0797935	0.179207	0.358246	-1.03818	0.195566	0.112519
CD14_Mono_Disease--positive:IGF2R	NA	0.140963	0.256553	0.0830061	0.264155	0.116108	-0.120517	0.00618822	-0.0052363	-0.0179492	0.034824	-0.0425942	0.0052363	-0.0510929	-0.0348109	0.0542609	-0.0288768	0.0671567	0.0146705	-0.0536476	-0.0915511	-0.0265849	-0.00880578	0.0762844	-0.130711	0.00940857	-0.0419476	-0.0323364	0.0416938	-0.0533333	0.0104458
CD14_Mono_Disease--positive:H2AFJ	NA	0.176703	0.306313	0.0156109	0.178694	0.0631874	-0.146621	0.00138067	-0.0621265	-0.0570354	0.0665615	0.0673249	-0.00411862	-0.0472378	-0.00138067	0.0400145	-0.0442857	0.200947	0.0916048	-0.011982	0.076181	-0.0220007	0.0814129	0.023251	0.0682388	-0.0466806	-0.241575	-0.08302	-0.0832568	-0.0486281	-0.0613921
CD14_Mono_Disease--positive:RNASE2	NA	0.112726	0.740784	0.193639	0.560848	0.552871	-0.00264898	-0.00607355	0.00226429	-0.00197564	-0.0028488	-0.00451312	0.0104185	-0.000718272	-0.00388279	-0.00223448	0.00771774	0.00379223	0.00387799	0.000168902	0.0656456	0.00264101	-0.00622293	-0.00127005	-0.000461708	-0.00640409	0.0235426	0.0149407	-0.000168902	-0.0127049	-0.0603479
CD14_Mono_Disease--positive:GCA	NA	0.158271	0.548726	-0.0126675	0.325195	0.224742	-0.0807697	-0.00623444	0.00620835	-0.0102275	0.010086	-0.0162571	0.0245042	-0.00023025	-0.0203443	0.00358536	0.00155538	-0.00842758	-0.0166219	0.0263821	-0.0294495	0.016824	-0.0246706	-0.0445306	0.10967	0.00023025	0.0405327	0.00605251	-0.0167291	-0.015416	-0.168643
CD14_Mono_Disease--positive:SERPINB1	NA	0.113169	0.523715	0.131529	0.430548	0.0962943	-0.239951	0.075177	0.133583	-0.0254405	0.142947	-0.00776314	0.0342531	-0.00681537	0.0195632	0.131768	-0.0177307	0.151778	0.14377	0.0603882	-0.20604	-0.0223467	0.00681537	-0.0665972	-0.184147	-0.0744081	-0.186804	-0.632393	-0.175198	-0.102161	-0.761108
CD14_Mono_Disease--positive:C19orf59	NA	0.0188274	0.403815	0.0260872	0.248824	0.0487192	0.00614029	-0.00894565	-0.000495945	-0.00668092	0.00359739	0.000495945	0.00553438	-0.00509132	0.00765202	-0.00209828	-0.0112433	-0.00403019	-0.00307893	-0.0083814	0.015563	-0.00890317	0.00262465	-0.0205525	-0.00214327	-0.00338718	0.0754788	0.0719021	0.0065821	-0.0115548	-0.00471186
CD14_Mono_Disease--positive:NKG7	NA	-0.000411566	0.209018	0.122904	0.215143	0.0542707	-0.0785654	-0.183694	-0.244267	-0.0926934	0.861889	0.062781	-0.242417	0.11761	0.436276	-0.0368483	0.338074	-0.0870598	-0.399259	0.43286	-0.61378	-0.110862	-0.092668	0.334032	0.110755	-0.0101362	0.000411566	0.0386586	0.330363	-0.250098	-0.0862794
CD14_Mono_Disease--negative:PID1	NA	-0.0746384	-0.308567	-0.166983	-0.497761	-0.187645	0.00335065	0.000792399	-0.000283382	4.33881e-05	0.0032043	0.00273181	-0.0015531	0.00194705	0.00111392	0.00154066	-0.00222231	3.74336e-05	-0.000934246	0.00459294	-0.00129865	-3.74336e-05	0.00158327	-0.0118764	-0.103485	0.00347623	-0.0186945	-0.0158906	0.00603809	0.0032043	0.0032043
CD14_Mono_Disease--negative:IER5	NA	-0.243379	-0.265782	-0.12417	-0.202464	-0.145834	0.0960091	0.0717712	-0.00372497	0.021429	0.0289634	-0.0175026	0.0136301	0.00266467	-0.0271793	-0.00266467	0.0277106	0.0263502	-0.0518415	-0.0498109	0.0164532	-0.071164	-0.119169	-0.13509	0.181514	-0.0157897	0.0166587	0.0182515	0.0450675	0.026075	0.10182
CD14_Mono_Disease--negative:AP1S2	NA	-0.102654	-0.790061	-0.658124	-0.666832	-0.205794	-0.156793	0.0126468	0.00937007	0.0259636	0.0600584	0.017704	0.0432608	0.0146182	-0.0251761	0.00961514	-0.0109081	0.0139412	0.0487782	0.0291838	-0.060463	-0.0362262	0.0711755	0.125057	-0.168712	-0.00937007	-0.105764	-0.0482706	0.107833	0.0277862	-0.152957
CD14_Mono_Disease--negative:GSTP1	NA	0.0166721	-0.496047	-0.627453	-0.41712	-0.0111898	-0.281104	0.345496	0.159201	-0.067096	0.230207	-0.0219617	0.215519	-0.0615812	0.0956614	0.0465815	0.0111898	0.0670696	0.214976	-0.0909867	-0.171257	0.106177	0.0786256	0.0908097	0.159799	0.285946	-0.04968	-0.027034	-0.0325186	-0.0553967	-0.0837255
CD14_Mono_Disease--negative:CD4	NA	-0.102859	-0.592424	-0.29986	-0.537353	-0.277496	-0.951228	0.0105833	0.00984209	-0.00915864	-0.142122	0.0105964	-0.0520878	0.0276867	0.0237273	-0.0354225	-0.238561	0.111124	0.109883	-0.0764768	0.0870586	0.00333479	0.00226989	0.0483539	0.101139	0.0643008	-0.00226989	-0.00809516	-0.231705	0.0151585	0.00900165
CD14_Mono_Disease--negative:FTH1	NA	-0.110499	-1.007	-0.817334	-0.563273	-0.213997	-0.219796	0.0817319	0.0793584	0.00368759	-0.0350665	-0.0475087	0.269828	0.0158067	0.00711497	0.00332401	0.0694341	0.149375	-0.00332401	-0.012324	0.107224	-0.113307	-0.0222464	-0.225516	-0.194974	0.241785	0.30989	0.431622	0.923602	-0.0295711	0.172007
CD14_Mono_Disease--negative:CYP27A1	NA	0.00212353	-0.378409	-0.176925	-0.262732	-0.00936431	-0.000572936	-0.00118971	-0.0014904	0.000581158	0.0104862	0.000143442	0.00289596	-0.00228694	-0.000143442	0.000923655	-0.00421776	0.000872848	0.00275114	0.00867936	0.00252473	-0.00197582	-0.00113283	0.000872848	0.0066148	0.00792969	-0.000434509	-0.0101795	0.000872848	0.000872848	-0.0135631
CD14_Mono_Disease--negative:JUN	NA	0.0726872	-0.652992	-0.357115	-0.483777	-0.194487	0.188302	-0.0667807	0.0566105	0.137798	0.156026	-0.0162737	0.0937242	0.0567876	-0.0319821	0.0820075	0.0482327	-0.138425	0.00659223	-0.196491	-0.0120224	-0.249895	0.0547007	-0.462829	-0.0946917	-0.268116	0.054518	0.0799135	-0.00659223	0.0870927	0.279885
CD14_Mono_Disease--negative:ALDH1A1	NA	0.00486257	-0.470408	-0.204938	-0.236799	0.0148998	0.000711686	-0.00542302	-0.00531691	-0.0014784	-0.00419601	-0.00226407	0.00500557	-0.00279118	-0.00378424	-0.000283599	0.000732858	0.0019498	-0.00116304	-0.0170238	0.00171212	0.00454061	0.00168948	0.00988565	0.00251059	-0.00288904	0.00485375	-0.0141554	0.000596909	0.000283599	0.290652
CD14_Mono_Disease--negative:CX3CR1	NA	-0.595479	-0.448804	-0.0452748	-0.414965	-0.420795	-0.0139603	-0.0485899	0.0806267	-0.00854866	0.439114	0.116136	0.193843	0.0031915	0.0830875	0.195612	0.128693	-0.00958018	0.359181	0.0549008	-0.268638	-0.0182895	-0.0031915	0.029668	0.0419894	0.00958579	-0.0364855	-0.0270157	0.173699	-0.0290987	0.0315461
CD14_Mono_Disease--negative:LST1	NA	-0.270732	-0.40265	-0.22741	-0.223327	-0.322642	0.115	-0.0809314	-0.0275357	0.0154291	0.080501	-0.00555206	-0.0418281	0.0124221	0.0597352	0.0208888	0.0271961	0.0765144	-0.273827	0.123012	0.0410339	0.0647511	0.0255094	-0.0604856	-0.00160312	0.0232669	-0.0954479	-0.104533	0.142907	0.00160312	-0.206773
CD14_Mono_Disease--negative:DOK2	NA	-0.200924	-0.322851	-0.191364	-0.200973	-0.366677	0.000699347	-0.0663429	-0.0278493	-0.0450038	0.206577	0.0746786	0.0820447	0.0294828	0.00296585	0.144774	0.0820823	0.143678	0.233066	-0.00487426	-0.119313	-0.000699347	0.0134575	0.045862	0.0667311	-0.0416174	-0.549068	-0.566556	0.113786	-0.00638191	0.00786608
CD14_Mono_Disease--negative:PLXNB2	NA	-0.268971	-0.310098	-0.195725	-0.266124	-0.139272	-0.111432	-0.0119889	0.00588894	-0.00185333	0.0126472	-0.00197958	0.0131213	0.0063465	0.00727432	-0.00206854	0.0146107	-0.000208397	0.00139993	-0.00933949	0.0219471	0.00493126	0.0025385	0.0142626	0.0710949	-0.0373511	-0.0214282	-0.0331345	0.0458624	0.000208397	0.0864874
CD14_Mono_Disease--negative:TMSB4X	NA	-0.0380542	-0.225939	-0.316094	-0.135581	0.142847	0.172592	-0.113471	-0.0768077	-0.0666414	0.00657415	0.0658879	0.212566	0.0333405	-0.0211079	-0.00657415	0.169166	0.156017	0.311443	-0.00707419	-0.135667	0.122597	0.263277	-0.0965758	0.75603	0.360654	-0.556624	-0.482694	-0.0425611	0.087753	0.173678
CD14_Mono_Disease--negative:CNPY3	NA	-0.0712351	-0.291305	-0.201911	-0.241654	-0.128601	-0.0385226	-0.0194038	0.0525689	0.0395668	-0.0710031	0.0404876	0.0812206	0.0181876	0.0760871	0.0295982	-0.00725133	0.0150538	0.084801	-0.12114	-0.0533842	0.104949	0.051891	0.240814	0.0495521	0.0438656	-0.0798776	-0.027447	-0.118577	0.00725133	-0.294583
CD14_Mono_Disease--negative:TGFBI	NA	-0.203499	-0.512752	-0.410685	-0.368999	-0.193019	-0.264122	-0.0119936	0.00524128	0.00493253	0.0177627	-0.00420048	-0.00458341	-0.00246904	0.00685596	0.005765	0.0168473	0.0213114	0.000353367	0.0208271	0.0122035	0.00480755	-0.00977464	0.00504266	0.00994486	0.0182737	-0.0179276	-0.0149626	-0.108106	0.00572252	-0.000353367
CD14_Mono_Disease--negative:SRSF5	NA	-0.093997	-0.111733	0.00496549	-0.0758552	0.02913	0.172855	0.115609	0.139324	-0.0541904	0.0458974	0.0184044	0.0896726	-0.0682617	-0.00496549	0.0814814	-0.101957	-0.0177093	-0.0412857	-0.0690144	-0.0607943	-0.067288	-0.031941	-0.307437	0.118897	0.0805079	0.121016	0.0825523	-0.648612	0.188413	0.387313
CD14_Mono_Disease--negative:OSBPL8	NA	-0.300542	-0.298154	-0.205952	-0.264613	-0.0405488	-0.190717	0.0606896	0.0940403	-0.0276066	0.0187657	0.0569123	0.0840571	-0.0196973	0.0502092	-0.00139902	-0.109448	0.112487	0.188691	0.16378	0.0146161	-0.0813361	-0.00685047	-0.0216835	0.000458615	0.00872333	0.0110639	-0.0261938	0.177883	-0.000458615	0.12383
CD14_Mono_Disease--negative:LINC00936	NA	-0.303054	-0.535139	-0.227333	-0.45694	-0.0595165	0.0370816	0.00387749	-0.00953894	0.0259103	0.0300407	0.0251044	0.115313	-0.00455609	-0.0081138	0.0330778	0.0833084	0.0733665	0.0130423	-0.0418711	-0.00387749	-0.104416	-0.0374468	-0.16619	-0.0951861	-0.0482617	0.0415125	0.0352747	0.182094	0.0401311	0.102372
CD14_Mono_Disease--negative:ZNF385A	NA	-0.0529507	-0.283666	-0.172188	-0.246272	-0.0421762	0.0484776	0.00139839	-0.000825567	0.00924783	0.0138793	-0.00117767	-0.00360365	0.0061792	-0.00575741	0.00371122	-0.0086269	-0.00387031	0.00498513	0.000825567	0.0117507	-0.0219892	0.0026104	-0.00677319	-0.0596857	0.00132366	0.0191578	0.00802541	0.027532	0.00289907	-0.0836066
CD16_Mono_Disease--positive:CD63	NA	0.954493	0.279431	-0.141178	0.394205	0.0214855	-0.197743	-0.116969	0.0266345	-0.000531439	0.295077	-0.115318	0.143924	0.000531439	0.0836146	0.0258372	0.0404556	0.00974851	-0.109777	-0.0172109	-0.328113	-0.000890284	-0.0196096	0.0735135	0.121403	-0.351314	-0.0406284	-0.0385299	0.114002	-0.0856077	-0.336719
CD16_Mono_Disease--positive:GLUL	NA	0.442327	-0.132178	0.135667	0.216452	0.147514	0.354258	0.0805246	0.0427327	-0.0492492	0.0517772	0.0190633	0.00426073	-0.0373866	0.0389023	0.0236567	-0.00882938	0.0921349	-0.00426073	-0.0261442	-0.0155349	-0.0823179	-0.05211	-0.257907	-0.174824	-0.0836348	-0.114594	0.0681203	0.299095	-0.0614977	-0.0385666
CD16_Mono_Disease--positive:PLBD1	NA	0.313625	0.650994	0.142511	0.36395	-0.156722	-0.035162	-0.00100321	0.00213494	0.000336425	0.0248691	0.00136596	0.00726011	-0.00474233	0.00775431	0.00226993	0.0356842	-0.0153307	-0.005072	-0.0142685	0.0788103	-0.00569909	-0.000336425	-0.0123687	-0.00829961	-0.0277548	-0.00379199	0.0313948	0.0572436	-0.024109	-0.009191
CD16_Mono_Disease--positive:BLVRB	NA	0.270567	-0.17691	-0.0880102	-0.0120992	-0.0261672	-0.119399	0.0111678	-0.0318994	0.00934414	0.0050536	0.00429359	0.0279919	-0.00864887	-0.00426308	-0.0128836	0.00148956	-0.048868	-0.00864231	-0.00148956	-0.0145026	0.0276924	0.00173744	0.0132301	0.145107	0.00588736	0.139577	0.243107	0.295062	-0.0129344	-0.0655156
CD16_Mono_Disease--positive:LILRA5	NA	0.385533	0.238841	0.168359	0.315373	0.187819	-0.000874243	0.0038527	0.000688099	-0.00110364	-0.0162314	0.000401619	-0.00324448	0.000133442	-0.00152987	-0.00100788	0.0104371	0.00474779	0.00115674	-0.0177214	0.01925	-0.00091942	-0.00192353	-0.00418288	0.0244365	-0.000297777	-0.0376014	0.026197	-0.000133442	-0.00831802	-0.00724463
CD16_Mono_Disease--positive:C1QB	NA	1.38812	0.00159048	0.320952	0.399226	0.748871	0.000567436	-0.00273198	0.000138219	-0.000138219	-0.00768523	-0.00493147	0.0132811	-0.00287979	0.00680272	-0.00506086	0.0112073	-0.000317229	-0.00477394	-0.00983578	0.00255978	-0.00110039	-0.00289509	-0.0257785	0.0417451	0.00753207	0.0147513	-0.0013555	-0.000529013	-0.0152224	0.000393582
CD16_Mono_Disease--negative:CEBPA	NA	-0.570212	-0.115066	-0.160441	-0.227447	-0.103808	0.0193993	-0.00504672	-0.00717506	0.000172713	-0.000172713	0.0154535	0.0110411	-0.00285529	0.00356617	-0.0134814	0.00369389	0.0800951	0.0110601	0.0107362	0.00741261	-0.0109246	0.00174114	0.0421336	0.0570298	0.00225583	0.00506083	-0.0538771	-0.0847672	-0.000919768	-0.0468222
CD16_Mono_Disease--negative:ATP2B1	NA	-0.461596	-0.36675	-0.139687	-0.374926	-0.292372	0.0608353	-0.0484703	0.0141563	0.054539	0.061875	0.0827869	-0.118078	0.0671575	-0.0221324	0.0500781	0.0383517	0.030069	0.0636667	-0.0929035	-0.000950647	-0.00406896	0.0861765	0.216815	-0.554267	-0.0953014	-0.00989833	0.000950647	0.110798	0.0119522	-0.114667
CD16_Mono_Disease--negative:CD44	NA	-0.416424	-0.39971	-0.414897	-0.36005	-0.235444	0.0501495	-0.189498	0.0236056	0.00601103	-0.0893844	0.0261569	-0.189011	0.00968434	-0.016733	-0.00787048	-0.309618	0.0938685	0.0800019	0.00614784	-0.00353592	0.15245	0.0217864	-0.00588218	0.529284	-0.190827	0.121777	0.0161043	-0.0146288	0.100241	0.00353592
CD16_Mono_Disease--negative:UNC119	NA	-0.338778	-0.0905921	-0.0453663	-0.0711681	-0.0820931	-0.104484	0.0495828	-0.00322749	0.0145163	-0.0682595	0.016472	0.00606666	0.0111492	-0.00772262	0.0269074	0.0120101	0.0340287	0.0475019	0.112427	0.00753897	-0.0147189	0.0591879	-0.168224	0.147124	-0.0552886	0.00322749	0.0157708	-0.0400195	-0.00849336	-0.0246056
CD16_Mono_Disease--negative:WDR11	NA	-0.382431	-0.149284	0.0367817	-0.114386	-0.041282	-0.0759552	0.0465775	0.00420266	0.0168409	0.078883	0.0246914	0.0178324	0.00897482	-0.0031105	0.0215958	-0.0264265	0.0537883	0.0555209	-0.094332	0.0031105	-0.063106	-0.0462412	-0.0482758	0.113677	-0.151518	-0.0196851	-0.0276743	0.12079	-0.0129115	0.0881131
CD16_Mono_Disease--negative:KCNQ1OT1	NA	-0.313247	0.0324104	0.188053	0.0488222	0.025288	-0.02407	0.00636581	0.0217489	-0.00256882	-0.0177547	0.00256882	0.0391133	0.0195229	-0.00710641	0.0286885	-0.0960191	-0.0185776	0.0290289	-0.00861257	0.0309673	-0.0233908	-0.0318762	-0.0368682	0.139173	-0.0554815	0.00583129	0.0035323	-0.0449916	-0.00697422	-0.278893
MonoUndefined_Disease--negative:LGALS2	NA	-0.0886221	-1.20736	-0.767508	-1.45232	-1.10121	0.000281917	0.00883256	-0.000281917	0.00463129	-0.00147663	0.00759237	-0.000540151	0.00934354	0.0107109	0.00748466	-0.0215642	0.00420989	0.00852315	0.0329206	-0.0395008	0.00740399	0.000945266	-0.00698963	-0.0726805	0.0188176	0.0358274	-0.0103032	-0.220543	0.0198463	-0.0369374
MonoUndefined_Disease--negative:CTSH	NA	0.0366948	-0.220916	-0.41857	-0.221372	-0.256015	-0.00816676	-0.0114023	-0.00287707	0.0125421	-0.0353738	-0.00464947	0.00287707	0.0134275	0.0109662	-0.0110535	0.0115932	-0.0299994	-0.076599	0.00894789	0.05263	0.201744	0.121802	0.0844519	0.180682	-0.440502	0.0829828	0.00915362	-0.0475088	-0.00554525	0.0463571
MonoUndefined_Disease--negative:CDV3	NA	-0.0999925	-0.167944	-0.503524	-0.0958367	0.0927513	-0.189529	-0.0324927	0.0533347	0.00450382	0.201002	-0.0180007	0.0745941	0.00798464	0.00293766	0.0262488	-0.0745812	0.28051	0.0568138	0.155393	0.112668	0.0892348	0.107214	-0.214127	-0.179982	-0.0100146	-0.00293766	-0.142242	-0.341725	-0.0591729	0.0704228
MonoUndefined_Disease--negative:C15orf39	NA	-0.300712	-0.110883	-0.326455	-0.17603	0.0173736	-0.0312195	0.0273859	0.0197703	-0.00148114	0.0150787	-0.00410862	0.0382853	0.00511331	0.00148114	0.0139212	0.00218578	-0.0485454	-0.0090807	0.0432785	0.0185696	-0.00337274	0.00401044	-0.124917	0.0394536	-0.0398113	-0.00696898	-0.0378892	0.156436	-0.0116224	0.00781864
MonoUndefined_Disease--negative:IER2	NA	-0.0334872	-0.722242	-0.64979	-0.612593	-0.203009	0.0944047	-0.0183168	-0.00731617	0.0490325	0.211329	-0.00549837	-0.0465374	0.118506	-0.0159208	0.0745208	0.109385	-0.0133046	0.0448693	0.00549837	0.0399469	0.119721	-0.0609005	-0.101062	-0.16433	0.180757	0.0967189	0.059395	-0.202103	0.124547	0.086046
MonoUndefined_Disease--negative:NDUFA3	NA	0.0899138	-0.0022338	-0.239951	0.0132648	0.145185	-0.0860934	-0.00115395	0.0252795	0.00504728	0.068441	0.00115395	0.0364331	-0.0375974	-0.0580321	0.020299	-0.00210354	0.0921462	0.0119195	-0.0016421	-0.0856823	-0.0204779	-0.0166934	0.169324	0.119184	-0.0377148	0.0672178	-0.0176638	-0.0269315	0.0417735	-0.305277
MonoUndefined_Disease--negative:MRPL33	NA	-0.0312026	-0.14921	-0.258988	-0.0895892	-0.0840056	-0.00743898	0.00532813	0.00167706	0.0259034	0.152571	0.0329802	0.0138073	0.084599	-0.00167706	-0.0107605	0.00868591	0.0869472	0.0348961	0.0283665	-0.0107651	-0.0169694	-0.00349411	-0.0819977	-0.0251367	0.00733855	0.0483432	0.0119146	-0.019293	0.0240616	-0.0565497
MonoUndefined_Disease--negative:VPS28	NA	-0.00358803	-0.0385862	-0.284545	-0.0053306	-0.0341562	-0.0401723	-0.0231164	-0.0345565	-0.0192088	-0.0155842	0.00733266	0.0672776	0.046875	0.0188781	0.0152241	0.039627	0.111271	0.0434796	0.00358803	-0.0408096	0.0231633	0.0750742	0.18838	-0.320192	-0.0624651	0.189247	0.11667	-0.222861	-0.00819973	0.0552274
MonoUndefined_Disease--negative:HLA-DQB1	NA	-0.145418	-0.664091	-0.663672	-0.881781	-0.646669	-0.0152033	0.0432412	0.0415621	0.0228159	-0.0396502	0.0736518	0.0715154	0.0489372	0.067078	0.0447602	0.00445399	-0.0850249	0.135202	-0.00445399	0.0659564	-0.278431	-0.145122	-0.13804	-0.778137	0.052173	0.0351971	-0.00490699	0.0573942	0.031214	-0.172949
MonoUndefined_Disease--negative:KLF10	NA	0.0251555	-0.296469	-0.284637	-0.256088	-0.150527	0.0491738	0.0121033	0.0602315	-0.00812763	-0.00643972	0.00693705	-0.00373	0.00313892	0.00877228	0.0115724	-0.0169525	0.00650721	0.0102366	-0.0788173	0.0216133	0.00601596	-0.0261002	0.00743957	-0.0451108	0.0402335	-0.00313892	-0.0881729	-0.0375047	-0.0178192	0.00996977
preDCs_Disease--negative:FCER1A	NA	-0.000958843	-0.0731046	-0.0539124	-0.158484	-1.76037	0.274553	-0.00451296	-0.00463048	-0.0018428	0.00647134	0.00280332	0.000858289	0.000289973	0.000852604	-0.000667707	0.00306841	0.0023023	-0.00125011	0.00696887	-0.00363612	-0.0027883	-0.000289973	0.00382244	0.0023023	0.00362773	-0.0421478	0.00368952	0.0023023	0.0023023	-0.22001
preDCs_Disease--negative:RPL30	NA	0.00399536	-0.156069	-0.580295	-0.175944	-0.13381	0.0940651	-0.0558207	-0.0255411	-0.00628844	-0.363342	-0.159729	0.0953072	-0.00399536	0.00889239	-0.166559	-0.185303	-0.282738	-0.212603	0.0635702	0.0269547	0.16378	0.0301325	0.051344	0.242504	0.229648	0.271496	0.456656	-1.35497	0.173081	0.0886745
preDCs_Disease--negative:ALDH2	NA	0.143334	-0.113293	-0.11181	-0.114184	-0.552679	-0.39948	0.00868741	-0.0026751	0.000332876	0.0275646	0.00150526	0.025377	-0.00133722	0.00589809	0.00611436	0.000795553	0.00388518	-0.00250374	-0.0319144	0.0492451	-0.0190823	-0.00773749	-0.0130446	-0.0545449	0.0423939	0.0441542	0.0350234	0.0132251	-0.000332876	-0.077748
preDCs_Disease--negative:RPL39	NA	0.0234365	0.0574498	-0.535935	-0.0229315	-0.122559	0.0217259	-0.068268	0.0316095	-0.00799392	-0.4073	-0.139456	0.0291897	0.00584501	0.0516438	-0.143112	-0.368691	-0.1163	-0.186504	0.0229313	0.00463077	0.206694	0.0559177	-0.0203156	-0.00463077	-0.079412	0.205273	0.266056	-1.12065	0.184432	0.208976
preDCs_Disease--negative:RPL37	NA	0.00971912	-0.0800779	-0.581194	-0.150623	-0.160953	-0.0373201	0.0443727	0.0529766	-0.0102952	-0.283943	-0.0805384	0.0726431	-0.0234966	-0.00971912	-0.0429744	-0.366674	-0.145859	-0.0791167	0.0339396	0.0317554	0.13735	0.0741946	0.107586	0.0247649	0.0986398	0.272239	0.35837	-1.50169	0.190787	0.0631355
preDCs_Disease--negative:RPL36	NA	0.0250689	0.0756642	-0.454165	-0.00711423	-0.137867	0.052988	0.013059	0.0356625	0.0124059	-0.309222	-0.136669	0.0772666	-0.0258766	0.0511605	-0.149448	-0.30069	-0.182916	-0.202625	-0.0659431	0.00711423	0.221503	0.103809	0.110632	-0.55758	-0.0110481	0.470349	0.339035	-0.855242	0.14537	-0.180327
preDCs_Disease--negative:RPL26	NA	-0.0432988	-0.202541	-0.511949	-0.221657	-0.149026	0.145833	-0.00200104	0.0113549	0.0442362	-0.246847	-0.0516885	0.303466	0.0806131	0.119891	-0.0767702	-0.149497	-0.163803	-0.105918	-0.00251928	0.00200104	0.247259	0.134599	0.144272	-0.0544057	0.0303477	0.510427	0.443039	-0.740558	0.239591	0.0104403
preDCs_Disease--negative:TMEM14C	NA	-0.0374097	-0.116291	-0.0640741	-0.129414	-0.314848	-0.175935	0.0342863	0.000532566	0.0148017	-0.127002	-0.000532566	-0.011508	0.00680978	0.0677774	0.0102518	0.00118176	-0.0370746	-0.035318	-0.020986	0.0685195	-0.0246426	0.00633228	0.118115	0.0334583	0.00131116	-0.00091232	0.0524107	0.0176412	0.00943802	-0.0939449
pDCs_Disease--negative:CCDC18	NA	-0.0398573	-0.0241176	-0.0292144	-0.0098668	-0.0354085	-0.30206	0.0283024	0.00727343	0.0214986	0.00405831	-0.00541866	0.0227611	0.00411525	-0.0233019	-0.00405831	-0.0102827	-0.0162094	0.0157282	-0.0209758	-0.0623778	-0.0377981	-0.0316091	0.0811008	0.0920298	0.0161691	0.00697149	0.0111722	0.0502883	0.00448258	0.142782
pDCs_Disease--negative:PDCD4	NA	-0.0433672	-0.0518561	-0.00512617	-0.0276959	0.0362449	-0.340552	0.0621239	-0.0646745	0.230395	0.134293	-0.0104263	-0.197465	0.200789	0.165243	-0.0631937	0.0823201	0.0326273	-0.0772777	0.00512617	-0.0944831	0.153624	0.0682623	-0.0506268	-0.132652	-0.166894	0.151078	0.0784459	-0.0328927	0.0849867	0.18668
pDCs_Disease--negative:COL24A1	NA	-0.000559069	0.00288444	-0.0267959	0.00134768	0.00599494	-0.281314	0.00294866	-8.1996e-05	1.35526e-05	-1.35526e-05	0.00292741	0.00104668	-1.35526e-05	0.00166534	3.59304e-05	0.000523331	-1.35526e-05	-0.000258107	-1.35526e-05	0.000308147	0.000219884	0.00158623	-1.35526e-05	0.0013151	0.011279	-0.00153368	-0.0200532	-1.35526e-05	-1.35526e-05	-0.0443598
pDCs_Disease--negative:U2AF1L4	NA	0.0517225	-0.000428147	0.0310219	-0.00488384	0.00527747	-0.223795	0.00400193	-0.00152176	-0.00242462	-0.0668067	-0.00369819	0.0535092	-0.0171359	-0.0185029	0.0116344	-0.0253146	-0.0186296	0.0361961	-0.0734682	0.008724	0.0224111	0.000428147	0.123965	-0.0565346	-0.0402483	0.0297654	0.0889743	-0.0431676	0.043719	0.134771
pDCs_Disease--negative:CNOT4	NA	-0.100505	0.000315657	0.0222432	-0.0375738	-0.056301	-0.305673	-0.00182328	0.0195283	-0.00470589	0.00212698	0.00684242	-0.000315657	0.00352477	0.0326856	0.026951	-0.0875575	-0.156472	0.036568	0.0360921	-0.0720648	0.0264797	-0.0187332	0.0405264	-0.227133	0.0429331	0.00449136	0.000468585	-0.211362	-0.00708799	-0.163514
pDCs_Disease--negative:SRSF11	NA	-0.138001	-0.14591	-0.273868	-0.167447	-0.0477681	-0.311162	0.0572612	0.00111764	-0.0491867	0.0288668	0.0545811	0.0123222	-0.00111764	-0.0330372	0.0373352	-0.196598	0.211055	0.0645146	-0.292552	0.0722821	0.0203257	0.0169603	-0.26266	0.310634	0.104421	-0.032166	0.0454407	-0.0636867	-0.0430454	0.0558065
pDCs_Disease--negative:PCYOX1	NA	0.00591649	-0.0354051	0.00760133	-0.0319073	-0.00530848	-0.287323	0.000923469	0.00270776	0.00898195	0.036876	-0.000565578	-0.0810435	0.0123066	-0.00582624	0.000565578	-0.0384881	-0.00391708	0.0041881	0.0486387	-0.00436709	0.0148391	0.000750004	-0.102066	0.0440343	-0.0223567	-0.00148626	0.030443	-0.0491123	0.00986855	-0.0246816
pDCs_Disease--negative:CYYR1	NA	-0.000419405	0.00216677	5.07469e-05	0.000657031	0.0204454	-0.284465	0	0	7.94026e-05	0	-0.000410877	0	0.000121451	-0.00193133	0	0	0	0	0	0.000390196	0.000126981	0	0	0	0	0.00230523	0.00370266	0	0	0.0599785
pDCs_Disease--negative:BAIAP2-AS1	NA	-0.0885776	-0.0979067	-0.0662002	-0.0971639	-0.113492	-0.261777	-0.00269285	-0.00126773	-0.00114262	0.00849959	0.00214725	-0.0208944	0.00440301	-0.003949	0.00184209	-0.00341466	0.0036026	0.00114262	0.0154606	0.0112585	0.00116097	0.00314422	0.00908339	0.0472121	0.00154312	-0.0037637	-0.0467075	0.00869024	0.0039662	-0.082614
pDCs_Disease--negative:ZMYM2	NA	-0.0384333	-0.0160248	-0.134725	0.000944999	0.0343503	-0.299614	0.0114258	0.0300823	-0.00344133	0.038081	0.0486917	-0.0150575	0.0131192	-0.0496928	-0.0169975	-0.0749001	0.0271497	0.0067845	-0.13448	-0.0714981	0.028066	0.0195686	0.0773353	0.23741	-0.00327194	0.0187365	-0.0367051	-0.115424	-0.000944999	0.167466
pDCs_Disease--negative:ARHGAP9	NA	-0.0534211	-0.188001	-0.200919	-0.141703	-0.187458	-0.455548	0.210969	0.0765988	-0.0681111	0.142701	0.0067926	0.208173	-0.0348861	-0.00566614	0.0985875	-0.0537056	0.191464	0.132143	0.177006	-0.0984291	0.00566614	0.0251514	0.16383	-0.0153919	0.00738621	-0.0157176	0.0224978	0.00618543	-0.024651	-0.0146362
NK_Disease--positive:LGALS3	NA	0.129473	-0.275825	-0.4156	-0.0873205	-0.50966	-0.00604566	0.283522	0.387381	0.000176311	0.090352	-0.0456028	0.109328	0.00939688	0.0859653	0.0930873	0.009637	0.0040914	0.0124197	0.0863387	0.142147	-0.00643172	-0.0464504	-0.0249127	-0.000176311	-0.00910156	0.116751	-0.0133945	-0.0681982	-0.025147	-0.020415
NK_Disease--positive:ASCL2	NA	0.00377868	-0.0584923	-0.0355284	-0.0470555	-0.0328587	-0.0262296	0.128635	0.420526	-0.0313511	0.202914	0.0167858	0.174513	-0.0310473	0.0621132	0.186668	0.0460325	0.0216422	0.108957	0.0590455	0.0248766	-0.0221272	-0.0107545	-0.0133119	0.0125208	-0.00377868	-0.0404526	-0.0198482	0.0234516	-0.043012	-0.112371
NK_Disease--positive:GAPDH	NA	-0.0537217	0.0323681	-0.237116	0.0283108	-0.0324189	-0.0126518	0.039008	0.00680469	0.0621933	-0.0188845	0.185857	0.0418933	0.00263748	0.0483059	0.0532706	0.0750152	0.199786	0.306565	-0.056148	-0.00401944	0.0309222	-0.00263748	0.195386	-0.101758	-0.0567854	-0.268019	-0.0964811	-0.329624	-0.262748	-0.722068
NK_Disease--negative:GCHFR	NA	0.025208	0.0651431	-0.130246	0.0537179	0.0837495	0.122	-0.141021	-0.273512	0.0112352	-0.0363309	0.0110774	-0.0582853	0.0416192	-0.0174617	-0.0315627	-0.00748038	0.132623	-0.156398	-0.0669197	-0.286859	0.0129541	0.0162983	0.0123621	0.0728063	-0.0983055	-0.0210881	0.0175235	-0.106652	0.00748038	-0.0214243
NK_Disease--negative:XCL2	NA	0.00101933	1.84043e-05	-0.0275877	-0.00132136	-0.000981293	-0.00719165	-0.0293191	-0.60056	-0.000406296	0.0510336	0.00131226	-0.137754	0.0344824	0.157168	-0.15324	-0.00133494	0.000499084	0.000557674	0.141523	-0.283328	-0.00182881	0.00221943	0.00746054	9.77437e-05	-1.84043e-05	-0.00660093	0.00377724	0.000751932	-0.00089473	0.0566698
NK_Disease--negative:CD160	NA	0.00409163	0.00303613	-0.00217739	-2.86858e-05	-0.00291172	-0.0115711	-0.494197	-0.658633	2.86858e-05	0.0483096	0.00278445	-0.203038	0.0158683	0.00709385	-0.0580383	0.0322355	0.00468583	-0.108374	0.0337685	-0.442212	-0.000506772	-0.00790838	0.0104858	0.00629783	0.00187178	-0.0236569	-0.0114642	0.0816815	0.00120512	-0.0148909
NK_Disease--negative:LCK	NA	0.0640004	0.0317351	-0.0139997	0.0554947	-0.0464231	0.0210777	-0.161953	-0.331549	-0.0712351	-0.112431	0.0876253	-0.143716	-0.0473857	-0.00107672	0.0267721	-0.185998	0.135062	0.235191	-0.160411	-0.183267	0.00107672	0.00553991	-0.0717656	0.14157	0.097073	0.0945784	0.00503837	-0.347234	0.0760919	-0.0553761
NK_CD56_Bright_Disease--positive:SP100	NA	-0.205878	-0.0957873	-0.0351464	-0.112463	-0.07478	-0.0857688	0.207857	0.165231	0.043491	0.0385286	0.116979	-0.00519475	0.0852929	0.0356893	0.126057	0.0320849	0.207378	0.212944	0.0925971	-0.112965	-0.0906884	0.00519475	0.0118882	-0.248365	-0.0486406	-0.165665	-0.238069	-0.199335	-0.296663	0.0868324
NK_CD56_Bright_Disease--positive:CTSW	NA	-0.0353419	-0.0342023	0.0525268	-0.034803	-0.0899378	0.0279736	0.424968	0.14565	-0.0263484	0.42932	-0.058932	0.279133	-0.0132941	0.0132941	0.0403621	0.17303	-0.062486	-0.273049	0.116407	-0.369762	-0.0466442	-0.0250282	0.0767032	-0.0711073	-0.111208	0.0225732	0.0665295	0.277126	-0.0796262	0.410415
NK_CD56_Bright_Disease--positive:CD55	NA	0.11322	0.126223	-0.122445	0.10026	-0.176257	-0.00863083	0.245672	0.0290963	0.0368156	0.0768866	0.0188024	0.00887242	0.132045	0.045724	0.0207266	-0.0589137	-0.0103445	0.00863083	-0.163238	0.016983	-0.230875	-0.107878	-0.132949	-0.34153	-0.392408	-0.0913347	-0.0219334	-0.339359	-0.122663	0.0118521
NK_CD56_Bright_Disease--positive:SYK	NA	-0.0649051	-0.00146596	0.0451428	-0.124627	-0.0226201	-0.0721616	0.252464	0.19572	-0.0174882	0.0792754	-0.0166899	0.199938	-0.0235838	0.00193963	0.0225769	0.0496443	-0.0124143	-0.00245759	-0.0191733	0.00146596	0.0203338	0.141474	0.0758326	0.125663	-0.00238411	0.0423025	-0.0865523	0.123771	-0.0280633	-0.107966
NK_CD56_Bright_Disease--positive:PTGER2	NA	0.0162169	0.0224141	-0.0429399	0.0380081	-0.0450254	-0.00450677	0.257011	0.037116	0.101047	0.138067	-0.0298065	0.0425818	0.155353	0.258731	0.0784785	0.0235925	-0.00622318	-0.0451748	0.0596715	0.00145017	-0.00461543	-0.006666	0.0397916	-0.0121025	-0.00145017	-0.00243111	-0.0141913	-0.0403432	-0.00879524	-0.0665444
NK_CD56_Bright_Disease--positive:NCAM1	NA	-0.00513663	0.00868424	0.0105582	0.00132255	0.00781253	0.023428	0.343496	0.0452015	-0.0101564	0.061822	-0.00972122	0.131496	-0.00675322	0.0382274	0.0300408	0.0551909	-0.00802618	-0.0144846	0.0293113	-0.0372391	-0.00603541	-0.00510635	-0.00132255	-0.0117052	-0.0130906	-0.0147077	0.0033322	0.167372	-0.0129909	-0.0138528
NK_CD56_Bright_Disease--positive:NFKBIA	NA	0.147978	-0.234408	-0.470086	-0.205946	-0.0764223	-0.0130618	0.309533	0.10633	0.080925	0.0689252	0.0459691	0.0400139	0.0953374	0.0226181	0.0100004	-0.0407473	-0.0273348	0.0128004	-0.0421371	0.120162	0.0420652	-0.0100004	-0.122344	0.101977	-0.0700496	-0.0694241	-0.0721649	-0.105553	-0.040958	0.24961
NK_CD56_Bright_Disease--positive:TUBA4A	NA	-0.17088	-0.0732943	-0.177217	-0.0908032	0.00816912	0.00960047	0.180937	0.0998973	0.0639444	-0.0337146	0.075123	-0.00132784	0.040686	0.136953	0.11226	-0.052828	-0.0494543	0.167719	-0.0758638	0.0611941	0.01548	-0.0822143	0.0206201	0.00132784	0.0164558	-0.575334	-0.566772	-0.108399	-0.110962	-0.011811
NK_CD56_Bright_Disease--negative:CD52	NA	-0.308091	-0.390713	-0.133303	-0.052529	-0.397243	0.616589	-0.535358	-0.133027	0.0041578	-0.395721	0.218732	-0.191236	0.056319	0.166265	-0.0981081	0.0506516	0.272859	0.277256	0.120331	0.0571212	-0.0041578	0.0802567	0.26161	-0.104049	-0.279812	0.210679	0.0119131	-0.212379	0.133405	-0.308029
NK_CD56_Bright_Disease--negative:KLRG1	NA	-0.000173231	0.000173231	-0.0277057	0.00287066	-0.0273631	-0.0378573	-0.437768	-0.486895	0.180717	-0.154049	0.0263958	-0.698407	0.163324	-0.000932416	-0.363938	0.158366	0.0642109	-0.728312	0.273141	-0.28583	0.00925496	-0.0137553	0.00223147	-0.101301	0.0510263	0.0196412	0.0201479	0.0912603	0.0107746	-0.0534594
NK_CD56_Bright_Disease--negative:AHNAK	NA	-0.115331	-0.037989	-0.0504791	-0.0961918	-0.0383218	0.00958536	-0.209461	-0.18514	0.280184	0.0114132	-0.00958536	-0.408159	0.262229	0.216533	-0.0388008	0.34988	0.0424276	-0.0469852	-0.290581	-0.0283113	0.196528	0.0286109	0.0564664	0.235001	-0.257136	0.145132	0.159658	0.269684	0.109045	-0.103894
NK_CD56_Bright_Disease--negative:ANXA1	NA	0.151649	0.295318	-0.126456	0.305478	-0.175497	0.0564054	-0.596239	-0.260349	-0.00927772	-0.0419622	-0.169518	-0.341699	0.230845	0.1237	-0.235505	0.164548	-0.08405	-0.308987	0.20088	-0.0579505	-0.00321466	0.00613797	0.112874	-0.0644643	0.0948307	0.0119022	0.0501652	0.395729	0.00321466	-1.01448
Lymphoid_Cell_Cycle_Disease--positive:PAICS	NA	-0.0204741	-0.00964355	-0.00395902	-0.0328488	0.0331321	0.0397402	0.00419168	-0.0153151	0.0362087	-0.0288089	0.00161316	-0.000445983	0.0346341	0.0432847	-0.0139195	-0.0263218	-0.0174644	-0.00201931	0.0147149	0.309573	0.0439527	0.070205	-0.0254301	0.0499043	0.219549	0.000445983	-0.000861839	-0.0806383	-0.0131548	0.0325395
Lymphoid_Cell_Cycle_Disease--positive:PDIA4	NA	0.0423962	-0.00845229	-0.096188	0.016103	0.10244	0.178617	0.0380022	0.094833	-0.00328316	0.07377	0.0433474	0.0462097	0.00328316	-0.0210711	0.0546018	-0.0616065	0.0570647	-0.0108083	-0.0164095	0.262987	-0.0119585	-0.0225124	-0.0997488	0.124599	-0.0387074	-0.0338761	-0.0499963	0.108681	-0.0361476	-0.125846
Lymphoid_Cell_Cycle_Disease--positive:PDIA6	NA	0.0525787	-0.0531057	-0.179137	0.0230794	0.248438	0.129927	0.0156795	0.115001	-0.0167453	0.0503935	0.0229345	-0.11058	-0.00838928	0.0832911	0.0806405	-0.0170602	0.0172638	0.0314895	0.147083	0.285568	-0.00812719	-0.0315988	-0.124403	-0.0529915	-0.00447372	0.00447372	-0.0477371	-0.10602	-0.0807082	-0.138656
Lymphoid_Cell_Cycle_Disease--positive:UQCRC1	NA	0.00793807	0.106913	-0.178498	0.0829916	0.0743308	-0.108679	0.0466337	0.010668	-0.0527073	0.0284366	0.0269354	0.000188307	-0.0173111	-0.0370134	0.00932298	-0.0697738	0.0388953	0.0416627	0.0709088	0.220465	-0.0256259	-0.018929	-0.000188307	-0.250742	-0.00887919	-0.0414145	0.00207413	-0.0917648	-0.0496251	-0.169139
Lymphoid_Cell_Cycle_Disease--positive:MTHFD2	NA	0.16496	0.0314189	0.0204977	0.144886	0.15039	-0.100798	0.0958216	0.0633239	-0.0275524	0.0292021	0.0155462	-0.0157138	-0.0341459	-0.0517696	-0.00777643	-0.047542	0.0133799	0.0271906	0.00777643	0.200715	-0.0220933	0.0338161	-0.0425611	0.00795525	-0.0789303	-0.119735	-0.103414	-0.107222	-0.0757827	-0.0412659
Lymphoid_Cell_Cycle_Disease--positive:CLTA	NA	0.0148487	-0.064197	-0.163263	-0.062331	-0.0547765	0.0221189	0.00987323	0.0364379	-0.0832637	0.137572	0.0659995	0.0779607	-0.0462686	0.00110233	0.0705869	-0.030123	0.149594	0.203491	-0.0661394	0.202576	-0.0149988	-0.0190815	0.0338938	0.097587	-0.00110233	-0.0897476	0.0531489	-0.128649	-0.0714635	-0.128576
Lymphoid_Cell_Cycle_Disease--positive:HSPA5	NA	0.0684899	0.03786	-0.214908	0.0696844	0.234234	-0.122548	0.0996913	0.312608	0.0197293	0.221813	0.0633653	0.0913494	0.00289069	-0.00289069	0.161462	-0.0922833	0.0349677	-0.0127274	0.181588	0.243872	-0.0609035	-0.0544869	-0.0554222	-0.0964108	-0.00369643	-0.108362	-0.0685089	-0.345502	-0.119876	-0.0456548
Lymphoid_Cell_Cycle_Disease--negative:NDUFB2	NA	-0.0210218	-0.154633	-0.11595	-0.0746047	-0.0149115	-0.031189	-0.0197215	-0.0215652	-0.0499234	0.0467005	0.0148963	0.0833113	-0.0065911	0.0164121	0.052496	-0.022182	-0.0448764	0.095638	-0.0831433	-0.278935	0.0394247	0.0826383	0.249231	0.187372	0.147914	0.0568782	0.03238	-0.181429	0.0380457	0.0065911
Lymphoid_Cell_Cycle_Disease--negative:ATM	NA	-0.0645834	-0.152338	0.00415936	-0.0895964	0.0502398	0.0126373	-0.148619	-0.147857	0.0815003	0.0546558	0.0671397	-0.178096	0.126888	-0.0117153	-0.055055	-0.252298	-0.0377113	0.0367538	-0.168348	-0.303478	0.018599	0.119802	-0.00415936	-0.567733	0.0946375	0.0346714	0.11747	-0.351966	0.0353573	0.139261
Lymphoid_Cell_Cycle_Disease--negative:NDUFB1	NA	-0.0227461	-0.0511687	-0.109533	-0.085141	-0.1441	-0.258999	-0.0723581	-0.0141031	-0.109702	-0.11292	0.0358875	0.151079	-0.0526077	0.0326081	0.0389127	0.0468999	0.111738	0.0439651	-0.1313	-0.178806	0.0304853	0.025895	0.0624196	0.178219	0.031325	0.192369	0.0141031	-0.0456829	0.112433	-0.239094
CD4_Cytotoxic_T_cell_Disease--positive:SYTL3	NA	-0.00488805	-0.0604195	-0.0463513	-0.0604803	-0.025797	-0.0777377	0.348061	0.289011	0.0446316	0.434345	0.0241593	0.388774	0.0522051	0.152691	0.173755	0.148028	0.0933958	0.0513416	0.0682149	-0.0228311	-0.00575742	-0.0223739	0.00488805	-0.0716147	-0.0113858	-0.0210599	-0.048006	0.25218	-0.027188	-0.0366474
CD4_Cytotoxic_T_cell_Disease--positive:EIF4G3	NA	-0.00820678	-0.00526516	-0.0396289	-0.0513004	0.0357508	-0.0328351	0.0847984	0.184631	-0.0378881	0.0807931	0.00526516	0.248601	-0.0187584	-0.038504	0.10771	0.00962173	0.0654432	0.041466	-0.0395766	0.0241566	0.00951873	0.0680786	-0.0901325	0.191821	-0.00933153	-0.18254	-0.166943	0.255208	-0.0554483	-0.175333
CD4_Cytotoxic_T_cell_Disease--negative:SPOCK2	NA	0.0152532	0.0109957	-0.0819625	0.00954358	-0.0278821	0.033062	-0.177237	-0.216062	0.103488	-0.144816	0.06332	-0.432434	0.0476909	-0.045499	-0.149039	-0.173647	0.166047	-0.204332	-0.17131	0.0974244	0.0258389	0.00119669	0.0044996	-0.0275263	-0.00119669	-0.00279789	0.0551338	-0.530171	0.0167519	0.142658
CD4_Cytotoxic_T_cell_Disease--negative:GZMM	NA	0.0421565	0.0315265	-0.060706	0.0479966	-0.00485723	0.0364011	-0.385909	-0.558744	-0.0562268	0.25357	-0.0211651	-0.463451	-0.0785977	-0.0263601	-0.18668	0.00485723	-0.0127747	-0.290357	-0.370313	-0.46226	0.0328495	0.0528897	0.142379	0.160887	0.0445557	0.0152671	0.0875111	-0.0107591	0.0519648	0.0806432
CD4_Cytotoxic_T_cell_Disease--negative:TC2N	NA	0.0110323	0.013593	-0.105834	0.00649946	-0.0138092	-0.0178468	-0.111202	-0.0497008	0.0744167	-0.0542135	0.0161808	-0.256724	0.048878	0.111511	-0.0138296	-0.11908	-0.0376933	-0.0702888	0.375861	-0.0178306	0.0201516	0.0096261	-0.00649946	0.0259691	0.0204359	-0.052888	0.0165284	-0.0979481	0.012819	0.0117976
CD4_Naive_Disease--positive:GPR171	NA	0.000443377	-0.00466124	-0.0196213	-0.0102054	-0.0248113	0.00164367	-0.000443377	0.0555884	0.305628	0.0986838	0.220301	-0.00378979	0.171886	0.166206	0.0694275	0.0728119	0.0696155	-0.0450875	0.114981	0.0739791	-0.0045796	-0.0132858	-0.0239711	0.041442	-0.000595495	-0.0163981	0.0070895	-0.0908619	-0.0107091	-0.0874979
CD4_Naive_Disease--negative:RPL37A	NA	0.00836683	0.112094	-0.0256014	-0.0187358	-0.0769295	-0.108309	-0.0145539	-0.00221545	0.00705038	-0.260888	-0.0448243	0.0906472	0.00221545	0.0126114	-0.0628857	-0.138639	-0.147864	-0.114198	0.167197	-0.0149245	0.100096	0.0434037	0.109834	-0.154331	0.128419	0.246011	0.44018	-1.02721	0.276827	0.0411309
CD4_Naive_Disease--negative:RPS29	NA	-0.025698	0.0385612	-0.265423	-0.0113978	-0.00792388	0.109295	-0.0316137	0.0665108	-0.0273523	-0.325918	-0.147446	0.108829	-0.00572886	-0.0221906	-0.142465	-0.226795	-0.15131	-0.180368	0.136771	0.0206139	0.168964	0.00572886	0.058999	0.286219	0.143635	0.31356	0.0892421	-1.11986	0.318008	0.0795976
CD4_Naive_Disease--negative:RGCC	NA	0.048516	0.0343292	-0.0480351	0.0506147	0.119521	-0.0324495	0.00518752	0.0365655	-0.229817	-0.245742	-0.142138	0.048166	-0.210563	-0.0918203	-0.0187368	-0.136812	-0.187357	-0.00518752	-0.265699	-0.0520309	0.041958	0.0306258	0.0810311	0.0495664	0.0288077	0.0288986	-0.287997	-0.442445	0.0553797	0.103713
CD4_Naive_Disease--negative:UCP2	NA	-0.0673727	-0.0456296	-0.208648	-0.0445044	-0.0594428	-0.375049	0.201974	0.177246	-0.34039	0.0437105	0.0250894	0.227965	-0.166386	0.00580472	0.185898	-0.000141537	0.145082	0.324337	0.0517273	-0.11926	-0.127638	0.0874861	0.169826	-0.44408	-0.211546	0.0114454	-0.0445224	0.0818557	0.000141537	-0.471581
CD4_IFN+_Cells_Disease--positive:LNPEP	NA	-0.226185	-0.0252338	-0.115289	-0.0301527	-0.00584308	-0.054774	0.137027	0.122312	0.00584308	0.28175	0.0131747	0.121977	0.0524194	0.158625	0.0756275	-0.0757889	0.0611527	0.123149	-0.487703	-0.0700444	0.0342102	-0.00800093	0.268697	-0.101564	-0.0967973	0.0215246	-0.0627322	0.302495	-0.0714817	-0.108281
CD4_TCM_Disease--negative:RPL27	NA	0.0637965	0.10197	-0.322304	-0.00236725	-0.0140583	0.0411954	-0.0192098	0.00820715	-0.0728119	-0.346202	-0.16793	0.00236725	-0.0226202	-0.0795787	-0.123723	-0.288431	-0.406783	-0.185327	0.257851	0.0807284	0.058572	-0.0187893	0.0301841	0.101437	0.125102	0.456001	0.267809	-0.79169	0.230084	0.0865989
CD4_TCM_Disease--negative:RPS27A	NA	0.0844026	0.0808129	-0.29023	-0.00467976	-0.011922	0.0516707	-0.0345208	0.00968484	-0.0110309	-0.214383	-0.145886	0.0115564	0.00641166	0.00467976	-0.0950723	-0.371678	-0.235038	-0.187458	0.142932	0.0852946	0.0927777	0.0375507	-0.0515564	-0.255587	0.22769	0.203806	-0.171923	-1.16413	0.145063	0.191331
CD8_Naive_Disease--positive:CD69	NA	-0.12826	-0.13871	-0.0882829	-0.13515	-0.138116	-0.0479464	0.0148701	6.39724e-05	0.353022	0.239364	0.0843199	-0.103697	0.251069	0.210496	0.0128048	0.0174009	0.0611385	-0.166006	-0.0291753	-0.213336	0.125571	0.0599976	-6.39724e-05	0.165576	-0.126636	-0.130449	-0.15485	0.00491377	-0.154499	0.109857
CD8_Naive_Disease--positive:GIMAP4	NA	0.319348	0.0285673	-0.119047	0.141759	0.0074605	-0.0872967	-0.0644286	0.0390204	0.214622	0.300263	0.169021	-0.0130607	0.34698	0.280797	0.186599	-0.0262881	0.252623	0.338914	-0.0549983	-0.122995	-0.0664292	-0.0466413	-0.0074605	0.179886	0.0320868	-0.0156153	-0.0498648	-0.59332	-0.0512833	-0.0849719
CD8_Naive_Disease--positive:CLIC1	NA	-0.00518884	-0.0764754	-0.340819	0.0207574	-0.0524838	0.0466034	-0.0920474	-0.146711	0.0663062	0.305246	0.0449103	0.0493598	0.170626	0.0231134	0.104435	0.00518884	0.098874	0.0508492	0.123554	-0.279201	-0.0706993	-0.193883	0.104729	0.238475	-0.313115	-0.2015	-0.648917	-0.111089	-0.175822	-0.232357
CD8_Naive_Disease--negative:RPS27	NA	0.0294203	-0.026055	-0.262318	-0.0584189	-0.0541466	0.128845	-0.112809	0.0432033	-0.00978505	-0.297034	-0.158906	0.102322	0.0351774	0.040475	-0.170417	-0.298867	-0.240661	-0.171536	0.0554015	-0.0349486	0.13762	0.00978505	0.121825	-0.449077	0.13286	0.0964389	0.356378	-0.7462	0.35205	0.191328
Naive_CD8_Cytotoxic_T_cell_Disease--positive:NEAT1	NA	-0.778679	-0.693604	-0.442457	-0.680051	-0.265086	-0.00136311	-0.0290522	0.0180533	0.249089	0.390658	0.251656	0.143624	0.10212	0.057413	0.144516	0.505103	0.331356	0.332533	-0.170413	-0.172036	0.297041	0.00136311	0.169186	0.475735	-0.158323	-0.362229	-0.326578	-0.437222	-0.408363	-0.341573
Naive_CD8_Cytotoxic_T_cell_Disease--negative:LRRN3	NA	-0.00592948	0.00447044	-0.0457002	0.00880184	-0.0342107	0.00256683	0.00778904	0.0165479	-0.370592	-0.152028	0.0181085	-0.0102508	-0.484122	-0.127852	0.018715	-0.294635	-0.0220474	-0.0139473	-0.220843	-0.00107713	0.00107713	0.015665	0.0121002	0.0497048	0.0272273	-0.00164388	0.0276574	-0.486324	0.0188617	0.00422807
Naive_CD8_Cytotoxic_T_cell_Disease--negative:CHMP7	NA	0.00288282	-0.0252291	-0.0435211	-0.0146341	0.000202359	0.0404216	0.00384682	0.0246967	-0.0993705	-0.0882061	-0.0160499	0.0339519	-0.121227	-0.156597	-0.000202359	-0.457742	0.244744	0.0818477	0.0182011	-0.0197321	0.0214273	-0.0191892	0.0524445	-0.590099	-0.00506232	0.0175156	0.00390874	-0.0751138	0.0074781	0.0900081
Naive_CD8_Cytotoxic_T_cell_Disease--negative:FYB	NA	0.162024	0.00823489	-0.201673	0.0333717	0.1484	0.0368593	0.0472682	0.145718	-0.147416	-0.0814237	-0.0714665	0.194415	-0.189303	-0.103236	0.0684339	-0.607063	-0.0700349	0.65034	-0.4364	-0.151342	-0.0312437	0.00618933	-0.00666838	0.259349	0.0528404	-0.309494	-0.209715	0.21788	-0.00618933	0.249585
Naive_CD8_Cytotoxic_T_cell_Disease--negative:PDE7A	NA	0.0193653	0.0675457	-0.0283443	0.0601089	0.139538	0.143791	0.0350303	0.0344909	-0.0894807	-0.0775473	-0.0232068	-0.0807957	-0.137634	-0.0934798	0.00282087	-0.525081	-0.0232285	-0.0203734	-0.05737	0.0451731	0.208609	0.17342	0.0251158	-0.265662	-0.054018	-0.00282087	0.0359583	-0.315542	0.0386002	0.243197
Naive_CD8_Cytotoxic_T_cell_Disease--negative:FOXO1	NA	-0.0440443	1.34085e-05	-0.00993859	-0.0106544	-0.00157562	0.0766641	0.0414999	0.0688623	-0.0622704	-0.0962493	0.0521819	0.0715505	-0.0345588	-0.023466	0.0468819	-0.230102	-1.34085e-05	0.0814334	-0.133566	0.0795391	-0.0965511	0.0611241	0.0750063	-0.0565454	0.0791264	0.0301933	0.0454461	-0.196926	0.0375906	-0.0807274
Naive_CD8_Cytotoxic_T_cell_Disease--negative:KANSL1	NA	0.0694528	0.0478563	0.084532	-0.00446955	-0.0518984	0.0662943	-0.0365702	0.0028029	-0.0411277	-0.00487888	0.0457212	-0.0930095	0.0224224	-0.120685	-0.0320359	-0.219967	0.069734	0.0365094	-0.0491367	-0.0142847	-0.0028029	0.0111607	-0.114116	-0.34995	0.0832117	0.156041	0.113741	0.278692	0.101505	-0.0568094
Naive_CD8_Cytotoxic_T_cell_Disease--negative:SEPT9	NA	-0.143604	-0.123814	0.0505028	-0.117023	-0.0965075	-0.143255	0.00185466	-0.0343839	-0.017591	-0.129105	0.0547102	0.0750457	0.0196997	-0.0333674	0.081564	-0.199923	0.0516004	0.128517	-0.0496888	-0.178235	0.0418989	0.0401489	0.210201	-0.00185466	0.0970668	0.147876	0.0509554	-0.128208	0.0762916	-0.0508217
Naive_CD8_Cytotoxic_T_cell_Disease--negative:PSIP1	NA	-0.00138271	-0.00430048	-0.146703	-0.000122534	0.0883778	0.172008	0.145303	0.125865	-0.0401261	-0.164895	0.00242273	0.0974678	-0.00907086	-0.000477154	0.0610789	-0.211878	0.0814102	0.076732	-0.228767	0.0235584	0.000122534	-0.0205344	-0.0566521	-0.105367	0.0415223	0.00629689	0.0918316	-0.427706	0.101031	-0.0215464
Naive_CD8_Cytotoxic_T_cell_Disease--negative:LAT	NA	0.0187771	-0.00196777	0.000120627	0.00236414	-0.0411497	0.00159968	-0.0297582	0.0694655	-0.182562	-0.152409	0.0725491	-0.0513043	-0.101176	-0.0660499	0.0362261	-0.299831	0.113134	0.2155	-0.0135414	0.00633696	0.0142652	0.0229725	-0.0546163	0.0877853	0.0192888	-0.000120627	-0.0254944	-0.27145	0.0206806	-0.117039
Naive_CD8_Cytotoxic_T_cell_Disease--negative:TMEM63A	NA	0.0380065	0.0231084	-0.135784	0.0409475	0.0221602	-0.158922	0.0422786	0.0246606	-0.0222036	-0.074651	-0.00502612	-0.0509559	-0.00334514	-0.0939872	-0.0108762	-0.387723	0.00800503	-0.0509776	0.111383	-0.0347036	0.0336099	0.00334514	-0.0634528	0.26898	-0.0410239	0.0673689	0.0243802	-0.130296	0.0322004	0.0179963
Naive_CD8_Cytotoxic_T_cell_Disease--negative:BCL11B	NA	0.000993696	0.0119974	-0.116358	0.0281868	-0.0468224	-0.0216743	-0.0144209	0.0497479	-0.140529	-0.131694	-0.020944	-0.159302	-0.113301	-0.120768	-0.00680155	-0.578353	-0.146475	0.143678	0.0275679	-0.087107	0.0129095	0.0131644	0.0145868	0.1444	0.0845206	0.0372459	-0.000993696	0.0635266	0.0260738	0.0337856
Naive_CD8_Cytotoxic_T_cell_Disease--negative:MLLT3	NA	-0.00693462	0.00149906	-0.0283028	0.00391935	0.0124158	-0.0412583	0.032791	0.015809	-0.00125944	0.0154116	-0.0072887	0.0514855	0.00564435	-0.0321422	0.013731	-0.288157	-0.0174395	0.057725	-0.065885	-0.0150981	-0.00811352	-0.0124125	-0.0518983	0.115139	-0.0392351	0.0288337	0.0945727	-0.267253	0.00125944	0.268852
Naive_CD8_Cytotoxic_T_cell_Disease--negative:TCF7	NA	0.0878239	0.0796223	-0.0958356	0.0912631	0.062363	-0.0486571	-0.0152601	0.0472884	-0.0512991	-0.352172	-0.0265729	-0.0407892	-0.0127232	-0.237015	-0.068057	-0.690331	-0.232798	0.0220904	-0.411323	-0.125411	0.070398	0.0127232	0.0850662	0.251764	0.0854316	0.0733178	0.0686701	-0.443268	0.115742	0.127178
Naive_CD8_Cytotoxic_T_cell_Disease--negative:ZFP36L1	NA	-0.0324398	-0.846788	-0.366636	-0.573077	-0.222532	0.298267	-0.0444569	0.00306469	-0.0125384	0.0167026	-0.0465697	0.0233172	0.0135083	0.00270101	-0.00270101	-0.158677	-0.032835	-0.0707299	-0.136802	0.0552985	0.12631	0.0540235	-0.0364229	-0.220625	0.0458388	0.093812	0.201465	0.100598	0.108105	0.105121
Naive_CD8_Cytotoxic_T_cell_Disease--negative:NOSIP	NA	0.0462364	0.02636	-0.0556952	-0.00384777	-0.00470113	0.0326987	0.0251802	-0.0192713	0.0297815	-0.298116	0.0298654	-0.0131691	0.197472	-0.0611139	-0.0222073	-0.356325	-0.138016	0.163296	-0.243343	0.119455	0.0135468	0.012787	0.0696214	-0.00494758	0.0646828	-0.0875468	-0.193055	-0.202916	0.00384777	0.145078
CD8_Mixed_Cells_Disease--positive:GPRIN3	NA	-0.0673582	-0.048801	-0.143761	-0.0650576	-0.0801719	-0.0520647	0.133506	0.0397175	0.208884	0.193328	0.221232	-0.0614835	0.14737	0.254751	0.150288	0.245054	0.360877	0.148946	0.267429	0.105287	-0.0518787	-0.0292783	-0.0792032	0.0480497	-0.0175264	-0.0279814	-0.0238812	0.0175264	-0.0560586	-0.0228928
CD8_TEM_Disease--positive:CD53	NA	-0.110688	0.0408399	-0.297098	0.0349451	0.0919772	0.0444316	0.01877	-0.0133148	0.0133148	0.269096	0.112687	-0.0152254	0.046323	0.114003	0.123842	-0.0885207	0.0744311	0.106074	0.0805692	-0.25739	-0.114107	-0.170514	-0.150844	-0.658027	-0.24586	-0.120207	-0.120082	-0.0857004	-0.177248	0.110053
CD8_TEM_Disease--positive:SPON2	NA	-0.0501637	-0.0447988	0.0499866	-0.0356469	-0.0686115	0.00674946	0.277108	0.395828	-0.0419824	0.660995	0.0210092	0.88351	-0.0338628	0.0436387	0.574822	0.302349	-0.0523635	0.269674	-0.0394023	-0.23597	-0.0590385	-0.052329	0.0789552	0.0405428	-0.00674946	-0.0311314	-0.0311838	0.0647221	-0.122877	0.197061
CD8_TEM_Disease--positive:GZMB	NA	-0.0489143	-0.0143619	0.0878831	-0.015972	-0.00395998	-1.10631	0.64968	0.291571	-0.0450613	0.930783	-0.00158597	0.664818	-0.0191084	0.251572	0.837465	0.208135	-0.0134559	0.530394	0.159163	-0.238495	-0.0129006	-0.0363527	0.00909676	-0.025737	0.042221	-0.090624	0.0314715	0.336926	-0.098972	0.00158597
CD8_TEM_Disease--positive:RAC2	NA	-0.261674	-0.0542261	-0.0597517	-0.0200452	0.0369391	-0.00505485	0.164005	0.127786	-0.038104	0.209915	0.130257	0.0951682	-0.0286349	0.00986156	0.224992	-0.0313405	0.190292	0.303677	-0.172961	-0.24477	0.153378	0.116919	0.04098	0.199495	-0.171364	-0.0940225	0.00505485	-0.21632	-0.0943984	-0.0360182
CD8_TEM_Disease--positive:CCND3	NA	-0.181228	0.208404	0.00664105	0.190348	0.12556	-0.0675021	0.165739	0.0151954	-0.0643653	0.17206	0.0371356	0.135942	-0.0955496	-0.0236902	0.0947169	-0.109992	-0.0297455	0.0909501	-0.129633	-0.240686	-0.00664105	0.0506888	0.144571	0.0321137	-0.0688284	-0.389296	-0.282201	-0.212304	-0.249908	0.15948
CD8_TEM_Disease--positive:PPP1R18	NA	-0.134379	-0.0892048	-0.141636	-0.104207	-0.0306629	0.0164875	0.0722568	0.115721	0.00813213	0.236102	0.0281316	-0.0128225	0.0386885	0.0481041	0.200437	-0.0273447	0.154083	0.252253	-0.0724764	-0.00813213	-0.0423682	0.0129818	0.193303	0.0721123	-0.0576532	-0.0473126	-0.0679257	-0.161253	-0.0670497	0.0819246
CD8_TEM_Disease--positive:IQGAP2	NA	-0.0803546	0.096253	-0.176091	-0.0967027	-0.140822	-0.382281	-7.18414e-05	0.0910996	7.18414e-05	0.259704	0.0718383	0.152274	-0.0201112	0.142548	0.161665	0.00678057	-0.0100437	0.196789	0.180642	0.0671137	-0.0837091	-0.0316107	0.171775	-0.115775	-0.0772748	-0.11525	0.0318868	0.121567	-0.119443	-0.177584
CD8_TEM_Disease--negative:RPL23A	NA	0.0615093	-0.0173774	-0.134585	-0.0662471	-0.00613448	0.0533514	-0.0129553	0.00613448	0.128862	-0.224372	-0.0669345	0.161977	0.115391	0.118739	-0.114494	-0.155001	-0.238439	-0.116283	0.222514	-0.00829339	0.27632	0.148864	0.154309	-0.030875	0.163529	0.461804	0.568056	-0.910784	0.334911	-0.015072
CD8_TEM_Disease--negative:RPL21	NA	0.0373335	0.0245531	-0.351719	-0.0435611	0.0193312	0.113732	-0.0785851	0.0106718	-0.0448411	-0.236805	-0.186045	0.10586	-0.0106718	-0.0740723	-0.125198	-0.327428	-0.350598	-0.219865	0.165815	0.0755256	0.0703205	-0.013716	0.0310223	0.456075	0.30185	0.581643	0.576904	-1.39966	0.230017	-0.0247495
CD8_TEM_Disease--negative:RPLP2	NA	0.0111855	0.116191	-0.356292	0.00189071	0.00188291	0.0512321	-0.111677	-0.112264	0.011249	-0.38371	-0.133454	-0.119573	-0.00188291	-0.0580883	-0.221149	-0.449911	-0.202153	-0.220811	-0.00464078	-0.0102852	0.133095	0.00839595	0.097968	0.0694155	0.168726	0.422268	0.47699	-0.876519	0.150994	0.104583
dNT_Disease--positive:CIAO1	NA	-0.0195879	-0.0694673	-0.13052	-0.00421419	0.0328055	-0.0832377	-0.0069758	0.0256497	-0.0112215	0.0398585	0.0120135	0.0291555	0.00421419	-0.0368059	0.00467219	-0.0137637	0.0285103	0.00600423	0.252755	0.052336	-0.0248045	-0.0153504	0.123398	0.0462194	-0.168737	-0.0212035	-0.0482771	0.113199	-0.0308783	0.0836703
dNT_Disease--positive:COA4	NA	0.0319408	-0.0966289	-0.101649	-0.0486898	0.000736307	0.0690512	0.00410314	-0.00187647	-0.000195614	-0.0250741	-0.00411907	-0.0300913	0.000794879	-0.00304994	0.0256565	-0.0724379	0.0385952	0.000195614	0.266904	-0.0650271	0.0195577	0.030526	0.140092	0.025474	0.0714892	-0.0149095	-0.0105208	0.0162494	-0.0334993	-0.0584651
dNT_Disease--negative:FAM200B	NA	-0.00306073	-0.107858	-0.101399	-0.0717312	0.0158194	-0.0498276	0.0179628	-0.00619959	-0.0164563	-0.124001	-0.0107053	0.024089	0.00600377	-0.0181807	0.0270594	0.00306073	-0.0775701	0.0291963	-0.269104	-0.0399613	0.00933293	0.0346094	0.180932	0.0329114	0.0750381	-0.0250532	0.0817231	-0.0994902	0.0355408	0.208092
dNT_Disease--negative:RAB37	NA	-0.123322	-0.0373393	-0.0265771	0.0152581	0.0256296	0.0697586	-0.075696	0.00325963	0.0579543	0.0606805	0.105174	-0.0519913	0.0225693	-0.0343843	0.052689	0.154612	-0.0754109	0.151574	-0.393882	-0.120913	-0.00620486	-0.0174473	0.109779	0.0648677	-0.106631	-0.00325963	-0.138679	0.221413	0.0280203	-0.281755
dNT_Disease--negative:CHD3	NA	0.0467986	0.0925671	0.0166489	0.0337642	0.0377096	-0.0974829	0.0344987	-0.0245171	-0.214766	-0.224148	-0.0757643	-0.00986456	-0.170891	-0.115592	0.00542432	-0.404626	-0.0201669	0.0341763	-0.329523	-0.00542432	0.0116854	0.0478365	-0.205068	0.148974	0.0707614	0.129032	0.0404194	-0.0766622	0.0534165	-0.071907
dNT_Disease--negative:MYADM	NA	-0.0121337	0.0610615	-0.0880149	0.0995217	-0.131066	-0.0338378	-0.0447396	-0.0015176	-0.00870407	0.00751477	-0.00303396	-0.0569474	0.0499224	-0.03674	-0.000780617	0.000780617	0.017389	0.00683565	-0.353572	-0.00407122	0.00765173	0.0925859	-0.0111877	0.015184	0.0395014	0.025433	0.0156508	0.0110203	0.00482349	-0.385465
dNT_Disease--negative:NMT2	NA	0.00717711	0.0130047	-0.0162786	0.0125843	0.0300527	0.0435611	-0.0333716	-0.0534872	-0.0351042	0.0341353	0.0159314	-0.079406	-0.0246471	-0.0183661	-0.00717711	-0.110718	0.0630094	-0.0435695	-0.573568	-0.0216175	0.0128075	0.0236531	0.0355712	-0.0330328	0.0187885	0.0272756	0.0214978	-0.219433	0.0255501	-0.162209
dNT_Disease--negative:ABLIM1	NA	0.000260904	0.0210915	-0.0479008	0.00783424	-0.0337178	-0.000260904	0.0621885	-0.0205884	-0.0678475	-0.0858497	0.0175126	-0.0478491	-0.0189237	0.0127571	0.0407086	-0.436013	-0.120829	0.025451	-0.292023	0.0336206	0.0401444	-0.0156193	0.179106	-0.103506	0.0172363	0.00254206	0.100387	-0.201422	0.0160699	-0.125933
dNT_Disease--negative:CCR7	NA	-0.0250222	-0.00434211	-0.102269	-0.00212967	-0.0328241	0.0841102	-0.114967	0.0128575	0.122685	-0.26662	0.00164201	-0.0136172	0.164352	0.0764033	-0.0211625	-0.575866	-0.139764	0.171441	-0.569895	-0.0161087	0.101423	0.0634671	0.000610084	0.0798525	0.0478398	0.00912001	0.0274153	-0.315788	-0.000610084	0.252135
dNT_Disease--negative:ZNF83	NA	-0.0220382	0.0151597	-0.0418313	0.000185089	0.0442417	0.0187058	-0.000660139	0.000883389	-0.013365	0.0308557	-0.0181723	0.00395468	-0.000185089	-0.0893814	-0.0796504	-0.10127	-0.0396997	-0.0166295	-0.307671	0.045492	0.0199982	0.0113171	0.0298686	0.131137	-0.00437296	0.0389569	0.00942869	-0.145489	0.0319406	-0.0837439
dNT_Disease--negative:PGM2L1	NA	0.00198831	0.00644004	-0.0117042	0.00168017	-0.0150835	-0.10207	-0.000221418	-0.000575739	-0.0193382	0.0325308	0.0236151	0.000221418	0.0101409	-0.0447218	-0.00356368	-0.0112346	-0.125819	0.0204936	-0.542105	0.0168768	-0.00796634	-0.0374317	0.058099	0.0362436	0.0121015	-0.0117557	0.0282009	0.0579578	0.00856379	-0.316628
dNT_Disease--negative:KMT2A	NA	-0.102496	-0.0800372	-0.0296078	-0.0632598	-0.0342684	-0.0490675	0.0465893	0.131851	0.0485229	-0.0871346	-0.00813402	0.0270736	0.00898077	0.0265167	0.0265759	-0.0694987	-0.100193	0.0532104	-0.376491	0.0281427	0.0512483	-0.0165662	-0.148758	0.478839	-0.181917	0.015119	0.0652189	0.231357	0.00813402	-0.19868
dNT_Disease--negative:KANSL1-AS1	NA	-0.0630835	0.0419908	0.0735855	0.0566954	0.00710928	-0.0623448	-0.0975778	-0.113133	-0.0343436	-0.0232963	-0.127673	0.122849	-0.0568319	-0.0495112	-0.0585218	0.0775174	0.0375373	-0.0710351	-0.361624	-0.146702	0.0140462	0.0101349	-0.140253	0.175278	0.0510684	-0.00710928	0.0419914	0.110991	0.16992	0.082995
dNT_Disease--negative:PILRB	NA	-0.00316911	0.00316911	0.0235529	-0.0325166	-0.00882523	-0.0502905	-0.0735512	-0.112262	0.0473614	0.136139	0.0205884	-0.107221	0.0250323	-0.0247255	0.0183092	-0.0118376	0.0676167	-0.061502	-0.340712	-0.155203	-0.00346392	0.0117488	-0.152727	0.435813	-0.0232829	0.0592378	0.0566716	0.190671	0.062978	0.139337
dNT_Disease--negative:MRPS6	NA	0.0192389	-0.0447076	-0.0926152	-0.0154986	0.00804864	0.104118	-0.131398	0.0435342	-0.0156001	0.0203425	-0.00804864	0.072559	-0.0293203	0.0414947	-0.0307401	-0.0155528	-0.0168031	-0.0152651	-0.48824	-0.0502863	0.078229	0.128266	0.128276	0.117832	0.00999638	0.0605069	0.073188	-0.233196	0.0548064	-0.0464322
dNT_Disease--negative:ACTN1	NA	0.0416929	-0.099306	-0.179503	-0.0874802	-0.167522	-0.0144814	0.0655949	0.0903384	-0.0789178	-0.14623	0.0379816	0.0369137	-0.153256	-0.0622983	0.0711262	-0.297691	-0.00255197	0.118945	-0.221164	0.0817589	0.0720308	0.0769772	0.0854855	0.0392963	0.0956526	-0.237	0.00255197	-0.218966	0.0725587	-0.254494
dNT_Disease--negative:CDKN2D	NA	-0.0133778	0.182033	-0.000468892	0.175506	0.00276591	-0.29874	-0.116844	-0.0991336	0.0861709	0.152454	-0.0336164	0.0637422	0.069749	0.0395019	-0.0825559	0.0889428	0.0493284	-0.0627281	-0.367823	-0.218773	0.030042	-0.070392	-0.162743	0.0652532	0.0419158	-0.94562	-0.664581	0.000468892	0.010338	-0.0590892
T_Reg_Disease--positive:IQGAP1	NA	-0.0879955	-0.0740492	-0.0879217	-0.111193	-0.0247401	-0.372994	0.0340705	0.106108	0.0184738	0.120303	0.113409	0.035789	0.0330514	0.0930508	0.162088	0.122659	0.303895	0.143234	-0.0659801	-0.191475	-0.00472517	0.0183535	0.112136	-0.121517	-7.73265e-05	-0.025557	-0.077542	-0.183953	-0.0710303	7.73265e-05
T_Reg_Disease--positive:HERC5	NA	0.0839912	0.0334482	0.0229281	0.0197654	0.0545585	0.00642247	0.0266672	-0.0265128	0.00658325	0.285622	0.0293494	-0.0519101	-0.00750738	-0.0281065	-0.024182	-0.0118234	0.315702	-0.0346563	-0.0898342	-0.0124554	0.0340092	-0.00642247	-0.0229214	0.0426986	0.0221577	-0.0648061	-0.0197656	-0.0913337	-0.0637879	0.0921076
T_Reg_Disease--positive:SH3BGRL3	NA	0.0494907	0.00977429	-0.3157	0.0810502	0.069706	-0.0509535	-0.0986338	0.0900398	0.0239893	0.0856517	-0.00977429	0.139119	0.0297758	0.0308805	-0.0663122	0.149828	0.149902	0.0573145	-0.0723303	-0.23174	0.0196316	-0.0442771	-0.166543	-0.0514619	-0.120322	-0.596281	-0.31472	0.579499	-0.255321	-0.0911314
T_Reg_Disease--positive:HIGD2A	NA	-0.0492268	-0.0498207	-0.210014	-0.0350971	-0.0280658	-0.166447	-0.00782784	0.076151	-0.0113619	0.0396222	0.0446894	-0.0627077	0.0247769	0.100817	0.0582256	-0.0740108	0.346375	0.21695	-0.11442	0.00782784	0.22778	0.094976	0.357312	0.0389627	-0.0348227	0.0973462	0.0223549	-0.206934	-0.0280554	-0.19029
T_Reg_Disease--positive:BST2	NA	-0.0331999	-0.0595665	-0.0736447	-0.0515035	0.24481	-0.0218139	0.10269	0.0910395	-0.00134742	0.277233	0.0835379	-0.0255259	0.0615575	0.00134742	0.113623	-0.052632	0.183205	0.101997	0.0836484	-0.0211438	0.021217	0.0495723	-0.298328	0.140296	0.341874	-0.140243	-0.117205	-0.22599	-0.136673	-0.062953
T_Reg_Disease--negative:RPL3	NA	-0.046401	0.027223	-0.374009	-0.0980803	-0.02231	0.0145544	0.107942	0.0495936	0.0334545	-0.213038	-0.113378	-0.0771088	0.0301795	0.0916223	-0.0556503	-0.473688	-0.270516	-0.20488	0.290738	0.152694	0.195569	0.0401645	0.107006	-0.329629	-0.0145544	0.312415	0.207612	-1.45295	0.220656	-0.0287734
MAIT_Disease--positive:ITGB1	NA	-0.281312	-0.22695	0.0577698	-0.106261	-0.124829	-0.00766937	0.103564	0.170663	0.118905	-0.0493759	0.115609	-0.249111	0.0580486	0.240733	-0.151483	0.130042	0.0694493	0.575194	-0.215756	-0.0755651	0.00766937	-0.369196	0.0745312	0.0524204	-0.887215	-0.666828	-0.324813	0.0956691	-0.0211331	0.194524
MAIT_Disease--positive:ARL6IP5	NA	-0.465694	-0.308466	-0.185685	-0.170208	-0.108846	0.00834042	0.153586	0.156637	0.168258	0.0515948	0.111909	-0.0673833	0.173621	0.138052	0.106213	-0.0681778	0.0583474	0.296478	-0.201598	-0.00834042	0.0599875	0.01032	-0.118134	-0.379707	0.124584	-0.167772	-0.281607	-0.255126	-0.0979794	0.0989861
MAIT_Disease--positive:ARID5B	NA	-0.00996604	-0.0330167	-0.000356241	0.00288504	0.0149084	-0.01955	0.0413649	-0.0238066	0.330832	0.0714653	0.215382	0.000356241	0.0110003	0.0262906	-0.00324076	0.155387	0.293756	0.247057	0.0578347	-0.102656	-0.212647	-0.238064	-0.339199	-0.345028	-0.0632984	-0.0655844	-0.0356185	0.0391578	-0.0801957	0.0897123
MAIT_Disease--positive:CCDC109B	NA	0.0420669	0.0391912	-0.0372698	0.0390972	0.107302	0.0910272	0.0362553	-0.0598364	-0.0146861	-0.152088	0.08542	-0.0479285	0.0417078	-0.0471974	-0.00153241	-0.102304	-0.090914	0.337889	0.00677295	-0.0114386	-0.0382235	0.0493164	0.305675	-0.122789	-0.0932994	-0.0047188	0.0287171	-0.141806	0.00153241	0.0972666
MAIT_Disease--positive:HCLS1	NA	0.0351169	-0.0565849	0.00105887	0.088018	0.202979	-0.0432736	0.112536	0.0702736	-0.00105887	0.181096	0.0995733	-0.0746762	0.00782948	0.0533838	0.0929177	-0.00537684	0.0471038	0.205025	-0.111005	-0.0759556	-0.0194096	0.0449018	0.124123	-0.206805	-0.236358	-0.0592343	-0.166271	-0.14468	-0.119541	-0.1204
MAIT_Disease--positive:TMSB10	NA	0.350566	0.00640322	-0.276821	0.126008	0.0802044	0.0588795	0.104938	0.0477504	-0.127879	-0.0911663	0.193249	0.344402	-0.0177574	-0.0513925	0.118712	-0.09857	0.230653	0.558572	-0.0322817	-0.0307664	-0.322555	-0.0943829	-0.115374	-0.311998	-0.368038	0.435036	0.346795	-0.860144	-0.00640322	0.260945
MAIT_Disease--positive:PRKCB	NA	-0.34232	-0.119285	-0.0755295	-0.145189	0.098697	-0.182133	0.143981	0.206348	-0.0045526	0.123487	0.0655381	0.1556	0.077349	0.0565856	0.115197	0.124376	0.0321244	0.269769	0.0045526	-0.0878396	-0.124658	-0.142118	0.0346166	-0.52308	-0.0457585	-0.0217144	-0.230022	0.550309	-0.0266903	-0.262917
MAIT_Disease--positive:CORO1A	NA	-0.107519	-0.0413851	-0.112216	0.00793725	-0.0622354	-0.0562777	0.020951	0.00854858	-0.0407024	0.1254	0.186747	0.0289529	0.00174977	0.0535101	0.241691	-0.0174872	0.203956	0.413413	0.13866	-0.0794494	-0.0327932	-0.0391812	0.200749	-0.0918383	0.0908555	-0.0428573	0.20223	-0.00174977	-0.048495	-0.154998
MAIT_Disease--positive:NAP1L4	NA	-0.0441365	-0.052294	-0.0900988	-0.0336463	-0.00802815	-0.15908	0.193672	0.135445	0.00802815	0.0379743	0.153522	0.101768	-0.0510413	-0.0578978	0.181545	-0.105537	0.230251	0.307447	-0.0623449	-0.00901852	0.0630135	0.0625151	-0.304449	-0.0205316	0.206571	-0.018719	0.0276075	-0.223699	0.0119001	0.332084
MAIT_Disease--positive:BAZ1A	NA	0.00222327	0.183705	-0.0453374	0.0352133	-0.0174707	0.00781691	-0.0312135	0.0460017	0.00210435	0.208105	0.0763704	-0.102192	0.0226293	-0.0149644	0.0926003	-0.00210435	0.0307435	0.207649	-0.116556	-0.0388494	-0.00721707	0.0339417	-0.0877993	-0.159059	0.234616	-0.0238956	-0.101456	-0.267859	-0.0659813	0.0853942
MAIT_Disease--positive:ITGA4	NA	-0.0508946	-0.116909	-0.166394	-0.0587952	0.229929	-0.10671	0.00964268	0.098932	0.0452699	0.0876454	0.143817	0.000376876	0.0233425	0.133305	0.105715	-0.000376876	0.294373	0.309989	-0.309516	0.0731984	-0.0308071	0.031025	-0.190742	-0.680696	-0.139082	-0.0131193	-0.00208167	-0.0488318	-0.0387781	0.0772853
MAIT_Disease--positive:CDC42SE1	NA	-0.0700864	-0.00888347	-0.0856121	-0.00394234	-0.0664038	-0.0290255	0.155176	0.0826666	0.0333446	0.317241	0.143661	0.0238492	0.00394234	-0.0127374	0.119061	0.00803332	0.0988558	0.243341	-0.0802236	-0.0308929	-0.0536278	0.0633163	0.0957529	-0.251611	-0.0392447	0.04865	-0.0158148	0.102646	-0.0463991	-0.0431576
MAIT_Disease--positive:ACTR3	NA	-0.204358	0.0748701	0.00933021	0.0270133	0.0488545	-0.0963748	0.101102	0.0770562	-0.0571654	0.0722948	0.121779	0.0686745	-0.0579929	0.102666	0.174595	-0.0880072	0.107226	0.353079	0.289843	-0.0297488	-0.0617257	-0.0126305	-0.233991	-0.0354253	-0.0282677	0.00188429	-0.098196	-0.00188429	-0.0783887	-0.0633735
MAIT_Disease--positive:PTPRCAP	NA	-0.0562466	-0.0553074	-0.00561561	-0.0376971	-0.0642414	0.147266	0.0828408	-0.00839876	0.109996	0.119763	0.138475	-0.0182676	0.148794	0.0418135	0.127031	-0.0250756	0.286661	0.191634	-0.0933006	-0.255578	0.00561561	0.0330297	0.0316159	-0.276964	0.185303	-0.164246	0.0685179	-0.224821	-0.0786376	-0.218746
MAIT_Disease--positive:HMGB1	NA	-0.165876	-0.222784	-0.493181	-0.229996	0.00612395	0.0600152	0.0900088	-0.00612395	0.0777585	0.218142	0.244982	-0.0570604	0.137179	0.15965	0.122861	0.0525339	0.27026	0.35029	0.18192	0.0428107	-0.164044	-0.0745606	-0.110585	-0.55432	0.0765928	-0.447835	-0.293139	-0.303399	-0.0802612	-0.405555
MAIT_Disease--positive:ARHGDIB	NA	-0.14718	0.0610653	-0.0595672	0.098207	0.0960198	0.0500982	-0.0763585	-0.0301313	-0.10883	0.140988	0.1026	-0.0385195	-0.0703409	0.0404351	0.134295	-0.269072	0.034223	0.309175	-0.101933	-0.147673	-0.112953	-0.110835	0.0345792	0.0301313	-0.210125	0.283013	0.781038	0.0718952	-0.151965	-0.0985753
MAIT_Disease--positive:ARPC2	NA	-0.0924393	-0.106218	-0.100711	-0.025639	0.0841023	-0.0540542	0.0772438	0.0609783	-0.00689904	0.243882	0.165194	0.146338	0.112504	0.082363	0.150679	-0.020342	-0.0329222	0.441898	0.0390583	-0.143232	-0.0256968	0.146887	0.0411679	-0.181968	0.12034	-0.128309	-0.0787844	-0.080824	0.00689904	-0.170636
MAIT_Disease--positive:DOCK8	NA	-0.236757	-0.104734	-0.028133	-0.0896216	-0.0806332	0.032534	0.0855389	0.126549	0.0121632	0.160122	0.0580591	0.135006	-0.00090282	0.0206548	0.134203	-0.0376599	0.137571	0.259519	-0.0778878	0.00090282	-0.0395458	-0.00997763	0.102371	-0.31631	-0.0592139	0.0456179	-0.00587307	-0.122549	-0.0134332	0.167325
MAIT_Disease--positive:SP110	NA	-0.0342021	-0.0844532	-0.0696697	-0.0447744	0.0683006	0.267292	0.00869176	0.00110857	0.00809539	0.122796	0.0732519	-0.0748326	-0.00110857	-0.0435884	0.10503	-0.159918	0.0562094	0.138672	0.143914	0.0133877	0.0618292	0.0053427	-0.00610761	-0.487245	-0.00414001	-0.163473	-0.207137	-0.0385236	-0.204127	0.107143
MAIT_Disease--negative:SLC4A10	NA	-3.05452e-05	3.05452e-05	-0.0105535	-0.00286122	5.22716e-05	-0.0138689	-0.0159678	-0.000421426	0.000685867	0.00289514	-0.027806	-0.0934705	0.000700676	-0.00145439	0.00238584	-0.0171709	0.00250464	-0.493302	0.00204277	0.000791324	-0.00328635	-0.000136573	0.00258232	0.00204277	-0.00936884	0.00419628	0.00280004	-0.025593	0.00204277	0.00204277
MAIT_Disease--negative:KLRB1	NA	0.0151876	0.00657685	-0.073803	-0.0164064	-0.047775	0.01159	-0.856741	-0.787711	0.0388201	0.227293	-0.590263	-0.221812	0.0111181	0.0560692	-0.101633	0.0386455	0.0228115	-1.83819	0.0340052	-0.543721	-0.0354934	0.0023835	0.017021	0.0139326	-0.038317	-0.0490398	-0.0420393	-0.0023835	0.015826	0.122687
MAIT_Disease--negative:NCR3	NA	0.00939544	0.00636163	-0.00617476	0.00126008	0.011742	-0.00967013	-0.175353	-0.31638	0.000767593	0.074521	0.007104	-0.114453	0.0163743	-0.25235	-0.0809775	0.0158252	-0.00925294	-0.598667	-0.0318041	-0.198348	-0.000811957	-0.0717244	0.0581982	0.061949	0.0170455	0.0133677	-0.000767593	-0.0117788	0.00816176	0.0150648
MAIT_Disease--negative:RPL35	NA	0.00406751	0.151704	-0.160954	0.0696019	0.0044995	-0.0263651	-0.0757562	-0.0103781	-0.00406751	-0.23163	-0.126111	-0.0150738	0.0253211	-0.0128522	-0.145754	-0.305817	-0.196321	-0.225155	0.283276	0.0405112	0.159393	0.0934053	0.00470646	0.153901	0.289525	0.1992	0.097897	-1.20839	0.138718	-0.140563
MAIT_Disease--negative:PHACTR2	NA	0.064841	0.0618034	-0.0302633	0.0355907	0.00060598	-0.20474	-0.060641	-0.0206134	0.0513176	0.00355813	-0.0480275	-0.0823548	0.0352728	0.0227935	-0.0281994	0.0170923	0.157838	-0.496873	-0.177815	-0.00857543	-0.00689414	0.012288	0.0149165	-0.0969432	-0.0441689	-0.00060598	0.0478923	0.133901	-0.000687195	0.259828
MAIT_Disease--negative:AMICA1	NA	0.0909537	-0.410527	-0.224366	-0.360525	-0.0792472	-0.300949	-0.0158958	0.0332594	0.00148303	0.0127295	-0.0511229	-0.0777638	0.00277462	0.00556915	-0.00148303	-0.104201	-0.123176	-0.223998	-0.0739485	0.0268112	0.0229627	0.046383	0.0387491	0.0499822	0.0463514	-0.0412347	0.0319496	-0.0207382	0.0443171	0.136815
MAIT_Disease--negative:ALOX5AP	NA	0.00407535	0.146232	-0.129733	0.0749029	0.0718203	-0.29298	-0.0523977	-0.109417	-0.00407535	0.172074	-0.0642303	-0.0171366	-0.0301741	0.0772923	0.015587	-0.0264588	0.0837527	-0.344458	0.104965	-0.122144	0.0252209	0.141598	-0.0101653	-0.0284252	-0.0568199	0.0636861	0.0170367	0.0259672	0.0129202	-0.078319
MAIT_Disease--negative:AC092580.4	NA	0.00127866	0.0138338	-0.151291	0.0097028	-0.0065229	-0.0105571	-0.27246	-0.23722	-0.000317963	-0.0755274	0.0297334	-0.147887	0.000317963	-0.0316826	-0.31379	0.00108817	-0.0152162	-0.306172	0.0799122	-0.0835439	0.000714578	0.0122122	0.0248931	-0.065927	0.0292988	-0.0383843	0.00382669	0.175236	0.0119924	0.021328
MAIT_Disease--negative:SORL1	NA	0.0131192	-0.00466939	-0.0728594	-0.0197754	0.00466939	0.298401	-0.0107308	-0.0472263	0.181969	-0.160243	0.0172704	-0.197924	0.159902	-0.0277491	-0.0991256	-0.0795799	0.0464702	-0.166163	0.074353	-0.0764166	0.0567405	0.136655	0.195656	-0.293468	0.16536	0.108912	0.129416	-0.192682	0.130584	-0.0456051
B_Naive_Disease--positive:BLK	NA	-0.00737522	-0.00613469	0.0347702	-0.00056667	0.00056667	-0.135647	-0.00134985	0.00162328	-0.00121847	-0.00690403	0.0179044	-0.0543473	0.0067496	0.00462891	0.0196867	0.00686629	-0.00772453	-0.0952647	0.00963716	-0.0136175	0.298705	0.00694995	-0.110487	0.0981557	-0.168354	0.00348134	0.0177849	0.0734887	-0.0128748	-0.00814637
B_Naive_Disease--positive:COTL1	NA	-0.226908	-0.222611	-0.277384	-0.163678	-0.120978	0.189001	-0.0277541	-0.0162904	-0.0395898	-0.177018	0.0772055	-0.020323	-0.0761409	0.127166	-0.0858791	-0.0898846	0.0162904	0.540439	0.0927518	0.183987	0.302318	0.057407	0.0400419	0.12256	-0.26166	0.599011	0.309358	0.103495	-0.0986779	0.0214323
B_Naive_Disease--positive:AC079767.4	NA	0.000809656	-0.00539472	0.0126347	-0.00555738	0.00978978	0.0866148	-0.00110714	-0.00101847	-0.00123435	0.027191	-0.000351401	-0.000697389	-0.00267848	-0.00406544	-0.00317252	0.000351401	0.00060213	0.000668348	-0.00477367	0.00664093	0.466057	0.270612	0.284269	0.145266	0.00070928	0.00283744	-0.00601623	-0.00257149	-0.00534048	-0.00534048
B_Naive_Disease--positive:RPLP0	NA	-0.0430231	-0.0309626	-0.368121	-0.19638	-0.0538991	0.0210851	0.13849	0.0956009	0.328499	-0.054187	0.131117	-0.0324251	0.302706	0.219889	-0.0361519	-0.214764	-0.0533335	-0.123051	0.321889	0.175792	0.332938	0.192079	0.344525	-0.102501	0.191452	0.126653	0.161467	-0.894543	-0.0210851	-0.0340462
B_Naive_Disease--positive:GYPC	NA	0.0536079	-0.016951	-0.0680459	-0.0654792	-0.0700659	0.0595821	0.00651524	-0.0130365	0.0779051	0.0869462	0.143018	-0.0546154	0.0403464	-0.0401876	0.129922	-0.0985745	0.00151148	0.189678	-0.127844	-0.0599855	0.179175	0.0864536	0.326803	-0.230481	-0.00151148	0.161195	0.122291	-0.0593892	-0.0906541	-0.243006
B_Naive_Disease--positive:CFLAR	NA	-0.124294	0.0190311	0.0792797	-0.029552	-0.216552	-0.0238511	0.10003	0.10072	-0.0138529	0.255989	-0.00533108	0.032078	-0.0310422	0.0580564	0.00282175	0.0805774	0.0255057	0.0124062	-0.00282175	-0.351038	0.137479	0.0854149	0.14364	0.260489	-0.268863	-0.00625805	-0.133732	-0.161355	-0.158524	-0.0633461
B_Naive_Disease--negative:HVCN1	NA	-0.0323948	-0.0965409	-0.0950936	-0.0296844	0.0750137	0.0422487	0.0720995	0.0453943	-0.0233192	-0.00574094	0.0318036	0.0643173	-0.00610423	-0.00978366	0.0293565	-0.0164494	-0.0193795	0.0647185	-0.0313737	0.0376511	-0.410641	-0.0415586	-0.126434	-0.454181	0.0681393	0.0577958	0.0213763	0.0557013	0.0271557	0.00574094
B_Naive_Disease--negative:ADK	NA	-0.04038	0.0314212	0.0119258	0.0200408	-0.0205748	-0.0660664	-0.0528281	-0.0256671	0.0214513	0.0117384	0.0325281	-0.0157438	0.0403594	0.0505694	-0.004455	-0.0637687	0.0886174	0.0322114	-0.0400177	0.106391	-0.375848	-0.170428	0.142636	-0.766801	0.0812543	0.00221049	-0.0271182	0.0444199	-0.00221049	-0.0162952
B_Naive_Disease--negative:TSPAN13	NA	-0.00195761	-0.000598367	-0.0106327	0.00179638	0.0455679	-0.294667	0.0088681	0.00165802	-0.00194155	0.0146608	0.00186046	-0.000765341	-0.00137853	-0.00270219	-0.000709272	0.00114548	0.00701539	0.000598367	0.00337114	0.02195	-0.297914	-0.0870463	-0.0430668	-0.620984	0.0605729	0.0891196	0.132244	0.100812	-0.00230859	-0.0589056
B_Naive_Disease--negative:MEF2C	NA	-0.218044	-0.255709	-0.134129	-0.203928	0.0329481	-0.121025	-0.0207112	0.0352389	0.00675288	-0.0232918	0.0125485	0.0467691	0.00344191	0.0111581	0.0338672	0.0418271	0.0293735	0.0197944	-0.0265537	0.0300403	-0.451015	-0.0681049	-0.153323	-0.534057	-0.269302	-0.00344191	-0.409792	0.141371	0.00411612	0.257015
B_Naive_Disease--negative:TUBA1A	NA	-0.0567167	-0.342362	-0.149026	-0.126772	0.00106025	-0.00238849	-0.0189641	0.0494924	-0.0220433	-0.116159	-0.00106025	0.0467037	-0.0357443	0.0361946	0.0146854	0.0176068	0.210761	0.112632	-0.268578	-0.0816793	-0.183489	-0.0473126	0.074977	0.0327501	0.129297	0.0954736	0.072363	0.0693814	0.100839	-0.120928
B_Naive_Disease--negative:SNX29P2	NA	-7.01662e-05	-0.0191166	-0.0197435	-0.0672905	-0.090175	0.133369	0.0391571	0.00724572	0.0147712	0.0753505	0.00766723	-0.0449946	-0.00867287	0.0203633	0.000751692	0.0241198	0.0350408	0.00598423	0.0107561	7.01662e-05	-0.392013	-0.138543	-0.55502	-0.232466	0.0318198	0.034951	-0.015311	-0.043242	-0.00607083	-0.0909791
B_Naive_Disease--negative:AES	NA	0.0767309	0.175067	-0.0386745	0.11431	0.130495	-0.139545	-0.0297487	-0.0444892	-0.0236317	0.160877	0.0510787	0.00711945	0.0664849	-0.038601	0.121561	-0.0628852	0.0873526	0.260725	-0.105781	-0.188637	-0.220123	-0.036997	-0.00476717	0.0500874	-0.0658745	-0.0762344	0.00476717	-0.465425	0.0934432	0.260124
B_Intermediate_Disease--positive:FAM111A	NA	-0.042671	-0.00491615	0.0780091	-0.00683526	0.150482	0.00368317	-0.00103076	0.0880577	-0.00696877	0.109648	0.0445645	-0.0419653	0.0263958	-0.0165251	0.0484486	-0.0249988	-0.0489837	0.0679412	0.0908531	0.00103076	-0.00374166	0.0174981	0.313366	-0.0585372	0.0751594	-0.0358263	-0.0420899	0.258805	-0.0430587	-0.00141381
B_Intermediate_Disease--positive:GPATCH11	NA	-0.0443207	-0.0264981	0.0038186	-0.0455805	-0.104116	-0.0453865	-0.0446886	0.0184022	-0.00266241	0.0227441	-0.0071966	-0.00127959	-0.00103004	0.00717816	-0.00285086	0.00291642	0.00623037	0.00472898	-0.0324987	0.0205901	0.0876818	0.072352	0.457401	0.0146091	-0.00999047	0.0178947	0.0183885	-0.00405022	0.00103004	-0.188525
B_Intermediate_Disease--positive:GTF2H5	NA	-0.0120002	0.0272173	0.0466357	0.0193825	0.0248603	-0.0753339	-0.0272606	0.000168173	-0.0103502	0.0111343	0.0397949	0.00605758	-0.0209318	-0.000168173	0.0460088	-0.0655525	0.11077	0.0669625	-0.0860228	0.0536373	-0.00436397	0.0330969	0.318214	-0.0266964	0.0362708	-0.0166921	-0.107225	-0.170778	-0.0367151	-0.0696352
B_Intermediate_Disease--positive:VAPA	NA	-0.0504559	0.0522121	-0.0383619	0.0932781	0.0126749	-0.0202126	0.0708029	0.0576381	-0.00312534	0.0700667	0.00357886	-0.0802753	0.0117909	-0.0408921	-0.00418749	-0.231948	0.0428851	0.0391653	0.0315579	-0.0945179	-0.0270308	0.00312534	0.418087	-0.384452	-0.0122239	0.129334	-0.0548578	-0.583125	-0.0215063	0.123848
B_Intermediate_Disease--positive:OXLD1	NA	-0.0590932	-0.0442042	-0.0169876	-0.0335961	0.0348899	-0.100695	0.0551176	0.0235545	-0.0189187	0.00903169	0.00176711	0.0534392	-0.0110209	0.0461637	-0.00176711	0.0240237	0.00740377	-0.0151298	-0.106632	0.0171745	-0.0459654	0.0408388	0.271448	-0.0188277	0.0547625	-0.0205127	0.0107427	-0.173821	-0.0274436	0.0708527
B_Intermediate_Disease--positive:TRMT112	NA	-0.0580024	-0.0477994	-0.0791609	-0.0528881	0.0726053	0.00315436	0.0757342	3.09154e-05	0.0261694	-0.0643268	-0.00612824	-0.0549351	0.0131473	0.0740475	0.000759638	-0.0734225	0.0933769	0.0555385	-0.11276	0.0197087	0.0521449	0.00500032	0.488928	-0.015695	-0.00687817	-3.09154e-05	-0.00715779	-0.0934942	-0.0215477	0.150901
B_Intermediate_Disease--positive:KDELR1	NA	0.0310339	-0.042186	-0.145	-0.0161867	-0.000407069	-0.142221	0.0601037	0.0337551	0.00885542	-0.0597744	0.00501747	-0.0155011	0.0151144	0.000407069	0.00742971	-0.0403132	0.00995424	0.0358888	0.0531827	-0.0501521	-0.0170194	0.0325452	0.251827	-0.0155024	-0.016304	-0.00291388	-0.0379031	0.0433612	-0.0226807	0.210202
B_Intermediate_Disease--positive:SERP1	NA	0.0723106	-0.0720656	-0.113783	0.0210065	-0.00271892	-0.0814693	-0.0136984	0.050545	-0.0223875	-0.0442673	0.00159897	0.0468731	0.0104295	-0.010796	0.00277196	-0.0959057	-0.00159897	-0.0777123	0.169328	0.113761	0.111242	0.0814792	0.437479	0.0764672	-0.0234866	-0.0267681	0.0985855	-0.500695	0.0104904	-0.191835
B_Intermediate_Disease--positive:TSC22D4	NA	-0.0923093	-0.116126	-0.10209	-0.0749951	-0.0610435	-0.0151779	0.00184134	0.00600638	0.0202044	0.0603132	-0.00184134	0.0399963	0.0109554	-0.0574804	0.0341181	-0.00324964	0.0251246	0.0655643	-0.103367	-0.0707874	0.0408402	0.0476193	0.428147	0.0586834	-0.0378308	0.0233268	-0.070933	0.184819	-0.0111427	-0.0451187
B_Intermediate_Disease--positive:HEATR5B	NA	-0.0249512	0.00758398	0.0267596	-0.0337292	0.0217839	-0.0522756	0.0188125	0.00727689	-0.00906282	-0.000118766	-0.0242572	0.0133264	0.000118766	-0.00404756	0.00620024	0.0324843	-0.0216461	0.0146952	-0.0338691	-0.0619725	0.00111543	0.0114221	0.287893	-0.310493	-0.0448956	0.00937401	-0.0106713	-0.0145481	-0.0154627	0.0405158
B_Intermediate_Disease--positive:RAB4B	NA	-0.0263142	0.0145273	-0.033151	0.00147653	-0.0397795	-0.0986598	0.118446	0.0172216	-0.00898326	0.0674137	0.0130551	-0.0111312	-0.0145421	-0.0554574	0.040794	0.038744	0.0994882	0.0918747	0.125582	-0.00147653	-0.00942975	0.0348066	0.263256	-0.102031	-0.0345787	-0.0195378	-0.0259902	0.14912	-0.0141053	0.06302
B_Intermediate_Disease--positive:FBXO9	NA	-0.0706786	0.0922862	0.00531265	0.0182967	-0.0651461	-0.20072	0.014204	-0.0407886	-0.0450268	0.0253559	7.99053e-05	0.000958995	-7.99053e-05	-0.0383204	-0.0156819	-0.0451142	-0.0471698	0.0121719	0.12458	-0.00107366	-0.0403515	0.0184422	0.222116	-0.022032	-0.00671643	0.00649371	0.0640655	0.180351	-0.0495974	0.0624377
B_Intermediate_Disease--positive:C9orf16	NA	0.0162368	-0.0834573	-0.120071	-0.0854162	0.000621329	-0.0812525	0.0114314	-0.012034	-0.0146298	0.066471	0.0774184	0.0598923	-0.0346269	0.00473483	0.0274998	-0.000621329	0.115746	0.139839	-0.0395573	-0.248874	0.0249835	0.0168721	0.250635	0.0841708	-0.0763187	-0.100168	0.363296	-0.0847591	-0.0546642	-0.101426
B_Intermediate_Disease--positive:NDUFS8	NA	0.0687789	-0.0293566	-0.000638073	-0.026099	0.077731	-0.100267	0.181859	0.115227	-0.0512131	0.099556	0.0469151	0.0759271	-0.0687153	-0.00568	0.0697958	-0.0287751	-0.0957177	0.0419956	0.0523821	0.0300665	-0.00696384	-0.0233305	0.252836	0.000638073	-0.00256904	-0.0621513	0.00319064	-0.196383	-0.0617804	0.0815163
B_Intermediate_Disease--positive:SSNA1	NA	-0.0592665	-0.0658915	-0.00702032	-0.0259403	0.0175429	-0.0258586	-0.0198576	-0.00231974	-0.0219317	-0.000768448	0.0473184	0.065467	-0.0228211	0.0574849	0.0538814	0.0125898	0.148037	0.0925498	0.0497724	0.000768448	-0.020219	-0.00636906	0.381382	0.105558	0.0686801	-0.0214296	0.0551108	-0.0247888	-0.0218746	0.155936
B_Intermediate_Disease--positive:IVD	NA	-0.147728	-0.045045	-0.0618922	-0.0402187	-0.0870671	-0.125962	0.0179469	0.00247596	-0.0242466	0.0359127	0.00238168	-0.0745744	0.00170428	0.0176136	0.00756559	-0.00324769	-0.0303904	0.0136349	0.0344149	-0.0618043	0.0172527	0.0244212	0.248139	0.259905	-0.0463453	-0.0195868	-0.00170428	0.0371072	-0.0319841	0.0988662
B_Intermediate_Disease--positive:ATP5G2	NA	-0.042233	0.00785095	-0.219621	-0.0817286	-0.0142742	0.0307973	-0.00785095	0.0249078	-0.0758333	0.113968	0.0503529	0.018941	-0.0492871	0.0789626	0.0472859	-0.153516	0.08953	0.153317	0.0438399	-0.0384189	0.12	0.13634	0.253027	-0.127846	-0.0742553	0.00928627	-0.0276682	-0.359704	-0.10613	-0.108771
B_Intermediate_Disease--positive:ARHGAP25	NA	-0.0192934	-0.0869101	0.00316805	-0.0164424	0.0649372	0.00760614	-0.0417038	-0.0491031	-0.00316805	0.133893	0.0101737	-0.162699	-0.00356086	0.00732569	-0.0987665	0.0148541	0.0414886	0.0598344	-0.303821	-0.200648	0.0416106	0.0561673	0.409876	0.0628382	-0.00548553	-0.0227573	-0.0481712	0.199992	-0.0295713	0.127801
B_Intermediate_Disease--positive:HNRNPUL1	NA	-0.0880732	-0.0777087	-0.0788881	-0.0457634	0.0829777	-0.0512202	0.126999	0.0493192	0.00152751	-4.48052e-05	0.0433277	4.48052e-05	-0.0417854	-0.00107437	0.0691011	-0.109497	0.0055674	0.00514434	-0.204896	-0.0512091	0.0222648	0.0259503	0.325235	0.0985728	-0.16421	-0.00133471	-0.0150928	0.098989	-0.0130746	0.0815546
B_Intermediate_Disease--positive:MRPL51	NA	0.0242436	5.49271e-05	-0.0543636	-0.00730286	0.0519049	-0.136157	-0.0267509	-0.00467888	-0.0291282	0.0660439	0.0702275	4.71321e-06	-0.0311106	-0.0250156	0.00451577	-0.0130669	-0.0556368	0.0911066	-0.0378542	0.023852	-4.71321e-06	0.03897	0.312007	0.0638802	0.123128	0.00553687	-0.0421493	0.028764	-0.0442586	-0.136506
B_Intermediate_Disease--positive:EIF3H	NA	-0.129748	-0.190817	-0.180324	-0.195432	-0.173623	0.0661247	0.131873	0.0545364	-0.00509967	-0.172078	0.0232335	-0.00385601	-0.0603936	0.0128106	0.0853225	-0.16327	0.0278463	0.130011	0.158782	-0.140679	0.0671661	0.0554187	0.280368	0.212922	-0.00813605	0.00385601	-0.0608769	-0.278774	-0.0513746	0.174663
B_Intermediate_Disease--negative:KDM4B	NA	-0.00128978	-0.00962553	0.0952146	-0.0261325	0.068288	0.0387563	0.0158246	0.0584273	0.00128978	0.074854	0.0261457	0.0266944	-0.0234191	-0.00457659	0.0186355	-0.039325	0.061584	0.0313137	-0.0444579	0.0216651	-0.0332183	-0.0685547	-0.484728	-0.471975	-0.0211626	-0.0089488	0.0217748	-0.0119276	0.00199233	-0.031579
B_Intermediate_Disease--negative:KNOP1	NA	-0.0851507	-0.0269066	0.00227873	-0.0126624	0.0634612	-0.079691	0.0362886	-0.00227873	0.0252435	0.0140759	0.00701711	-0.034783	0.0292566	-0.0155814	0.0141456	-0.0487774	0.0317546	-0.0362666	0.109427	0.0352926	0.0396911	0.0335895	-0.272265	0.0417897	0.107575	-0.0054105	-0.0165373	-0.173946	-0.00806049	-0.068767
B_Intermediate_Disease--negative:PMEPA1	NA	0.00497206	-0.00166477	0.0124599	-0.00811886	-0.000319236	-0.0831295	0.00148753	0.00410725	0.00948405	0.0247757	-0.00211635	-0.00144378	0.00395066	-0.00748188	0.0048743	-0.0153974	0.00750857	0.000319236	-0.00146623	0.00542744	-0.165604	-0.107274	-0.379126	-0.0439878	-0.000970083	0.0056772	0.00288495	-0.104513	0.00063662	0.0321921
B_Intermediate_Disease--negative:SATB1	NA	0.00788042	0.00481316	-0.086751	-0.0261721	-0.0564438	-0.00481316	-0.0228719	-0.030004	-0.0302393	0.031566	0.0729989	-0.167687	0.0583486	0.0484217	0.00955265	-0.263552	0.0263338	-0.181253	-0.141277	-0.0509909	-0.0356278	0.0408941	-0.226512	0.227409	0.0683398	0.0726662	0.0585013	-0.353293	0.0501032	0.0206113
B_Intermediate_Disease--negative:NPC2	NA	0.139958	-0.195981	-0.362626	-0.0981116	0.00527045	-0.729242	0.0255825	0.026501	-7.46922e-05	-0.0467237	-0.0459728	-0.00915785	0.0325827	-0.0142871	0.0441333	0.0238356	0.0808786	-0.00512795	0.00445297	0.0543497	0.17523	7.46922e-05	-0.389515	-0.0643764	0.0014539	0.00946315	-0.0849548	-0.573	0.0414065	-0.201016
B_Intermediate_Disease--negative:SIPA1L3	NA	-0.0382258	-0.00191358	-0.00975159	-0.00736209	0.000437273	0.0753866	-0.0138318	0.00741807	-0.00358608	0.0128624	0.00140397	-0.00968524	0.00453672	-0.0114078	0.0039087	-0.000437273	0.00109556	0.00394932	-0.00313045	-0.0460216	-0.0410092	0.030682	-0.279209	-0.474063	0.0365176	0.00659303	-0.00620434	0.018081	0.00305384	0.00164897
B_Intermediate_Disease--negative:UBE2W	NA	-0.0689496	-0.0250075	-0.0208759	-0.0271088	-0.0615235	-0.0173406	0.0593858	0.0459741	-0.00244181	-0.0131186	0.0163156	0.0417931	0.00379846	-0.00610766	0.00893254	0.032731	0.0472142	0.0240999	0.0132195	0.0291695	-0.00998505	0.000774733	-0.282063	-0.358381	0.0593659	-0.0136878	0.00962174	0.309137	-0.000774733	-0.156132
B_Intermediate_Disease--negative:MARCH6	NA	-0.0453821	-0.00498407	0.0617366	-0.0333908	-0.0241382	-0.0151956	0.0364735	0.0608587	0.0435139	0.0171282	0.000330384	0.0193798	0.0212662	0.0128181	0.0259916	-0.0148298	0.0247876	0.0176173	-0.178342	-0.000330384	-0.0055453	-0.00437848	-0.28967	-0.03038	0.0350505	0.0186233	-0.0131966	-0.071602	0.0124783	-0.210672
B_Intermediate_Disease--negative:CARM1	NA	0.00909929	-0.0202522	0.026127	-0.0245987	-0.0219922	0.0278062	0.00484896	-0.0046323	-0.0118529	0.0173171	0.00367835	0.000173223	0.0100855	0.00397671	-0.000173223	-0.041233	0.00762225	-0.00162463	0.0347781	-0.0312479	0.0112396	-0.0120925	-0.284636	0.108341	-0.0564782	0.0053047	-0.0277666	0.0463081	-0.00384412	-0.0206694
B_Intermediate_Disease--negative:SKP2	NA	0.0172481	-0.0164791	-0.0578499	0.00331414	0.0310692	-0.0650305	0.0122359	0.0123129	-0.00886718	-0.0448382	-6.03063e-06	0.0152129	-0.00187932	-0.0154577	6.03063e-06	0.000598041	-0.0256236	-0.00124653	-0.0204345	0.0160201	-0.00458078	-0.00763134	-0.274994	-0.0405067	0.0177035	0.00830491	0.00330068	0.0655834	0.000203005	0.0716197
B_Intermediate_Disease--negative:EXOSC1	NA	0.0178992	-0.0061083	-0.0664789	0.0175804	-0.00248891	-0.0487857	0.0258347	-0.00182389	0.00182389	0.0297314	0.0202147	-0.0512971	-0.00303578	0.049026	-0.0161911	-0.0985489	0.127595	0.0784419	-0.173179	0.0315176	0.0134688	0.0285778	-0.480395	0.0205407	0.0368411	0.0073893	-0.0157116	-0.230555	-0.0285598	-0.0726132
B_Intermediate_Disease--negative:PRMT1	NA	-0.0053978	-0.0417784	-0.0621713	-0.0317788	0.0347022	-0.00990849	0.0139392	-0.0247192	0.0197518	-0.01531	0.0219171	0.0474813	0.0196507	-0.00746278	0.0405727	-0.0178755	0.0322091	-0.0335329	0.0053978	0.0503342	0.0969723	0.0917995	-0.461792	-0.199961	0.111606	-0.0213984	-0.0656286	-0.170668	0.00543616	0.0630168
B_Intermediate_Disease--negative:SLC25A45	NA	0.022725	0.0218597	-0.035951	0.0189555	-0.0319676	-0.0486376	0.0301528	-0.0422295	-0.0195031	-0.0225246	0.0103917	-0.0394678	0.00197862	-0.113296	-0.00470358	-0.106288	0.0452137	0.0167023	0.0440668	-0.0685942	-0.00476514	0.0487897	-0.379368	0.191699	-0.0189524	-0.00197862	0.0148474	0.183209	0.0147519	0.0712478
B_Intermediate_Disease--negative:BCAS3	NA	0.0136535	-0.0157088	-0.00692279	-0.0190325	-0.0144374	0.0118735	-0.000233713	-0.000845618	0.00552476	0.00625145	0.0224753	0.00485408	0.000233713	0.031661	-0.0183778	-0.0082315	0.0161567	0.0135017	-0.0524518	-0.0314449	-0.0100967	0.0101167	-0.282136	0.048403	0.0078468	-0.0273052	-0.0608743	0.023528	-0.00262838	0.0638591
B_Intermediate_Disease--negative:PGM1	NA	-0.0178971	-0.0157504	-0.0148286	-0.0014847	0.0111562	0.00211838	0.0652006	0.025374	0.0183227	-0.00649658	0.00123873	-0.0130719	0.0183903	0.00596761	0.0136796	0.00179375	0.0585742	0.0231965	-0.0436554	0.0268726	-0.018696	0.00983519	-0.281386	-0.170768	-0.0030799	0.0043073	-0.0142493	-0.121214	-0.00123873	-0.0612787
B_Intermediate_Disease--negative:NAA20	NA	-0.00347076	-0.0113432	-0.071866	-0.0282862	-0.0549941	-0.0551544	0.00146308	0.0135269	0.0128385	0.000279716	0.0133668	-0.0279527	0.0277396	-0.0735481	-0.00750074	-0.0450126	-0.0707106	0.0268908	0.0811038	0.00436708	-0.000279716	-0.0242407	-0.272263	0.075876	-0.0379612	0.00550389	0.0336421	0.000917989	0.00386577	0.167434
B_Intermediate_Disease--negative:THUMPD1	NA	-0.00753102	-0.0580137	-0.0135084	-0.0609105	-0.0297305	-0.065521	0.0214451	0.0308419	0.0162457	-0.114025	0.0280696	0.00753102	0.0197498	-0.0518528	0.0323898	-0.0348045	0.0830847	0.00965342	-0.0389405	0.0159419	0.0560999	0.0247332	-0.490345	-0.0984107	0.0805165	0.0220934	0.0446211	-0.0671395	-0.0143248	-0.0344401
B_Intermediate_Disease--negative:REXO2	NA	-0.00205474	-0.0211879	-0.0554192	-0.0129139	-0.0206768	-0.0916535	0.0106096	-0.0236692	0.0802789	0.0464387	0.0358942	-0.0189064	0.0310777	0.0391924	-0.0226172	-0.0177675	0.346205	0.038425	-0.0462112	0.0647945	-0.00983154	0.00439435	-0.390452	-0.06137	0.0862442	0.025075	0.0205485	-0.0206087	0.00205474	0.0929323
B_Intermediate_Disease--negative:REL	NA	-0.10025	-0.097216	-0.0736208	-0.0845869	-0.0698645	0.000357362	0.0957968	-0.0620205	0.0784926	0.0805153	0.107081	-0.145011	0.0821823	0.102849	0.00259095	0.208759	-0.000357362	0.202252	-0.0215439	-0.0360215	-0.196236	-0.102346	-0.420035	-0.594733	0.0194785	0.00328646	0.0845024	-0.219923	0.032923	0.147285
B_Intermediate_Disease--negative:PIK3C2A	NA	-0.0143019	0.00310674	-0.022111	4.02113e-05	-0.0686765	0.00523069	0.0647304	0.0859484	-0.00603666	0.106811	0.033711	0.0777869	-0.00500313	-0.0197323	0.0597778	-0.0133727	-4.02113e-05	0.0645312	-0.0544286	-0.0130407	0.00101705	0.0212257	-0.268959	0.0315824	-0.0448573	-0.00452161	-0.0234476	0.056179	-0.000562957	0.0241596
B_Intermediate_Disease--negative:MAP3K2	NA	-0.0758689	-0.0952365	-0.140867	-0.151431	-0.00169383	-0.133789	0.0776207	0.0358448	0.0191975	0.14636	0.0148946	0.0741418	0.0138695	-0.0548624	0.0232953	-0.0121279	-0.0520832	0.0329228	-0.202584	0.0235351	-0.0435519	0.0120399	-0.269195	-0.133028	0.0334309	0.00169383	-0.0594812	-0.0325449	0.00344805	0.107989
B_Intermediate_Disease--negative:TM9SF3	NA	-0.0921803	-0.0720766	-0.137046	-0.133431	0.0113144	-0.218817	0.000865678	0.027807	0.00428773	0.100402	0.00932263	0.0232938	0.00854114	0.05851	0.0262177	-0.0967503	0.050379	0.0376846	0.106623	-0.0653688	-0.0139459	0.0246297	-0.468273	-0.127597	-0.000865678	-0.015217	-0.0574291	0.1147	-0.0461662	-0.0522527
B_Intermediate_Disease--negative:GNA13	NA	0.0192468	0.0177881	-0.148011	-0.0221553	-0.0539597	-0.0107723	-0.00493422	0.0337437	0.0193124	0.0481648	0.0219715	0.0593057	0.00318571	-0.0838649	0.0211805	0.00337546	0.0916083	0.0079992	-0.0303349	0.00851408	-0.0392738	-0.00318571	-0.385992	0.0269805	0.0233256	-0.0300326	-0.0842536	-0.219762	-0.00879391	-0.111802
B_Intermediate_c27_Disease--positive:EML4	NA	0.0403374	0.0479766	0.00641587	0.0948428	0.0344499	0.164945	0.0241612	0.0130643	-0.0626276	-0.0669177	0.0492048	-0.0452909	0.0344323	0.0361496	-0.0264193	-0.185192	-0.139778	-0.0278387	-0.0501028	-0.0154302	0.117014	0.101347	-0.109715	0.959591	-0.00641587	0.00837591	-0.0563399	-0.0862142	-0.0121625	-0.00650837
B_Intermediate_c27_Disease--positive:GOLGB1	NA	-0.05321	-0.0624414	-0.224305	-0.0877422	0.0271977	0.0883419	0.0392636	0.0350276	0.0391275	0.00725022	0.102324	0.184175	0.0249274	-0.00725022	0.0817039	-0.0832782	0.105221	0.213364	-0.0456201	-0.0467082	0.0644185	0.0821004	-0.0296845	0.554248	-0.0637696	-0.0281637	-0.0520601	-0.202474	-0.0318239	-0.050826
B_Intermediate_c27_Disease--negative:ZNF592	NA	-0.0630741	-0.00189918	0.0224449	-0.0108143	-0.0154653	0.0300834	-0.0304943	-0.00252102	-0.00323096	0.0437667	3.36552e-05	0.0109787	-0.000362011	0.0272604	-0.0143613	-3.36552e-05	0.0035308	0.0196265	-0.0273516	-0.00236145	-0.00877736	0.00786089	0.026978	-0.318097	0.0349472	0.00435872	0.00640291	0.0286325	-0.00280855	0.0375035
B_Intermediate_c27_Disease--negative:DCK	NA	-0.0431884	-0.00100291	0.00933817	0.00100291	0.150359	-0.0541532	0.068478	0.0283682	-0.0114435	0.030466	-0.0192843	0.0631428	0.0594148	-0.0394111	0.0107809	-0.0177133	-0.0104638	0.0532129	0.1352	-0.049047	-0.009327	-0.0149911	0.201102	-0.453372	-0.0133497	0.0261692	0.0436111	-0.0541023	0.0138957	-0.133578
B_Intermediate_c27_Disease--negative:CDIPT	NA	-0.00830749	-0.0100427	-0.0346542	-0.00458593	0.0622521	-0.136411	0.0228601	-0.00674425	-0.0239302	0.0728972	0.0163087	-0.0768242	-0.00735947	-0.0535461	0.00548328	-0.0151097	0.0276162	0.0371019	0.0951818	-0.0751425	0.0221273	0.0302562	0.101498	-0.290805	-0.0504342	-0.0848012	0.0595853	0.00458593	0.00873257	0.117516
B_Intermediate_c27_Disease--negative:ZNF580	NA	-0.0504031	-0.0294097	0.0127443	-0.0404403	-0.0601714	-0.0880206	-0.0100106	7.23659e-05	0.013262	0.0363389	0.0354722	0.0105965	-7.23659e-05	-0.0510594	0.0298053	-0.0470117	0.156374	0.0507501	-0.0416576	0.0745197	0.0340205	0.0761272	0.150312	-0.432591	-0.0797295	0.00993581	-0.108253	-0.114012	-0.00427562	0.193356
B_Intermediate_c27_Disease--negative:KCNA3	NA	0.0122609	-9.78811e-05	0.000454654	0.00273993	-0.0299007	0.0434638	9.78811e-05	-0.0158651	0.0331224	0.0661066	-0.0144921	-0.0209559	0.0434862	-0.0222558	-0.0253867	-0.0414772	-0.0254436	0.00209865	-0.0112138	0.000691927	-0.0047312	0.000779667	0.0608569	-0.36379	-0.0608734	0.0462305	-0.0104483	-0.205175	0.0142554	0.00941998
B_Intermediate_c27_Disease--negative:CREBBP	NA	-0.0141737	-0.02319	-9.41993e-05	-0.0617722	0.0413431	-0.00746508	0.0210251	0.00788406	0.0325322	0.0554501	0.0440454	-0.0804404	-0.0169993	0.0424187	0.0258451	-0.117154	0.0424835	0.0486669	-0.131145	-0.00918631	0.0315652	0.0635723	-0.0344471	-0.657787	-0.0546276	-0.00798171	-0.0193297	0.101475	9.41993e-05	0.0470082
B_Intermediate_c27_Disease--negative:ARHGAP32	NA	-0.0176979	-0.00463095	0.00343307	-0.016703	-0.000947443	0.0269634	0.00976367	0.00717651	-0.00396198	-0.0043855	0.00837333	0.018171	0.0108247	-0.0299483	0.0112587	-0.0124154	-0.0199661	0.000947443	0.00984622	-0.0108969	-0.0135238	0.0112822	0.0269055	-0.324314	0.0204242	-0.022672	-0.0112384	0.0164987	0.0142855	-0.121417
B_Intermediate_c27_Disease--negative:GLTSCR1L	NA	-0.0822073	-0.023571	-0.0096733	-0.0174499	-0.0222521	-0.0172178	0.0332618	0.00580296	0.00569882	0.0428363	0.00660511	-0.0704331	-0.0017673	0.0395428	0.0017673	-0.0533798	-0.0413706	0.00523876	-0.00376095	0.0341441	0.00938921	0.0138833	-0.166864	-0.315684	-0.0489263	0.0208232	-0.0574205	0.0416737	0.00251354	0.0310387
B_Intermediate_c27_Disease--negative:MRFAP1L1	NA	-0.0151633	0.000449609	-0.0395576	-0.00374826	0.000250122	0.0194845	0.0396506	0.0361948	0.00752837	-0.0429003	-0.000250122	0.00524144	0.0316352	0.0507609	-0.0149093	-0.0285354	0.0871917	0.0268735	0.0111367	-0.126011	-0.0104205	0.0145271	0.0223851	-0.295183	-0.0246216	-0.0363143	-0.0473347	-0.040787	-0.0108058	0.0328737
B_Intermediate_c27_Disease--negative:SLC1A4	NA	-0.10003	-0.015286	0.000942177	-0.0253817	0.000770101	0.0526159	0.0182507	0.0262296	-0.00278863	0.0117391	0.00208967	0.0315255	-0.00403686	-0.00963477	0.00567346	-0.000770101	-0.0235979	0.0206539	0.00123621	0.013882	0.00570066	-0.00108873	0.0433249	-0.271951	-0.087292	-0.00665666	-0.0217927	0.00370451	-0.00801771	-0.113426
B_Intermediate_c27_Disease--negative:MCM7	NA	7.81733e-05	-0.0157263	-0.0153351	-0.0319525	0.125885	-0.0134024	0.035788	0.0218129	0.00837867	-0.00391363	0.035083	-0.0434485	0.0221677	0.00402223	0.0267503	0.0519109	0.0403578	0.0113061	-0.0743198	-0.018153	-7.81733e-05	-0.00306003	-0.0774005	-0.501757	0.182818	-0.0102433	0.0279568	-0.0547116	0.00159725	-0.129233
B_Intermediate_c27_Disease--negative:TRAK2	NA	-0.0490872	-0.0459386	-0.00271861	-0.047286	0.0178365	-0.0632192	0.0303038	0.00542868	0.0344531	-0.0710211	0.0378656	0.029249	0.0500426	0.0229868	0.0325765	-0.0239816	0.0198303	0.0552674	-0.0451683	-0.0485284	-0.0563701	0.00271861	0.211341	-0.566762	-0.00323994	-0.00960603	0.0216234	-0.0500782	-0.0273033	0.0145647
B_Intermediate_c27_Disease--negative:PPTC7	NA	-0.0619162	-0.11605	-0.102077	-0.102262	-0.0851635	-0.0774303	0.0243401	0.0223895	0.00199148	0.0267939	-0.0156226	-0.0293796	0.0111539	-0.0118565	0.0230019	0.0363194	0.0880559	0.0205387	-0.184733	-0.0200386	-0.0197784	0.00793216	0.127901	-0.468789	0.0208144	0.00120897	0.0012445	-0.211602	-0.00120897	0.0526533
B_Intermediate_c27_Disease--negative:DSP	NA	9.27827e-05	0.0017572	-0.00177158	-0.000320646	0	0.0138414	0.000174458	-0.00126641	7.89339e-06	-0.0131376	-0.0024433	0.00183863	-0.000261928	0	-0.00107098	0.000847581	0	-0.00129724	0.00223817	0.000770784	-0.210782	-0.0362356	-0.0553505	-0.335508	0.00115086	0	0	2.79765e-05	0	0
B_Intermediate_c27_Disease--negative:GOLGA1	NA	-0.000663666	-0.00561388	-0.00317827	-0.0138113	-0.0481404	0.0114389	0.00973598	0.000663666	-0.00342848	0.0213989	0.00339204	0.0119963	0.00185469	0.0202332	0.00189989	-0.0279107	-0.0309498	0.0164474	0.031368	-0.0339301	-0.0223903	-0.00773574	0.0457066	-0.282368	0.00199695	0.0160461	-0.00714029	0.102339	-0.0153952	-0.0289405
B_Intermediate_c27_Disease--negative:RARS2	NA	-0.00641392	0.00181002	-0.0381335	0.00305125	0.0463628	0.0832115	-0.00332918	0.0163991	0.0133883	-0.00827497	-0.00267096	0.0194545	0.000297839	-0.000297839	-0.0104279	-0.0203563	-0.0401792	0.0145665	-0.0398275	-0.00659144	-0.0194282	0.0083413	0.0498041	-0.317908	-0.0456331	0.0177206	-0.01844	0.0275653	0.00175203	0.00841596
B_Intermediate_c27_Disease--negative:FAIM3	NA	-0.00270359	0.00366354	-0.0747544	0.019117	-0.0179633	0.226339	-0.0223808	-0.00227592	-0.119898	0.0165416	0.00834702	0.0266937	-0.0689034	-0.150457	0.00227592	-0.280858	0.0665328	0.109793	-0.369086	-0.209173	-0.102186	0.050636	0.0129425	-0.917044	-0.0308878	0.0571134	0.0496013	-0.403607	0.0117094	0.240848
B_Intermediate_c27_Disease--negative:XBP1	NA	0.00135704	-0.00239252	-0.210085	-0.0365118	0.00242399	-0.288177	0.00956077	-0.00135704	0.143572	0.27543	0.0532236	0.0967738	0.198424	0.167457	0.235991	0.0750781	-0.00960303	-0.12107	0.18542	0.0640772	-0.0428745	-0.0235408	0.0946868	-0.366167	0.105125	-0.0252373	-0.0276218	-0.259189	-0.0545267	-0.243151
B_Intermediate_c27_Disease--negative:BCL7A	NA	-0.000548006	0.0115971	-0.106163	0.00247486	0.0228209	-0.174335	0.0139543	0.00549306	-0.013922	-0.0173903	0.00707491	0.00659961	-0.0135934	-0.0141414	0.0133841	-0.0453773	0.0192762	0.0341463	-0.045658	0.0704267	-0.313848	-0.0698315	-0.0696083	-0.6319	0.0278299	0.0123751	0.000548006	-0.0456752	0.0062475	-0.237495
B_Intermediate_c27_Disease--negative:CLMN	NA	0.0166441	-0.164267	-0.0813918	-0.0944856	-0.0307838	-0.033462	0.00678499	-4.93334e-05	-0.00077872	0.00884786	0.00257512	0.00588887	0.00113885	-0.00196555	0.00357657	0.00672649	-0.00245691	0.000798031	0.00550071	0.0144786	-0.0135675	0.00242249	-0.0314111	-0.315156	-0.0305122	0.00437476	-0.0097633	0.0245374	4.93334e-05	-0.00887909
B_Intermediate_c27_Disease--negative:FOXP1	NA	-0.100405	0.0127707	-0.112876	0.00652175	-0.0351366	0.109567	0.158974	0.0864618	-0.111889	-0.135182	-0.0325287	-0.0280145	-0.102342	-0.0944228	0.0282079	-0.568783	-0.00652175	0.176674	-0.329358	-0.189384	0.0449227	0.269889	0.264685	-1.11264	0.107187	0.11369	0.109121	-0.425818	0.0972383	0.035716
B_Intermediate_c27_Disease--negative:SMAD5	NA	-0.0297889	-0.0312546	-0.0353889	-0.0611345	0.00497328	0.0563411	0.0126752	0.0466704	0.0237324	0.0539873	-0.0260854	0.0750265	0.0466898	0.0266822	-0.00497328	0.0434304	-0.0294025	-0.0351328	0.0221178	0.0482572	0.0080576	0.00593626	-0.0644303	-0.667498	-0.0523122	-0.0221637	-0.0544516	0.025752	-0.00647198	-0.0560099
B_Intermediate_c27_Disease--negative:C1orf86	NA	0.0488077	9.93092e-05	0.0201689	-0.0320425	0.00199625	0.0496061	-0.0151024	-0.0173706	-0.00141772	0.0955872	0.0383958	-9.93092e-05	-0.00943576	-0.00901177	0.0207324	0.0266941	-0.0172229	0.0779394	-0.0622776	-0.0409733	0.0117491	0.0250591	0.00496386	-0.319714	-0.0284524	-0.0418806	0.012558	-0.18427	0.000183293	-0.122247
B_Intermediate_c27_Disease--negative:LEPROT	NA	-0.0797688	-0.0249503	-0.0566849	0.0056268	-0.0320536	-0.156074	0.0801023	0.0392651	0.00962514	-0.000647683	0.00626419	0.0275302	-0.00650122	0.00819951	-0.018052	-0.0491011	0.000647683	-0.0127394	0.0239359	0.00206696	0.0062636	0.00142298	0.0560893	-0.29527	-0.0452952	-0.331435	0.00961894	-0.133798	-0.00508346	0.0563694
B_Intermediate_c27_Disease--negative:PHF21A	NA	-0.0290184	0.0274161	0.0120094	0.0109735	-0.0355714	-0.0395264	0.0627183	-0.010555	0.000358249	0.0797835	-0.0177775	0.0335958	-0.0310703	0.0283512	-0.0221638	-0.0349776	0.0597831	0.0231217	-0.0616632	0.0565024	-0.0525957	-0.000358249	0.030008	-0.549706	-0.0415105	0.0778725	-0.00930384	0.0481207	-0.00978407	0.249485
B_Intermediate_c27_Disease--negative:ATP2C1	NA	-0.0168993	0.000323863	-0.0174639	0.00933826	-0.0342465	-0.0633399	0.00566499	0.0215981	-0.00184637	0.041952	0.0387818	0.00599269	0.00248883	-0.0193757	0.012496	-0.000323863	0.0109376	0.0389146	-0.0666199	-0.0115789	-0.0160745	0.00641008	-0.202521	-0.429866	0.000685924	0.0305113	0.0935765	-0.00126086	-0.0119499	-0.12338
B_Intermediate_c27_Disease--negative:PDP1	NA	-0.0483539	-0.0559319	0.0166354	-0.036121	-0.0717758	0.00714802	-0.00470246	0.0423846	0.0146942	-0.045964	0.0178548	-0.0357708	0.02285	0.024575	0.0556066	-0.0116497	0.00599598	0.0633413	-0.0248018	0.0164558	-0.0131528	-0.0251477	0.0515888	-0.405654	0.0182221	0.000497809	-0.011443	0.037847	-0.000497809	-0.0443853
B_Intermediate_c27_Disease--negative:DHX57	NA	-0.0738979	-0.132767	-0.0935097	-0.0967283	-0.0432468	-0.0410921	0.0128992	0.0390328	0.0215523	-0.0190099	0.028522	0.0435873	-0.00269714	0.00570678	0.0144121	-0.00645556	0.0141011	0.0189544	-0.0258648	-0.0734101	4.78864e-05	0.0179204	-0.157588	-0.278714	0.0126594	-0.0100265	0.0196101	0.0302902	-4.78864e-05	0.0295656
B_Intermediate_c27_Disease--negative:CAPZB	NA	-0.119779	-0.00691145	-0.0573928	0.0818248	0.0572198	0.00361109	0.0337671	-0.00478552	-0.00361109	0.191222	0.0886613	0.0546543	0.0259091	-0.0102791	0.0912517	-0.124386	0.075243	0.318657	-0.0587649	-0.0134374	0.0084436	0.0375733	-0.124552	-0.545729	-0.174195	-0.110959	0.164611	-0.00517771	-0.0174503	0.0243791
B_Intermediate_c27_Disease--negative:BLOC1S4	NA	-0.00800151	-0.011418	0.012272	0.011012	0.0483638	0.0296593	-0.0301096	-0.00401649	-0.0222026	0.00917665	-0.0339732	0.0201183	0.000520441	-0.00125934	-0.0589802	-0.00514823	0.0598423	-0.010451	0.041856	-0.0238826	0.0141619	-0.017643	0.10066	-0.298302	0.00756135	0.0452584	0.0113269	-0.125548	0.0088304	-0.000520441
B_Intermediate_c27_Disease--negative:FLII	NA	-0.112933	-0.122044	-0.00917571	-0.0659684	-0.00402649	-0.0761508	0.0283643	0.0512278	0.0163932	0.0240613	0.0209108	-0.0357957	-0.0180554	-0.0300293	0.00402649	-0.0096069	0.0127547	0.0439061	-0.129173	0.0405397	0.0172601	0.006318	0.105071	-0.460078	-0.079036	0.0442543	-0.0168211	0.0138361	-0.0163061	0.0104824
B_Intermediate_c27_Disease--negative:CYB5A	NA	0.0662176	0.0561449	0.0370361	0.0766656	0.0247414	0.0308529	-0.016597	0.0232545	-0.00694016	-0.104352	-0.0724617	0.0151474	-0.012625	-0.0832335	-0.0152192	0.00694016	0.022566	-0.111843	-0.0799266	-0.0169487	-0.0197749	-0.0378829	-0.156694	-0.246675	0.0615294	0.0326102	0.0318057	-0.020611	0.0164572	0.0912103
B_Intermediate_c27_Disease--negative:CTCF	NA	-0.044998	-0.0424874	-0.0570379	-0.0117869	-0.048495	-0.157909	0.0336733	0.0458399	0.00979781	0.0519906	0.0188812	0.00115934	0.0201993	-0.0034887	0.0663705	-0.0253718	0.0427283	0.126787	0.160635	-0.125075	0.00294417	0.0201453	-0.12011	-0.502995	-0.0870889	-0.0460616	-0.00115934	-0.0168554	0.00809187	0.134355
B_Intermediate_c27_Disease--negative:RP11-138A9.2	NA	-0.0111747	0.0115799	0.0292414	0.0188341	0.00421944	0.0489767	-0.0171863	-0.00475015	0.0133471	0.0320835	-0.0235052	0.0151748	-0.00639617	0.0243974	-0.0324074	-0.00421944	0.0667488	-0.00521634	-0.0669285	-0.0288783	-0.0190542	-0.050876	0.0646787	-0.553064	-0.0115176	0.0122868	0.00998888	-0.2535	0.00618734	0.00571519
B_Intermediate_c27_Disease--negative:TRAPPC9	NA	-0.0347478	-0.00133157	0.0231559	-0.00373806	-0.00837145	-0.017373	0.0457282	0.00974176	0.00783428	-0.0353699	0.00383117	0.00133157	0.00368306	-0.0159041	0.0101344	-0.00239787	0.00715839	0.00330265	0.0360925	-0.00135682	-0.00400357	0.00434487	-0.0419146	-0.346522	0.0274259	-0.0425372	-0.0649051	0.062146	-0.00679189	0.0626708
B_Intermediate_c27_Disease--negative:RRP1B	NA	0.026121	-0.0158784	0.00619075	-0.0122417	0.051166	-0.00817064	-0.0113324	0.0157888	-0.00290345	-0.0190254	0.00999381	-0.00915507	0.0553181	-0.0560257	0.00290345	-0.0842322	-0.0040629	0.0299896	0.0575071	-0.00976557	0.0170195	0.0475407	-0.0938121	-0.34811	0.162656	-0.0250325	0.0155755	0.140742	-0.0271411	0.0566604
B_Intermediate_c27_Disease--negative:CDC25B	NA	0.0202404	0.0141209	-0.0171146	0.0116573	0.0184428	0.00440696	-0.0466765	0.0112218	-0.0328499	-0.145401	0.0236341	-0.0783802	-0.00440696	0.0895835	-0.0499492	-0.107283	-0.149782	0.0958744	-0.132918	0.0216552	-0.0217154	-0.0414938	-0.0205791	-0.325078	0.0929977	0.0352216	0.0392224	-0.133314	0.0105918	0.0334068
B_Intermediate_c27_Disease--negative:CREB3L2	NA	0.0286861	-0.0300784	-0.0571477	-0.0425615	0.00216298	-0.0720553	0.0198907	0.0522792	0.0166528	0.117754	-0.00216298	0.0162239	0.00714255	0.0356324	0.035245	-0.00443254	0.137011	-0.0357631	0.0228896	-0.0178152	-0.002785	0.0699717	0.0712599	-0.470313	-0.0408451	0.0105368	-0.00486151	-0.190288	-0.00670791	-0.228061
B_Intermediate_c27_Disease--negative:POU2F1	NA	-0.00232614	0.00165645	0.00150324	-0.0287806	-0.0219568	-0.0397026	0.0189425	0.011598	-0.00150324	0.0257045	0.00856499	0.00954061	-0.0330584	-0.0132256	0.00175687	-0.0388865	-0.0023489	0.0218255	-0.0423092	-0.0394468	0.00234456	0.0127424	-0.0311835	-0.568721	0.0377317	0.00204778	-0.0181459	0.136852	-0.0170866	0.00382662
B_Intermediate_c27_Disease--negative:MRPS26	NA	-0.0138211	-0.0809189	-0.0767917	-0.0655788	0.0172902	0.0889378	0.031926	-0.00038529	0.0102005	-0.0229987	-0.00965039	-0.0253284	0.0179652	-0.0173718	-0.00753928	-0.0209565	0.136481	0.0121154	0.0090145	-0.0765335	0.031652	0.0108506	0.101922	-0.311615	0.0531673	0.0266375	0.0365584	-0.0839102	0.00038529	-0.0886864
B_Intermediate_c27_Disease--negative:RBL2	NA	0.00178008	0.00877147	0.0105531	0.0238914	-0.0211955	0.135836	-0.00499971	0.017699	-0.00287843	-0.045654	-0.00178008	-0.069046	-0.0644494	-0.0677896	0.0201778	-0.285808	0.109906	0.0560622	-0.24702	-0.136394	0.0504359	0.0456065	-0.0590045	-0.424663	0.0564563	0.0882365	-0.0146584	-0.226905	0.0769132	0.198874
B_Intermediate_c27_Disease--negative:KATNBL1	NA	-0.00594146	-0.0156202	0.00906999	-0.0443082	-0.10406	-0.0534064	0.0214449	0.0267487	0.0168347	0.123917	0.0285968	-0.0437196	0.053449	0.0524296	-0.012832	-0.0275043	0.00169053	-0.00169053	-0.0305458	-0.0278298	0.0222374	0.0658531	-0.0480163	-0.47864	0.0361455	-0.00491477	0.0338489	-0.143279	0.00686379	0.137596
B_Intermediate_c27_Disease--negative:GLG1	NA	-0.0123599	-0.102851	0.00582928	-0.0733455	-0.0164259	-0.0599392	0.122097	0.0892006	0.000664802	0.0322697	0.0898689	0.162454	0.0135223	-0.0168106	0.12083	-0.115542	0.0780925	0.186063	0.0724692	-0.00785138	-0.0117837	-0.000664802	-0.167805	-0.434117	-0.00253365	0.0394317	0.0243509	0.388764	-0.0151881	-0.0397826
B_Intermediate_c27_Disease--negative:ABHD13	NA	-0.00297765	-0.0137713	-0.102538	-0.030553	0.0454052	-0.0649282	0.00916474	0.0229035	-0.000771929	0.0528357	6.25723e-05	0.00639182	0.00557704	-6.25723e-05	0.00468361	-0.0323712	0.0733362	0.00370317	0.00311903	-0.044103	-0.0143435	-0.0145858	-0.0766803	-0.385984	0.0375514	-0.00648521	0.0172849	0.129	-0.0096843	0.192428
B_Intermediate_c27_Disease--negative:RASGEF1B	NA	0.0331374	-0.00243022	9.17103e-06	-9.17103e-06	0.0662468	-0.165055	-6.30589e-05	-0.011174	-0.00702561	0.0400815	0.00179176	0.0143357	0.000151733	-0.011438	-9.13522e-05	-0.000544358	-0.0026829	-0.00484651	-0.00388762	-0.00474529	0.0201638	0.0276434	0.0418514	-0.337867	0.00522055	0.0340983	0.0116679	-0.0091878	9.09416e-05	0.225637
B_Intermediate_c27_Disease--negative:SH2B1	NA	-0.000882066	-0.00332631	-0.0696899	-0.0169877	0.0196967	-0.0186801	0.0430535	0.0169604	0.0162137	0.0416536	0.000830247	0.0215304	-0.000215812	0.00443736	0.0101079	-0.020607	0.0111073	-0.0108538	-0.0120187	-0.0298832	0.000215812	0.00272603	-0.0650557	-0.339422	0.00374448	0.0173156	-0.00781773	-0.0118152	0.00403404	-0.0321512
B_Intermediate_c27_Disease--negative:CTD-2363C16.1	NA	0.0017228	0	0.000704171	0.000371815	0	0.00045217	0	0.000145864	0	0	0	0	0	0	0	0	0	0	0	-0.00300637	-0.00155862	0.00345541	-0.0136394	-0.329795	0	0	0	0	0	0
B_Intermediate_c27_Disease--negative:DOCK11	NA	0.0430429	0.021465	-0.0189365	0.0326156	0.0185746	-0.0127708	0.0162263	0.0626393	-0.0215518	0.0803767	0.0526834	0.0203211	0.00398794	0.00275285	0.0816211	-0.159275	-0.0324535	0.117601	-0.0184433	-0.0878938	-0.00275285	0.0437907	0.391105	-0.501967	-0.00319	-0.0225216	-0.0761439	-0.0956813	-0.0332652	-0.366893
B_Intermediate_c27_Disease--negative:SRSF4	NA	-0.0248414	-0.0171888	-0.0762706	-0.0573381	0.00231815	-0.0564464	-0.00231815	0.0328344	-0.0436865	0.0356674	0.0310869	-0.021211	-0.00795092	0.0322666	0.038057	0.00779539	0.0696129	0.137402	0.0333088	0.172456	-0.0348181	0.0486606	0.188788	-0.493252	0.0867649	-0.0284467	-0.0598013	0.138461	-0.031774	-0.141993
B_Intermediate_c27_Disease--negative:RBM27	NA	-0.0371157	-0.0544166	-0.140934	-0.0608241	-0.0044046	-0.110103	0.0467535	0.0160684	0.0322582	-0.0514901	0.0135801	0.00809648	-0.0312546	0.00042674	0.0378587	-0.0985751	0.0117349	0.0728332	-0.00912392	0.0257544	-0.0333881	0.02276	-0.295884	-0.410877	0.0370822	0.0300921	-0.00042674	-0.173469	0.00638469	0.0975971
B_Intermediate_c27_Disease--negative:TMCC3	NA	0.0363686	-0.0321739	0.0089942	0.0218651	-0.000892257	-0.0380201	0.00103182	-0.0151635	0.000805771	0.0122557	0.00218711	-0.0228785	-0.0003965	-0.000347133	-0.00894931	0.015589	0.00412317	0.00644836	-0.0069539	-0.0326942	0.00621618	0.0218708	-0.00207859	-0.313807	0.00518523	0.000347133	-0.000392309	-0.000375378	-0.000392309	0.00258176
B_Intermediate_c27_Disease--negative:PSMG3	NA	-0.00276579	-0.017439	-0.0296731	-0.0249348	0.0394044	-0.00744789	0.0357284	0.0401171	0.00184131	0.0371755	0.0192186	0.00376316	0.0108466	0.0214989	-0.00373881	-0.000646589	-0.0637403	-0.0173277	-0.0433419	0.0842673	0.0241056	0.00621878	-0.0382076	-0.26953	0.215001	0.0205773	-0.0269082	-0.103126	0.000646589	-0.0343993
B_Intermediate_c27_Disease--negative:SQSTM1	NA	-0.0725479	-0.289203	-0.235792	-0.257629	-0.0899867	-0.0875333	0.0186095	0.019612	0.0427654	0.17335	0.000493114	-0.0164314	0.00673014	0.0263872	0.0415912	0.00876264	0.0751755	0.00554697	-0.0657741	-0.000493114	0.0475406	0.0297892	0.2232	-0.36578	-0.0955617	-0.0355579	-0.00434365	-0.0756097	0.0459681	-0.183798
B_Intermediate_c27_Disease--negative:STRBP	NA	0.0319816	0.00454086	0.0393978	0.00442343	0.00173612	-0.255126	-0.00217309	-0.0195104	-0.00393096	-0.037228	-0.00173612	0.0210929	-0.0157113	-0.00790925	0.00431453	-0.0541595	0.0500727	-0.0167125	0.0778057	0.02257	-0.135494	-0.0189828	0.101637	-0.909831	-0.024505	0.00879425	0.00241611	0.123931	0.0112274	-0.0677033
B_Intermediate_c27_Disease--negative:MTHFR	NA	-0.0209889	0.0138516	0.0356418	0.0201143	-0.0113304	0.032776	0.00810925	0.00997501	-0.0311783	0.0162879	-0.0132062	0.00330631	-0.000411946	-0.00519752	0.000411946	0.0105897	-0.0419502	0.00367394	0.07052	-0.0359816	-0.0085975	0.00778757	0.0415466	-0.37598	-0.00152652	-0.0348434	-0.00257422	0.0710733	-0.0215316	-0.102288
B_Intermediate_c27_Disease--negative:PDE4D	NA	-0.0391614	0.101032	0.0329738	0.0222083	-0.00364298	-0.0162573	-0.0346195	0.0209096	-0.00907135	0.117682	0.0314555	0.0638195	0.00208947	-0.00027817	0.0192304	0.0296853	0.106442	0.00736561	0.00027817	-0.0080402	-0.0800354	-0.186927	-0.0243424	-0.35834	-0.104966	0.00324136	-0.312041	0.249854	-0.0360997	-0.104921
B_Intermediate_c27_Disease--negative:ARHGEF6	NA	-0.0540788	-0.0255171	0.0373113	-0.0799571	-0.0117639	0.0132603	0.00692736	0.0453966	-0.0323461	-0.0214657	0.0835221	0.0400433	-0.0104912	-0.0148247	0.0461142	-0.0445293	0.117536	0.0630868	-0.0385177	0.0755576	-0.00562055	0.00562055	0.103363	-0.498491	-0.019783	0.0119144	0.0369294	0.0939694	-0.00913737	-0.0486787
B_Intermediate_c27_Disease--negative:KIAA2018	NA	-0.0855946	0.00671401	-0.0861463	-0.0217703	0.0276907	-0.0743032	0.000714455	0.0600731	0.0157484	0.0539665	0.00653689	0.0364181	-0.0384084	-0.000714455	0.0271617	0.0335596	0.0462371	0.0432331	-0.0553083	-0.0805147	-0.0434651	0.0410074	-0.142334	-0.563867	-0.0503236	-0.0229578	-0.0776573	0.134533	-0.0174796	0.00162021
B_Intermediate_c27_Disease--negative:ACOT13	NA	0.0355885	-0.0113682	-0.0293173	0.00504414	0.0456852	0.0478244	-0.00253634	-0.0122319	-0.0273224	-0.00166382	0.00881905	-0.0360144	0.0183188	0.00891582	-0.00437351	-0.000246176	0.0881019	0.0265902	-0.073913	0.0908721	0.00515414	-0.000627979	0.105986	-0.44277	0.000246176	-0.0455334	0.0114796	0.0916078	-0.0175395	-0.180179
B_Intermediate_c27_Disease--negative:VAV2	NA	-0.0199683	-0.0280673	0.0249298	-0.00699898	0.0246059	-0.00168919	0.000855784	0.000424085	0.000112028	0.0116018	0.00085861	-0.00915189	-0.00181987	-0.00287544	0.000554864	0.00859598	0.0024592	-0.0038259	-0.000216754	-0.00364994	-0.00808735	0.00839698	-0.19519	-0.503031	0.0106024	0.00788991	-0.000112028	0.000975159	-0.000628955	0.00519557
B_Intermediate_c27_Disease--negative:MST4	NA	-0.0304089	0.00157582	0.00424558	0.0534648	0.0278294	0.0753751	0.0134962	-0.0199766	-0.00992635	0.0196636	-0.00910133	0.0573213	0.00470494	-0.00157582	0.0183167	-0.00562615	0.0410364	0.0666643	-0.160115	-0.0619184	0.0458208	0.030895	-0.143112	-0.315995	-0.0204914	-0.0237899	-0.0415638	-0.242014	0.00804141	-0.0854286
B_Intermediate_c27_Disease--negative:KCNH8	NA	-0.000253418	2.44004e-05	-0.00180585	-0.000300371	0.00301648	-0.0323802	-0.00220144	-0.000197266	-0.000655448	0.013255	0.000451674	0	-0.000227871	0	-0.000642794	0	0.000370106	0.000143797	0	0.000485633	-0.0388098	-0.0164995	0.0367209	-0.336602	0.00108199	0.000719853	0	0	0	0.041185
B_Intermediate_c27_Disease--negative:XXbac-BPG299F13.17	NA	0.0321502	0.0140879	-0.0114199	0.0193144	0.0593565	-0.0554747	-0.0169275	0.0052018	0.0139445	-0.0307729	0.00565631	0.0194145	0.00768407	-0.00698107	-0.0130489	-0.0475952	-0.035961	0.0178734	-0.0969962	-0.0432098	-0.0052018	-0.0286768	0.00548505	-0.250502	-0.0136982	0.0468959	0.0188849	-0.0651675	0.0468761	0.160003
B_Intermediate_c27_Disease--negative:CEP152	NA	-0.0387086	-0.00392785	0.016187	0.00116648	0.0141484	0.00367451	0.0184116	0.013993	-0.0127714	-0.00116648	0.0163322	-0.00759504	0.0102316	0.00364118	-0.00228711	-0.0137328	-0.0124526	0.0179224	0.0717418	0.0199875	0.00431529	-0.01332	0.0497491	-0.468177	0.0442166	-0.0326077	-0.00391095	-0.0133913	-0.0105084	-0.00301998
B_Intermediate_c27_Disease--negative:NSMF	NA	-0.0206016	-0.0409391	0.0429977	-0.053637	-0.00501889	0.0303576	0.000782287	0.0246517	-0.00409499	0.0638483	0.0153268	0.0347481	-0.00732074	0.024457	0.0655444	-0.00826459	-0.0435395	0.0400857	-0.015196	-0.0756625	0.0108805	0.00553864	-0.170644	-0.338068	-0.0246282	0.0239265	0.00486606	-0.000782287	0.00391359	-0.0299232
B_Intermediate_c27_Disease--negative:ATP10D	NA	-0.0514838	0.0072767	0.00221141	0.0198593	0.067806	-0.0944084	0.039723	0.00563862	-0.0192545	0.0493894	-0.01842	0.02434	-0.0111174	0.00463291	-0.00221141	-0.00803065	0.00928699	-0.0183543	-0.040906	-0.0296987	-0.131414	-0.00492584	0.0255123	-0.517159	0.0948544	-0.0368375	0.00598256	0.0440401	-0.0116125	0.17376
B_Memory_Disease--positive:SEPT7	NA	-0.102472	0.0247864	-0.0630638	0.0289057	-0.062918	0.0160606	-0.0370106	-0.0755302	-0.0164	0.148771	0.0278175	0.130232	0.0383938	-0.00421758	0.0644831	-0.0105923	0.131313	0.00421758	-0.0363708	-0.177839	0.0637793	0.20276	0.316671	0.12037	0.0600357	-0.0881342	-0.0652209	-0.0639657	-0.0730105	-0.194745
B_Memory_Disease--negative:COCH	NA	-0.00555085	0.00809216	-0.0249504	0.00465832	-0.00175029	-0.0021805	0.00259775	0.000445228	-1.73651e-05	0.00135633	-0.00111193	-0.00249965	0.00650545	-0.00332287	1.73651e-05	0.00501337	0.0118043	0.00114224	-0.0233035	0.00203242	-0.0030005	-0.271467	0.0047462	0.0625724	-0.0426856	-0.0248125	-0.000800194	0.000724418	-0.000800194	0.00140772
Plasmablast_Disease--positive:EBNA1BP2	NA	-0.00789611	-0.026155	-0.0640508	-0.00668189	0.101097	0.0762466	0.0129071	0.0166032	-0.00116484	0.169018	-0.000613389	-0.0274846	0.0249522	-0.0158047	0.00778195	-0.02269	-0.0233717	0.000613389	0.0172457	0.0765685	0.00104361	0.0193461	0.0688988	-0.01883	0.267569	-0.014335	0.00887046	-0.00758493	-0.0119545	-0.0314097
Plasmablast_Disease--positive:SNX5	NA	0.00442209	-0.0582858	-0.123093	-0.0300505	-0.12718	-0.179521	-0.039766	0.0339403	0.00765669	-0.0304563	0.0828505	-0.0212295	-0.024866	0.0229051	0.0430606	0.0104022	0.143302	0.0892779	0.0870755	0.0619029	0.0864365	0.119507	-0.00442209	-0.0485207	0.211772	-0.0172846	-0.0880312	0.0341754	-0.0574163	-0.384829
Plasmablast_Disease--positive:EIF5	NA	0.00447889	-0.0345738	0.112557	-0.056336	0.127428	-0.0648403	-0.0314943	-0.00700015	-0.0001097	0.208417	0.0598593	-0.0162706	0.0123952	0.00408071	-0.00226944	-0.0914782	0.0422875	0.00539489	-0.0795578	-0.0351159	0.0215315	0.0137479	0.0314856	-0.475189	0.294051	0.0453976	0.0001097	-0.0308455	-0.0199731	-0.089448
Plasmablast_Disease--positive:SLC38A1	NA	-0.0999446	-0.0654746	-0.0761219	-0.0569112	0.0547976	0.0919322	0.164708	0.0276151	0.0698652	0.0765323	0.0707725	-0.00452748	0.00452748	-0.0211381	0.028525	-0.245871	-0.00980708	0.0798208	-0.0321917	-0.0755257	0.111281	0.258209	-0.119812	0.395602	0.20493	-0.041789	-0.0850026	-0.274531	-0.108073	0.223438
Plasmablast_Disease--positive:HSP90AA1	NA	-0.077397	-0.0320364	-0.183564	0.0342443	0.297755	-0.0954774	-0.071132	0.0880742	0.00938473	0.109838	0.0522554	-0.173474	-0.0573084	0.00243576	0.0389525	-0.208216	0.0865134	-0.117156	0.113102	0.253758	-0.100383	-0.047498	-0.235877	-0.091449	0.507666	0.263322	0.0440563	-0.714033	-0.00243576	0.022868
Plasmablast_Disease--positive:BOLA3	NA	-0.0136203	0.00308125	-0.00607877	0.0182174	0.00688098	0.0170825	0.0366115	-0.0138644	-0.0330473	-0.00139231	-0.0439877	0.000238042	-0.0213017	0.0143623	0.00636489	-0.0173902	0.0401463	-0.000238042	0.0738684	0.0150781	0.0095002	-0.0144399	0.0320979	-0.0320163	0.268273	0.0365782	-0.0438378	-0.216452	-0.0134409	-0.00634249
Plasmablast_Disease--positive:SOD2	NA	-0.197887	-0.261964	-0.0849124	-0.0602543	0.176041	-0.00537862	-0.022525	0.0249953	0.056256	-0.0649506	0.0106783	-0.00301356	0.0420987	0.0220258	-0.0268597	0.0215257	0.0697891	-0.00299043	0.085835	0.0298261	0.0278658	0.00299043	-0.00877613	-0.00514044	0.268871	-0.303866	0.0667617	-0.0889408	-0.00741116	0.0262592
Plasmablast_Disease--positive:RANBP1	NA	-0.0444514	-0.079818	-0.008553	-0.00795433	0.190709	-0.0420555	0.0667704	-0.00494235	0.0217194	-0.0038802	0.0560103	0.0193805	0.0266342	-0.0125221	-0.023558	-0.0144339	-0.055897	-0.00198694	0.142245	0.168175	-0.0136981	0.057336	0.0257478	-0.105877	0.412235	0.030543	0.0283866	-0.259313	0.00198694	0.006577
Plasmablast_Disease--positive:PRKDC	NA	-0.0346446	-0.0275356	-0.0967533	-0.0969604	0.00589051	-0.06565	0.0756664	0.0414746	0.00153328	-0.0628721	0.0404674	-0.0291775	0.0443685	-0.0051113	0.0732935	-0.0192346	-0.040565	0.00569536	0.00310469	0.246749	0.0436525	0.0796347	0.154225	-0.1067	0.291251	-0.0269846	-0.00153328	-0.131629	-0.0232808	0.0905375
Plasmablast_Disease--positive:TECR	NA	0.0813474	-0.0478231	0.0317303	-0.0229976	0.153782	-0.226634	0.0613838	0.0924982	0.0186029	0.00113693	-0.0123869	-0.0249192	-0.0272899	-0.0187607	0.0116112	-0.150964	0.046675	0.0448958	0.0312505	-0.0385536	-0.0179738	-0.020579	0.0373617	-0.00113693	0.355399	-0.02048	0.0564507	-0.107388	-0.0117734	0.172062
Plasmablast_Disease--positive:YBX3	NA	0.00318911	-0.330625	-0.321887	-0.254111	-0.0209112	0.23344	-0.00318911	-0.0478188	0.0326708	0.0109264	-0.0191449	-0.0853256	0.142193	0.0176591	-0.0574974	0.0253836	-0.0143732	0.0795844	-0.13773	0.0618013	0.464896	0.761569	0.826812	0.276758	0.270419	-0.0640744	0.362961	-0.306058	-0.0985116	-0.340807
Plasmablast_Disease--positive:CCT6A	NA	-0.0976746	-0.108865	-0.0822301	-0.124286	0.0117351	-0.175574	0.0501291	-0.010904	-0.0122864	-0.043077	0.0492261	-0.0141401	-0.00810412	0.0279032	0.0138307	-0.075829	0.0124299	0.00810412	0.0777102	0.0675565	0.0116684	0.024413	0.0623973	0.0125014	0.250621	-0.0563665	-0.0219827	-0.0165457	-0.0686686	0.0608519
Plasmablast_Disease--positive:FNDC3A	NA	0.0383717	-0.0813288	-0.106904	-0.0183305	-0.031272	-0.0735463	0.0715316	0.0447281	0.0342692	0.0640301	0.0130504	-0.00677547	0.00738046	-0.0111572	0.0254605	-0.00827655	-0.0150531	0.00349427	-0.0261742	0.00727608	-0.00349427	0.0200153	0.0293853	-0.469393	0.266019	0.0126524	-0.0122521	0.18626	-0.0202819	-0.0399476
Plasmablast_Disease--positive:CCT2	NA	-0.0188511	-0.0454609	-0.177395	-0.0228223	0.0994141	0.0402439	0.00844331	0.0461685	0.0270203	0.0768559	0.00887302	-0.00349226	-0.0430518	0.00030784	0.0433653	-0.0580363	-0.144674	0.0117577	-0.0872805	0.183978	-0.00246703	0.028126	0.134824	-0.00913641	0.275718	-0.00378715	-0.00030784	-0.237079	-0.024425	0.299715
Plasmablast_Disease--positive:CCND2	NA	-0.0300598	-0.0616985	-0.0344004	-0.056683	-0.0696554	0.137482	0.0730737	0.333563	0.00293351	-0.00293351	-0.115475	0.292641	0.0910872	0.0402796	0.101747	-0.0143465	-0.0588604	-0.122478	-0.052048	0.07882	0.0635706	0.0334283	0.00925617	0.0899196	0.590898	-0.00508058	-0.01347	0.099737	-0.0365874	-0.151577
Plasmablast_Disease--positive:CCT4	NA	-0.0615189	-0.0365037	-0.108226	-0.037787	0.0334553	-0.0434351	0.039291	0.027976	-0.0297796	0.227213	0.037553	-0.0582958	0.0187746	-0.046182	0.0354492	-0.10005	0.00457992	0.0285303	0.121271	0.0613252	-0.00457992	-0.0178866	0.139736	0.105859	0.215618	-0.0698027	-0.0637963	-0.306491	-0.0491927	0.165948
Plasmablast_Disease--positive:PHB	NA	0.0264846	-0.058546	-0.0632296	-0.0590188	0.132682	0.0441628	0.0588174	0.0244372	0.00151389	-0.0111957	-0.00151389	-0.00224827	0.0458653	0.0447891	0.0163899	-0.014646	-0.0224985	-0.0318702	0.149881	-0.0345978	0.0341876	0.0369938	-0.271119	0.0538392	0.409215	0.00740506	-0.041552	-0.100762	-0.0343287	-0.0500751
Plasmablast_Disease--positive:NME1	NA	0.00259601	-0.0286691	0.0421593	0.0187268	0.135295	0.0985639	-0.00259601	-0.00420302	-0.00645381	-0.0117252	0.0511878	-0.0406614	0.0320237	0.00506005	0.0354944	-0.0308783	-0.0404257	-0.00277969	0.055792	0.191487	0.017277	0.0488185	-0.0385634	-0.0485677	0.35206	-0.0141005	-0.0478109	-0.109965	-0.0421888	0.0200892
Plasmablast_Disease--negative:TMEM154	NA	-0.389063	-0.36117	-0.106642	-0.331084	-0.128764	0.137445	0.0134856	0.0384663	-0.0159216	-0.0271831	0.0100927	0.0386904	-0.00149298	0.0323324	0.037792	-0.0895583	0.135958	0.0460589	0.0257111	0.00439844	-0.101512	-0.0344581	-0.18797	-0.398812	-0.329494	0.0593406	-0.0158604	0.0643784	0.00149298	0.0171984
Plasmablast_Disease--negative:ANKRD37	NA	-0.00229931	-0.0138137	-0.00094502	-0.00391151	0.00094502	0.00916077	0.0112149	0.00672275	0.00299573	0.0291543	0.0015303	-0.00911505	0.0125464	-0.00780857	-0.00559309	-0.0112926	0.00231856	-0.00340308	-0.00112909	0.00976167	0.00289753	0.00209173	0.023987	-0.0258527	-0.274572	-0.00239595	0.00135907	-0.0223867	-0.00490862	0.00494066
Plasmablast_Disease--negative:RP5-887A10.1	NA	-0.00298556	-0.000103172	0.0225079	-0.000291019	0.00335965	0.0594637	-0.0018028	-0.000921757	-0.00238847	0.00258919	-0.00218211	-0.00874193	-0.00272777	0.00360052	0.000103172	0.00123683	-0.00215675	0.000998668	0.000625061	0.00330423	0.037005	-0.266607	0.0266968	0.0141779	-0.368023	-0.00143689	0.00287429	0.02947	-0.00215675	-0.00215675
Plasmablast_Disease--negative:YPEL3	NA	0.00135887	-0.126382	-0.115101	-0.0585787	-0.0579199	-0.0514823	0.014609	-0.100403	0.0198474	-0.00135887	0.0127646	0.0649652	0.0147199	-0.0341945	-0.00488652	-0.0523284	0.242903	0.101831	-0.315571	-0.151872	0.0828874	0.0630384	0.153969	-0.369971	-0.270543	0.18677	0.280551	0.274265	0.0780637	-0.0988189
Plasmablast_Disease--negative:CEBPD	NA	0.572845	0.0988866	-0.0931486	0.321281	0.278559	-0.0615106	0.142618	0.125728	-0.0253414	0.206794	0.0120481	0.136985	-0.0244304	-0.00550599	0.11165	0.0838138	0.0553106	-0.356249	0.0154129	0.127922	-0.0375347	-0.0237918	-0.0538523	-0.00438861	-0.322047	-0.0102931	0.00438861	-0.232035	-0.040593	-0.0634432
Plasmablast_Disease--negative:C15orf57	NA	0.000454024	0.00554698	-0.0489521	0.016888	-0.0407157	-0.0818807	0.0115969	0.0465122	-0.00826765	-0.0527129	0.03066	0.0359252	0.0130294	-0.0142331	0.0592682	0.00616725	0.0454425	0.0852899	0.153524	-0.0378833	-0.0632266	-0.000454024	0.0556669	0.085514	-0.418411	-0.00263448	-0.010966	-0.022254	-0.0082661	-0.127054
Plasmablast_Disease--negative:S100A6	NA	-0.0636249	0.0803161	-0.769109	0.125065	-0.124525	-0.325698	-0.0816068	0.112388	-0.01059	-0.0683883	0.0884598	0.103393	-0.0162462	0.214007	-0.0342847	0.205272	0.140683	-0.113713	0.249094	0.040456	0.01059	-0.26149	-0.196378	0.38023	-0.731445	0.141156	0.274409	-0.733106	0.119744	-0.230535
Plasmablast_Disease--negative:RHOQ	NA	-0.104901	-0.13991	-0.0568005	-0.202665	-0.118883	0.0411274	0.0867735	0.00213226	-0.00183606	0.0715364	4.07212e-05	-0.00174176	0.0307027	0.0305804	0.00777031	0.0055659	-0.0186039	0.00917044	0.000845281	0.0178759	-0.118032	0.000102228	0.235836	-0.202677	-0.466572	-0.0539913	0.0179332	-4.07212e-05	-0.00379804	-0.0968605
Platelet_Disease--negative:ENKUR	NA	0.000845119	-0.00949325	0.00833726	-0.00180944	0.00157958	-0.0174925	-0.00529005	0.00135721	0.00127609	0.00194266	0.000551393	0.0122006	-0.00039029	0.00387082	-0.00550568	0.00039029	-0.0134545	-0.00126266	0.00271487	-0.00515753	-0.00278173	0.000443744	0.00292635	0.00098766	-0.00148127	-0.556696	-1.09949	-0.157624	-0.00161896	0.0228225
Platelet_Disease--negative:RP11-88H9.2	NA	0.000623904	0.000130657	-0.000211368	-0.000979037	0.00102687	0	0	0.000923512	-0.000137304	0	-0.000211919	0.000402865	0.00039675	0	0.000344979	0.00058641	0	0	0.000719671	0	0.000855212	8.76532e-05	0	0	0	0.00426322	-0.288605	-0.0222625	0	0
Platelet_Disease--negative:WDR11-AS1	NA	-0.00268339	-0.0038266	0.00200675	0.000228276	0.000370431	0.00196939	0.00139281	0.00243745	-0.00061447	-0.000739744	-0.00182992	0.00321103	-0.00181901	-0.00161485	-0.000831228	0.00212496	0.00284491	-0.000225784	0.000794663	0.0010715	0.00360233	0.000225784	-0.0352858	0.000769978	0.000429261	-0.0963582	-0.373205	-0.154301	-0.000739744	-0.0247371
Platelet_Disease--negative:ARMC8	NA	-0.0013116	0.0373817	-0.0534482	-0.0118451	-0.0368413	-0.127225	0.0343456	0.00234249	0.0157854	0.0467055	0.028821	-0.048835	0.0193853	-0.0157313	0.0148724	0.000611706	0.0481207	0.011872	-0.0966564	0.0682963	-0.00505084	0.0330452	-0.0756298	-0.269736	0.0104637	-0.0239838	-0.296041	-0.189284	-0.000611706	0.15683
Platelet_Disease--negative:ZFYVE21	NA	-0.0407524	-0.0377681	-0.0314577	-0.00576417	0.000495236	-0.0299962	-0.0166913	0.00475357	0.0011716	0.00758485	-0.0141953	0.0165753	0.00649471	0.0036699	0.00484585	-0.000495236	0.00926897	0.00862049	0.0547249	-0.0251311	0.0168477	0.0144985	-0.078636	0.0205279	-0.0263326	-0.33067	-0.298195	0.0400116	-0.00189069	-0.109803
Platelet_Disease--negative:ZNF185	NA	-0.00952955	-0.0392946	-0.0349086	-0.000645765	0.00204812	0.00576176	-0.000466843	0.00379978	0.00295902	0.0108021	0.00312718	0.0083616	-0.00260521	0.0147669	0.00283441	0.0064667	-0.00172716	0.000466843	-0.00860152	0.0105542	-0.00183202	0.00436273	-0.00676723	-0.00223015	0.00137602	-0.118038	-0.385737	-0.0935153	-0.00223015	0.0136532
Platelet_Disease--negative:STX11	NA	-0.109175	0.0698312	0.000142949	0.0638492	0.0727203	-0.0202817	0.0224327	0.0133446	-0.0051413	0.0655198	-0.00459833	0.0491607	-0.00473192	-0.000142949	0.00682724	-0.0119228	0.0359903	0.0146852	-0.0510586	0.0320474	-0.0134245	-0.0263739	0.0440496	0.159896	-0.0398835	-0.109178	-0.593549	0.279944	-0.0196255	-0.0306916
Platelet_Disease--negative:ZFAND1	NA	-0.00107259	-0.0260597	-0.0971214	-0.052806	0.00107259	-0.0184786	0.0130556	0.0207589	-0.0118176	-0.00443856	0.00975236	-0.0430348	-0.0131412	0.0404318	0.00580268	0.00193715	0.00423766	0.0366644	-0.00828698	-0.0143069	0.0208442	0.0212516	0.153369	-0.00512169	0.108003	-0.146822	-0.267691	0.0965378	0.00523202	-0.0844212
Platelet_Disease--negative:MOB3C	NA	-0.00624074	2.27818e-05	0.0445009	-2.27818e-05	-0.04106	0.00345834	-0.0112469	0.00915314	-0.00368032	0.046882	0.00176884	0.00273996	0.00491874	0.016211	0.0105365	-0.00756278	-0.011524	-0.012235	0.0146794	-0.00571742	-5.67623e-05	0.0168107	0.00703233	-0.0183959	0.0368994	-0.0791565	-0.342285	-0.226361	0.00395058	-0.00202992
Platelet_Disease--negative:THEM5	NA	0.000111818	0.000188278	-0.00169306	0.000636231	-7.71328e-05	-7.71328e-05	0.00388189	0.000545333	0.0013055	-7.71328e-05	0.00160907	0.000584551	9.4044e-05	-0.00125444	7.71328e-05	0.0027085	-7.71328e-05	-0.000147494	0.000512173	-0.00785034	0.000352774	-0.000441011	0.00147666	0.000940879	-7.71328e-05	-0.111426	-0.291484	-0.00257303	-7.71328e-05	-7.71328e-05
Platelet_Disease--negative:HEXIM2	NA	0.00174241	0.00264369	-0.0150218	-0.0161227	-0.0116346	-0.00771097	0.00168119	0.0132537	-0.000157139	0.0303737	0.00886389	-0.0146459	0.0113913	0.0210687	0.000157139	-0.00207011	0.0215019	0.0177826	-0.0455183	-0.00931662	0.00751416	0.00539937	0.0413967	0.00194232	-0.0720719	-0.0845115	-0.670235	-0.0467629	-0.00267905	-0.0937722
Platelet_Disease--negative:RAP2B	NA	-0.172791	-0.158708	-0.190672	-0.115498	-0.0897392	0.0861185	-0.0646519	-0.0298692	0.0259363	0.132668	0.0859274	-0.0955382	0.0152035	0.00369204	-0.0204004	0.0503284	0.0237235	0.0469269	0.0143224	-0.151704	-0.00369204	-0.0429001	0.0623018	0.132538	0.035033	-0.0938757	-0.602704	0.090107	0.0101622	-0.0572684
Platelet_Disease--negative:SDHA	NA	-0.0395655	0.000555253	0.0245328	-0.0401514	0.0441478	-0.187825	0.0219503	-0.00693984	-0.0197353	0.029665	0.000221972	-0.00791931	-0.0103368	0.00951218	-0.0460312	-0.0412257	-0.000221972	0.0217734	0.0216254	-0.0523054	0.0314167	0.0120089	-0.0856729	0.34242	0.0095754	0.062363	-0.329401	-0.153551	0.00815308	-0.0263407
Platelet_Disease--negative:RAB30	NA	-0.00380113	-0.00495139	0.00350278	0.00224039	-0.0097829	0.0526732	0.00788019	-0.00446903	-0.0185876	0.0142451	0.00346141	-0.0249449	0.00451198	-0.00485837	-0.00224039	-0.0291166	0.0137688	0.00360945	0.0143946	0.0042602	0.0209704	0.046048	-0.298695	-0.0359238	-0.0901614	-0.076305	-0.268278	0.125917	-0.0043412	0.00282058
Platelet_Disease--negative:PPP1R14A	NA	-0.00475304	-0.00135663	0.0158117	0.0001116	0.366988	0.369149	0.00493448	0.0011046	-0.00557553	-0.000344676	-0.00774057	0.000350257	-0.00527114	-0.00408594	-0.0001116	0.00403313	-0.0104752	-0.00698763	0.00567333	-0.0583169	-0.088154	0.0924797	0.250128	0.00884556	0.0151266	-0.283944	-0.779936	0.255648	-0.00960009	0.0640263
Platelet_Disease--negative:CA2	NA	-0.0509216	-0.0194448	-0.0318198	-0.0208054	-0.0280521	-0.0340274	0.0138978	0.00378043	0.0012953	0.0120489	0.00174773	-0.0242315	0.0134852	-0.00119345	0.00513968	-0.00708936	0.00930274	-0.0282493	0.00119345	0.015916	0.00418166	-0.00403542	-0.072079	0.0224213	0.0107704	-0.600317	-0.899285	-0.370287	0.00515097	0.0227386
Platelet_Disease--negative:LINC00853	NA	0.00360321	0.00142168	0.00282155	-2.21525e-05	2.21525e-05	-0.00201478	0.00260228	-0.000168462	-0.00147688	-0.00181377	0.00192229	0.0060775	-0.000997468	-0.000780964	0.00122891	-0.00909406	0.00199907	0.00210027	0.00293427	0.00102175	-0.000679243	0.00046664	-0.00046175	-0.000243632	-0.00103122	-0.198793	-0.466013	0.0282658	-0.00201478	0.0127996
Platelet_Disease--negative:HEMGN	NA	-9.24332e-05	-0.00529473	-0.00565977	-0.00151972	0.00176743	-0.00544152	-0.00813372	0.00329344	-0.00635101	-0.0110213	0.00301207	0.00160412	0.000331031	-0.0170141	0.0031111	0.0038121	0.0113541	-0.000602436	0.0260899	0.00585486	0.00449912	9.24332e-05	0.00624777	0.00783735	-0.00479622	-0.24814	-0.917219	-0.0634974	0.00108573	-0.0556645
Platelet_Disease--negative:MAST4	NA	-0.00304039	0.00540935	0.00221922	0.00691466	0.0100582	-0.00226055	-0.016487	-0.00532435	-0.0166646	0.0231048	9.55345e-05	0.00235544	-0.0128105	-0.07378	-9.55345e-05	-0.105917	0.183307	-0.0128572	0.00537719	0.0254783	0.00495159	-0.00161683	0.00362464	-0.0960041	0.00518517	-0.0326167	-0.287663	0.0986059	0.00452413	-0.0877368
Platelet_Meg_Disease--negative:HGD	NA	0.00203912	-0.00275196	-0.0129682	-0.00398504	-0.0136414	-0.00165962	-0.000938901	0.00279253	0.00108687	-0.00869553	-0.000441553	-0.0166208	-0.000323816	0.00336464	0.00415008	0.00232244	-0.00684359	0.00109835	0.00898678	-0.00611108	0.00452657	0.000323816	0.00623043	0.00874339	0.00314583	-0.61955	-0.937302	-0.0871672	0.00145317	0.00277983
Platelet_Meg_Disease--negative:PVALB	NA	-0.00412098	0.00103061	-0.00174565	-0.000871313	0.000124743	0.000124743	-0.000152931	-0.000981623	-0.000343703	-0.00918697	-0.000124743	0.00166893	-0.000853727	-0.000552533	0.00325269	0.00262238	0.000750381	0.00102246	0.00153123	-0.00344646	-0.0017596	0.00128607	0.00224179	0.00468279	0.000715218	-0.44595	-0.0822671	-0.0500548	0.000124743	0.00972602
Platelet_Meg_Disease--negative:PBX1	NA	0.00195805	0.00104943	0.006659	-0.000673398	0.000937465	-0.00522845	-0.00311493	-0.00277554	-0.00625771	0.00215257	-0.00166094	-0.00562076	-0.00248576	0.00184773	0.00232639	-0.00857001	-0.00769169	-0.000583517	-0.00070113	0.000583517	0.00124837	0.00193233	0.000653648	0.00346339	0.00167919	-0.274011	-0.420524	0.0992675	-0.00070113	0.00402136
Platelet_Meg_Disease--negative:ZGLP1	NA	-0.0125987	-0.0422271	-0.0165282	-0.00493951	0.00706375	0.0072832	0.00652796	-0.00156888	-0.00366999	0.0076621	0.00107161	0.00687663	-0.00182699	-0.00459504	0.000491314	-0.00168709	-0.00482877	7.10212e-05	0.00316544	0.00542885	-7.10212e-05	-0.00218493	0.00373273	0.00509991	0.034327	-0.301836	-0.0712464	0.072772	-0.00026049	0.00199705
Platelet_Meg_Disease--negative:DNAJB6	NA	0.00149351	-0.0201479	-0.00698413	-0.00149351	-0.0144569	-0.150789	0.00969323	0.0473749	-0.0079233	0.232581	0.0326665	0.0260424	0.00439277	-0.0501503	0.0480111	-0.0448186	0.0150864	-0.0108029	0.0708572	0.0511272	-0.00265447	0.0230537	-0.0311541	-0.264505	0.0748657	-0.368118	-0.539458	-0.136002	0.0193603	0.161218
Platelet_Meg_Disease--negative:SEPT5	NA	0.00628886	0.00134247	-0.0130522	-5.41494e-05	0.000973628	0.0106724	0.00289149	-0.000908568	0.00103268	0.00280368	-0.00184098	0.00852415	0.000138813	0.00288212	0.00117525	-0.0012196	5.41494e-05	-0.00201386	0.00329924	0.000755272	-0.00195048	-0.000107624	-0.0162367	0.0846387	-0.000962645	-0.388112	-0.409776	-0.429678	-0.00145445	-0.0535611
Platelet_Meg_Disease--negative:ITGB5	NA	0.00115658	0.002175	-0.00572168	-0.00609363	-0.0229263	7.08938e-05	7.77382e-05	0.00174408	-0.00221631	-0.0210837	0.0030151	0.00301808	0.000183427	-0.0027477	-7.08938e-05	-0.00722687	0.0017107	-0.000190644	-0.0144134	0.00455741	-0.00635871	0.00125151	-0.000519283	0.00627555	0.00871761	-0.387312	-0.248794	0.0518932	-0.0030014	0.026513
Eryth_Disease--negative:NOG	NA	-0.000697586	0.0044069	-0.014581	0.00275467	-0.00589981	-0.0113311	0.00267352	0.00859063	-0.215202	-0.118131	-0.0216036	0.00807315	-0.144623	-0.0731241	0.00413785	-0.116322	-0.0868281	-0.0049149	-0.00464993	0.0140308	0.00447491	0.00531317	0.000697586	0.010938	0.0156464	0.0130385	0.0105861	-0.33984	0.010938	-0.113089
Eryth_Disease--negative:NONO	NA	-0.0722536	-0.117855	-0.218714	-0.100257	0.0892136	-0.0498582	0.0947821	0.0208427	-0.059138	0.123842	0.0208109	0.0705144	-0.0390118	-0.0271866	0.026911	-0.0509172	0.190087	0.0984369	-0.106415	0.00732599	-0.00298328	0.0411616	-0.191728	0.0728142	0.0694214	0.00298328	-0.145646	-0.841501	-0.0479271	0.0438516
Eryth_Disease--negative:STK38L	NA	-0.0521513	-0.0727641	-0.0778007	-0.101509	-0.0178856	-0.0685342	0.031871	-0.00330824	-0.000907107	0.000907107	0.0265193	0.00375257	0.0127995	0.0119523	0.006395	0.018907	-0.0468954	0.0216183	0.054179	-0.0156761	-0.00392883	0.0235031	0.0477666	0.126537	-0.1033	-0.0380426	-0.00767042	-0.274749	0.00487285	0.0104032
Eryth_Disease--negative:OCIAD2	NA	-0.0254514	-0.016113	-0.0426835	-0.0199383	-0.0379128	0.00244815	0.0823393	-0.00244815	-0.0491719	0.0144932	0.0807451	-0.0551395	-0.0363975	0.00675314	0.0128077	-0.0534827	0.183193	0.142441	0.159801	0.0262615	0.0114221	0.00644336	0.0305044	0.0594974	-0.0234366	-0.0674299	-0.0742793	-0.635033	-0.0151472	0.0975841
Eryth_Disease--negative:DNAJB1	NA	0.0588813	-0.00663644	-0.0646593	0.0127572	0.0098075	0.00562196	0.00538386	0.00151233	-0.00564268	-0.0647511	-0.0798284	-0.138263	-0.0386301	-0.0850688	-0.00151233	-0.071128	-0.21034	-0.00389491	-0.265395	-0.0726291	0.0259648	0.0268312	0.0803851	0.0649706	0.0801059	0.0398518	0.0209419	-0.429519	0.0328889	0.103895
Eryth_Disease--negative:RPF1	NA	-0.146459	-0.0126955	-0.0149535	-0.0160561	-0.00305531	0.0189203	0.0173789	0.00482794	0.000433534	-0.0406554	0.0171525	-0.0387279	0.00043692	-0.00674398	0.0296404	-0.0121172	-0.0851333	0.0290436	-0.115016	0.00607007	-0.0330681	-0.0279678	0.0442667	0.0707179	0.0343225	0.00607629	0.00443429	-0.633546	-0.000433534	0.0508725
Eryth_Disease--negative:FKBP3	NA	0.0336833	-0.017426	-0.0182162	-0.00912115	0.0763665	-0.215242	0.0527814	0.0246302	-0.00208128	-0.0153003	0.0334027	-0.0854808	-0.0411994	-0.00528088	0.0105289	-0.0686353	-0.129712	0.0578057	0.0095664	0.0262428	0.00208128	0.0587703	0.119412	0.0539636	0.17956	-0.033227	0.0146833	-0.369287	-0.0273509	-0.0773146
Eryth_Disease--negative:KDM6B	NA	-0.00316507	-0.00314079	0.0383514	-0.012103	-0.0272481	0.0206335	0.0246231	0.0216628	-0.000822471	0.00561491	-0.00106711	0.019007	-0.00488616	-0.0113993	0.00713679	-0.113685	-0.00110796	-0.00865429	-0.0169534	0.0626463	0.0366167	0.000822471	0.0689806	-0.0321763	0.0360051	0.0195343	-0.00391068	-0.593614	0.0258127	0.0430278
Eryth_Disease--negative:RPS27L	NA	0.18783	0.0348017	-0.0584036	0.069314	0.16526	-0.1418	-0.0356571	0.00724076	-0.0940141	0.0347992	0.0137646	-0.0175898	-0.0563568	0.0542397	-0.0285733	0.00321119	0.135962	0.0374278	-0.111506	-0.0493612	-0.0334009	0.0681377	-0.115131	-0.00321119	-0.0583073	0.0163538	0.0624945	-0.948917	0.0531641	-0.146079
Eryth_Disease--negative:LSM5	NA	0.0559774	-0.0329739	-0.0982578	-0.0506387	-0.00458833	-0.141019	-0.026735	-0.00582873	-0.0709903	-0.0824797	-0.0103213	0.0208235	0.0153688	-0.032424	-0.0393679	-0.0513144	0.00808514	0.0304595	0.204017	0.0325295	0.00677965	0.0571692	0.206192	0.00458833	0.315353	0.0131108	0.00668521	-0.496113	-0.0209092	0.0337525
Eryth_Disease--negative:PAK1IP1	NA	0.0273088	-0.0135669	0.00707787	-0.000705289	-0.0303983	-0.0304494	-0.0102964	0.0281692	0.00448556	-0.0433072	-0.00197568	-0.0383744	0.0165936	0.0276586	0.0148485	-0.0146986	-0.0554748	0.000705289	0.0674327	0.0139844	0.0105228	-0.008995	0.0633351	0.0457153	0.04155	-0.0114124	-0.0206872	-0.42518	-0.0182811	0.0563544
Eryth_Disease--negative:CHM	NA	-0.0293599	-0.040172	-0.00110801	-0.00900223	0.047909	-0.0140967	0.00878348	0.00622764	0.0149852	-0.0768376	0.0188327	0.0252921	-0.00189405	-0.017077	0.038597	-0.0384961	0.0176323	0.0329202	0.0196378	-0.116724	-0.0221246	0.0143438	-0.170066	0.0440631	-0.00631943	0.0116576	0.00110801	-0.283909	-0.0141739	0.108311
Eryth_Disease--negative:C11orf57	NA	-0.00515115	-0.030934	-0.0617248	-0.0198878	-0.0197711	-0.0235649	0.0112907	0.0190512	0.00288406	0.0185843	0.0313911	0.0177287	0.01587	0.0398996	-0.00645816	-0.0457334	0.0969744	0.013602	-0.0481288	0.0535236	0.00136072	0.0238581	0.175234	-0.00924214	-0.119059	-0.0165099	-0.0122155	-0.306203	-0.00136072	0.0804371
Eryth_Disease--negative:COIL	NA	0.0361523	-0.0280529	-0.00878587	-0.00234702	-0.0640279	-0.0866843	-0.00656674	0.00559196	0.0042085	0.010662	0.000806833	0.0697522	0.00228384	-0.0488712	-0.0137671	-0.00523212	0.0134569	-0.000806833	0.0617578	-0.00115009	-0.0260657	0.00970447	0.047359	-0.00520837	0.0364075	-0.00970266	0.00931668	-0.292995	0.00270209	0.0107124
Eryth_Disease--negative:RNF4	NA	-0.0271011	-0.00129683	-0.0493508	-0.0288411	-0.0183656	0.0318944	0.0687462	0.0590418	0.0299386	0.058578	0.0486081	-0.00134107	0.000775573	0.0309706	0.012962	-0.0735509	0.0244558	0.0734689	-0.073753	-0.000775573	0.018947	0.0269179	-0.0307885	-0.0746501	-0.0245616	0.00844978	-0.0160335	-0.356235	0.00431793	-0.0278219
Eryth_Disease--negative:TMEM41B	NA	-0.0534924	0.0393823	0.00721214	0.0165923	-0.00264011	0.0028374	0.0150595	-0.0288641	-0.0292087	0.0622117	0.0254169	0.0378996	-0.0596548	-0.0149279	-0.0272368	-0.0724637	0.0113857	0.0343923	0.0153547	-0.0489621	-0.0165989	-0.0158387	0.00531705	-0.0786023	0.0856613	-0.0140565	-0.0321249	-0.30741	0.00264011	0.0902675
Eryth_Disease--negative:DVL3	NA	-0.0225621	-0.00436032	-0.0639564	0.0040364	0.0359025	0.0826336	0.0174942	0.00151158	-0.00151158	0.0952101	-0.00294645	0.0317011	-0.0121229	-0.00626431	-0.00605983	-0.00432447	0.0253721	0.0177534	0.0514294	0.0145734	-0.020321	-0.0119754	0.0428388	0.0265123	-0.0596751	-0.00529373	0.0216248	-0.277444	-0.00504113	0.0409704
Eryth_Disease--negative:INPP4B	NA	0.00320737	0.00771314	-0.0417287	0.010759	0.00209102	-0.0143255	-0.0256854	0.00254428	0.00330315	-0.187713	-0.110803	-0.0504227	-0.00209102	0.0695242	-0.049921	-0.24042	-0.141907	-0.00772803	0.105226	0.0269304	0.00447457	-0.00724831	-0.00649252	0.0538129	0.0132302	0.0256088	-0.0349556	-0.261464	0.00803194	0.314924
Eryth_Disease--negative:PEX16	NA	0.011523	0.0270381	-0.00164621	-0.0234412	-0.00669545	-0.107137	-0.00406292	0.0268203	0.0208694	0.0435011	0.021991	-0.0277688	0.041204	-0.022314	0.0320233	0.00152265	0.108641	0.0635361	-0.0772446	-0.0192402	0.0263624	-0.000891528	0.0962181	-0.13615	-0.0885839	-0.0144558	0.00686547	-0.277503	0.000891528	-0.0177966
Eryth_Disease--negative:ERGIC3	NA	0.0284489	-0.00607262	-0.0598583	-0.0191958	-0.0700137	-0.239536	0.0721955	0.0710136	-0.0180318	-0.00853377	0.0583778	-0.00258692	0.01727	0.068755	0.0708789	-0.0499032	-0.0339631	0.115852	-0.0914325	-0.0341046	0.0564678	0.0727612	0.0477124	-0.00960512	0.0496784	0.0177469	0.00396397	-0.287349	0.00258692	-0.0715567
Eryth_Disease--negative:PUF60	NA	-0.00140952	-0.0740492	-0.117104	-0.0288363	-0.00827374	0.15566	0.0275734	0.0356581	-0.0186162	0.0250554	0.0369847	-0.0435672	0.000234407	0.00460285	0.0425466	0.0314706	-0.0644019	0.0535644	0.142545	-0.023689	-0.0448306	-0.0107666	0.128115	-0.0268486	0.0722461	-0.000234407	0.0524266	-0.385641	-0.00956051	0.159857
Eryth_Disease--negative:LPIN2	NA	-0.00404719	-0.0908767	-0.0396063	-0.0472816	-0.0560126	-0.229276	-0.0168529	-0.0708252	0.00250222	0.186233	0.00552865	0.000392816	0.0575294	0.00930742	0.0186813	0.00419477	-0.0279454	0.0139223	0.0177915	-0.0938486	0.00327529	0.0472139	-0.107287	0.0904152	-0.0138073	0.00951478	-0.000392816	-0.458441	-0.024623	0.0914714
Eryth_Disease--negative:PIBF1	NA	-0.0466147	-0.00034756	-0.0281801	-0.0179288	0.0299593	0.103722	0.00034756	0.0191498	0.0464186	-0.018164	0.00477707	0.0718373	0.0155118	-0.00960209	0.0414965	-0.0318746	0.0258119	0.0178663	-0.0938412	0.00799105	-0.00199141	-0.0114801	0.111853	-0.119172	-0.00497022	0.0505247	0.00471942	-0.377431	-0.00550456	-0.00741171
Eryth_Disease--negative:GIMAP8	NA	0.0433623	-0.0658314	-0.056419	-0.00162806	0.101575	0.0131266	-0.0282173	0.00162806	0.00576489	0.120325	0.0628646	0.00300583	0.0256733	0.0173696	0.0301679	-0.031848	-0.00268299	0.0976239	0.0196615	0.00628459	-0.0129058	-0.0191245	-0.0208165	-0.112234	-0.00942009	-0.00311168	-0.0451942	-0.287294	-0.0169692	0.0133886
Eryth_Disease--negative:UBR1	NA	-0.0147915	0.0360865	-0.0046038	0.00735266	-0.0444286	-0.0613868	-0.0277796	0.043528	-0.0109875	-0.0498763	0.0350937	0.108235	0.0121468	-0.0283964	0.0277208	0.0459059	-0.0115916	0.0666289	0.115337	0.0134154	-0.0164597	0.0046038	0.161593	-0.044078	0.0133006	-0.0132556	-0.0107006	-0.318297	-0.0242706	0.148338
Eryth_Disease--negative:BCAS2	NA	0.0104571	-0.0150841	-0.0525888	-0.0102659	-0.000855076	0.15354	0.015524	0.0136932	-0.0126847	0.0868403	-0.00758048	-0.00864422	0.0198649	0.0223167	0.00671172	0.000855076	-0.0280362	-0.0121839	-0.0379173	0.101503	0.0235396	0.0274939	-0.0677475	0.0287076	0.134914	0.0171056	-0.0278029	-0.417067	-0.00135405	-0.0925518
[truncated: 46 more rows]

## Sheet: Fig. 2E
M1 Genes	Control__CD16_Mono	Control__CD14_Mono	Control__MonoUndefined	Control__MonoInter	Control__preDCs	Control__pDCs	Control__NK_CD56_Bright	Control__NK	Control__CD4_Naive	Control__CD4_IFN+_Cells	Control__CD4_TCM	Control__CD4_Cytotoxic_T_cell	Control__CD8_Naive	Control__CD8_Mixed_Cells	Control__CD8_TEM	Control__Naive_CD8_Cytotoxic_T_cell	Control__T_Reg	Control__MAIT	Control__dNT	Control__Lymphoid_Cell_Cycle	Control__B_Naive	Control__B_Memory	Control__B_Intermediate	Control__B_Intermediate_c27	Control__Plasmablast	Control__Platelet_Meg	Control__Platelet	Control__Eryth	Control__Eryth_c28	Control__HSPC	Inactive__CD16_Mono	Inactive__CD14_Mono	Inactive__MonoUndefined	Inactive__MonoInter	Inactive__preDCs	Inactive__pDCs	Inactive__NK_CD56_Bright	Inactive__NK	Inactive__CD4_Naive	Inactive__CD4_IFN+_Cells	Inactive__CD4_TCM	Inactive__CD4_Cytotoxic_T_cell	Inactive__CD8_Naive	Inactive__CD8_Mixed_Cells	Inactive__CD8_TEM	Inactive__Naive_CD8_Cytotoxic_T_cell	Inactive__T_Reg	Inactive__MAIT	Inactive__dNT
[truncated: 138 more rows]
[truncated: 101 more columns]

[truncated: 11 more sheets: Fig. 3C, Fig. 3D, Fig. 3E, Fig. 3G, Fig. 3H, Fig. 4B, Fig. 4C-F, Fig. 4H, Fig. 5B, Fig. 6A-B, Fig.6D]
